# Supplementary material for: Temporal and Regional Regulation of Gene Expression by Calcium-Stimulated Adenylyl Cyclase Activity during Fear Memory
Source: PLoS One. 2010 Oct 14;5(10):e13385. doi: 10.1371/journal.pone.0013385 (PMC2954788; doi:10.1371/journal.pone.0013385)
Supplement: Table S1 — The fold change in the amygdala of WT mice for each respective probe. The table lists all the probes with the respective fold changes at each time point relative to baseline. (4.58 MB XLS) [file pone.0013385.s002.xls]

## Sheet: Sheet1
Table S1.
		WT Amygdala
Affymetrix ID	Gene Symbol	0 hr	1 hr	48 hr	1 wk
10344614	---	-1.23734	-1.04007	-1.14631	-1.19464
10344618	---	1.003	1.24744	-1.12552	-1.01908
10344620	---	1.00823	1.01924	1.2194	1.22965
10344622	---	1.11992	1.18378	-1.00651	1.19611
10344624	Lypla1	-1.07383	-1.11608	-1.30277	-1.25074
10344633	Tcea1	1.00719	1.06769	1.16823	1.09269
10344637	Atp6v1h	-1.07026	1.06915	-1.06644	-1.01265
10344653	Oprk1	-1.30886	1.10247	-1.59432	-1.20866
10344658	Rb1cc1	-1.19007	-1.03526	-1.23333	-1.24443
10344674	EG620393	1.00908	-1.06948	1.05129	1.01704
10344679	St18	-1.26385	-1.13192	1.11327	-1.33344
10344707	Pcmtd1	-1.02304	1.0319	1.00305	-1.12313
10344713	Ahcy	-1.08533	-1.07587	1.12958	1.01897
10344717	---	-1.03271	1.01325	-1.19219	-1.06466
10344719	---	1.08843	1.08485	1.11988	1.17639
10344723	Rrs1	-1.10479	-1.02933	-1.22199	-1.56493
10344725	Adhfe1	-1.04861	-1.05361	-1.1321	-1.20664
10344741	Hnrpa3	-1.06069	1.01403	-1.30536	-1.20856
10344743	---	-1.14958	-1.15261	-1.38925	-1.57998
10344750	Sgk3	-1.00006	1.00807	-1.38044	-1.13066
10344772	6030422M02Rik	1.15374	1.31868	-1.16619	1.03438
10344789	Cspp1	-1.0379	1.1448	-1.23441	-1.3753
10344797	Cspp1	-1.00732	-1.09081	1.11806	-1.03341
10344799	Cspp1	1.10096	-1.03447	1.1473	1.20748
10344801	Cspp1	1.13146	1.18911	-1.0293	1.31358
10344803	Cspp1	-1.1694	1.27533	-1.76577	-1.33598
10344805	Cspp1	-1.30106	1.03004	-1.90734	-1.84373
10344807	Cspp1	1.15622	1.01941	1.06393	1.01351
10344809	Cspp1	-1.09241	-1.05275	-1.34987	-1.95845
10344811	Cspp1	1.04071	-1.00179	1.02268	-1.02514
10344813	Cspp1	-1.48091	1.01988	-1.95283	-1.90949
10344815	Cspp1	-1.0261	-1.04561	-1.12048	-1.3408
10344817	Cspp1	-1.2739	1.21159	-1.21254	-1.63421
10344819	Cspp1	-1.08073	-1.03636	-1.22743	-1.51434
10344821	Cspp1	-1.01819	1.11238	-1.1256	-1.08484
10344835	---	1.09122	-1.05208	1.34016	1.16809
10344837	---	-1.06758	1.01636	-1.18899	-1.30347
10344879	---	-1.16312	-1.05562	-1.05762	-1.12053
10344895	LOC665262	-1.07032	1.0469	1.01916	1.00953
10344897	Sulf1	-2.05902	-1.67491	-2.42907	-1.39701
10344922	LOC383490	-1.10425	-1.1487	1.24346	1.12059
10344924	Xkr9	1.04744	1.04932	1.03372	1.33672
10344929	---	1.09229	-1.15544	1.23736	-1.03318
10344931	Rpl5	-1.06992	1.05795	-1.10247	-1.08508
10344935	---	-1.06001	-1.01437	-1.02119	-1.09748
10344939	Terf1	-1.17178	1.09324	-1.42723	-1.31428
10344950	LOC665434	1.01813	1.23808	1.20839	-1.05383
10344952	Rdh10	-1.05571	1.04912	1.03469	1.06287
10344960	Tmem70	-1.00487	1.02089	-1.0328	-1.09603
10344966	Ly96	-1.11724	-1.07542	-1.21023	-1.23351
10344973	Gdap1	1.04513	1.18242	-1.13911	-1.01425
10344981	Pi15	1.01742	-1.22887	1.14837	-1.05041
10344990	Crispld1	1.05777	1.01785	-1.17367	-1.12397
10345007	Tcfap2d	1.12396	1.18067	-1.15659	-1.05491
10345016	Tcfap2b	1.0961	1.02041	1.06826	1.19292
10345025	---	-1.00616	-1.03182	-1.09612	1.03943
10345028	---	-1.04183	-1.13093	-1.09757	1.06721
10345030	---	-1.04653	-1.02246	1.24496	1.23864
10345032	Il17a	1.18055	1.09749	1.26896	1.16712
10345037	Paqr8	1.07214	-1.00617	-1.04294	1.08103
10345046	---	1.1364	-1.09353	-1.02139	1.04745
10345058	Tmem14a	-1.02306	1.0451	-1.19997	-1.01928
10345065	Gsta3	-1.1005	-1.22298	-1.3869	-1.41319
10345074	Cetn4	-1.34947	-1.09039	-1.88594	-1.50876
10345077	Ndg1	1.02795	1.02541	-1.00641	1.39173
10345079	BC099381	1.34787	-1.08153	-1.06009	1.41943
10345083	AU024076	1.25262	1.12212	1.15944	1.53094
10345087	---	-1.01387	-1.11709	-1.00291	1.13179
10345089	---	-1.02794	1.17103	-1.03731	1.11522
10345091	B3gat2	-1.1572	-1.17617	-1.18612	-1.17448
10345099	---	1.27957	1.27545	1.4483	1.30649
10345101	Col9a1	1.34005	1.16129	1.42026	1.55546
10345141	Lmbrd1	-1.07352	1.01108	-1.19444	-1.16485
10345167	---	-1.05586	1.05051	1.17942	1.46168
10345172	---	-1.46561	-1.28266	-1.16186	-1.48945
10345174	---	-1.10607	-1.02134	-1.2086	-1.19669
10345181	---	-1.34235	-1.10016	-1.32493	-1.2927
10345183	Cdk10	-1.19227	-1.20043	-1.1657	-1.14255
10345190	Gluld1	1.21414	1.00277	1.40216	1.57861
10345197	4930521A18Rik	1.20042	1.02728	1.11479	1.01986
10345200	---	-1.11741	1.12047	-1.03793	1.03249
10345203	Paox	-1.02349	-1.11715	1.21552	1.25675
10345206	---	-1.00155	-1.01672	1.11788	1.16635
10345212	Khdrbs2	1.07997	1.08771	-1.00923	-1.25599
10345228	---	1.329	-1.01933	1.22854	1.19395
10345230	Rab23	1.14404	1.04877	-1.10514	-1.15955
10345241	Dst	-1.07617	-1.03515	-1.19261	-1.21748
10345352	---	1.1757	1.17748	1.26239	1.39163
10345357	Imp4	1.1184	1.0126	1.05459	-1.02875
10345368	D1Ertd448e	1.14056	-1.01019	1.06426	1.02479
10345370	Ptpn18	-1.0339	-1.13053	1.07907	1.35813
10345387	Tesp1	1.10495	-1.05748	1.20729	1.40599
10345393	Cfc1	1.10872	-1.2279	1.2911	1.26401
10345401	---	-1.09764	-1.07105	-1.25014	-1.04445
10345404	---	1.14484	-1.17003	1.20706	1.05441
10345406	Arhgef4	1.04793	1.03567	1.40185	1.11454
10345409	Arhgef4	1.17476	-1.00576	1.38817	1.34982
10345411	Arhgef4	-1.00574	-1.08831	-1.03268	1.05503
10345423	Plekhb2	1.04966	1.07012	-1.0479	1.01319
10345436	LOC100043633	1.14336	1.43193	-1.83135	-2.05271
10345438	---	-1.0489	1.08646	1.39158	1.28264
10345442	Hs6st1	-1.05936	-1.08865	-1.10821	-1.10962
10345445	Arid5a	1.11557	1.13499	1.25961	1.4708
10345457	---	1.13135	1.03904	1.08705	1.15652
10345482	Cnnm4	-1.10464	-1.012	-1.01146	1.02762
10345492	Cnnm3	-1.0561	-1.08597	-1.0047	-1.12955
10345504	Cox5b	-1.01845	1.03306	-1.0902	-1.03959
10345509	Zap70	1.02596	1.01706	1.24613	1.2197
10345527	---	1.03895	-1.25992	1.02492	1.38788
10345529	---	1.18242	1.01664	1.21204	1.18025
10345546	LOC100046859	1.17595	1.1487	1.3935	1.17476
10345548	LOC100046859	1.16435	-1.04344	1.28991	1.18745
10345550	LOC100046859	1.14019	-1.00248	1.51594	-1.05639
10345552	LOC100046859	-1.01299	-1.07415	1.40072	1.29695
10345554	LOC100046859	-1.15219	-1.06418	1.32964	1.06662
10345556	LOC100046859	1.08084	1.03288	1.32324	1.22004
10345558	---	1.04779	1.04936	1.2772	1.15668
10345571	Cnga3	1.00094	-1.11523	1.11814	1.11719
10345580	Inpp4a	1.08036	1.01269	-1.14881	-1.03824
10345608	Unc50	-1.11568	-1.05585	-1.11491	-1.1549
10345616	---	-1.20114	-1.16206	-1.1644	-1.1957
10345620	Mrpl30	-1.01358	1.02724	-1.00784	1.03328
10345626	Eif5b	-1.11843	-1.03577	-1.21474	-1.24266
10345656	Nms	1.44382	1.19631	1.05116	1.1572
10345666	Pdcl3	-1.06137	1.15334	-1.00307	-1.00145
10345675	Npas2	1.02022	1.08907	-1.19076	-1.13181
10345698	Rpl31	-1.04358	1.00093	-1.07704	-1.12729
10345704	Rnu3b4	1.29946	-1.07897	1.4894	1.35581
10345706	---	-1.113	-1.02948	-1.04274	-1.15813
10345715	Map4k4	-1.03308	1.01654	-1.11436	-1.17011
10345752	Il1r2	1.05587	-1.15908	-1.0916	1.17185
10345762	Il1r1	-1.07114	-1.13871	1.04545	-1.13956
10345777	Il1rl2	-1.11117	-1.10062	-1.32621	-1.148
10345791	Il1rl1	-1.02625	-1.11244	1.21533	1.09917
10345807	Il18r1	1.05246	-1.2014	1.10286	1.14352
10345824	Il18rap	1.09318	1.02713	1.27534	1.22411
10345840	Slc9a4	-1.19764	-1.26809	-1.10433	-1.21807
10345855	Slc9a2	-1.47725	-1.07606	1.0449	-1.21717
10345869	Tmem182	1.14338	-1.02939	1.45316	1.46089
10345875	---	1.07307	1.0864	-1.05716	-1.05652
10345877	---	-1.01593	-1.06526	1.22582	1.02792
10345879	Pou3f3	1.00312	-1.47519	1.19116	1.03866
10345882	Mrps9	1.05284	-1.01131	-1.01136	-1.14515
10345895	Gpr45	1.14241	1.10488	1.16619	1.16257
10345902	---	1.01766	-1.18591	-1.23889	-1.06711
10345904	AI597479	1.05852	-1.13727	-1.02908	1.01348
10345909	Rpl29	-1.01402	1.00741	1.04042	-1.01708
10345911	---	1.01013	-1.0821	1.04662	-1.05731
10345913	Nck2	1.08426	-1.06821	1.06056	1.04426
10345921	1500015O10Rik	-4.06788	-5.19968	-5.0294	1.20102
10345926	---	1.06287	1.09217	1.07865	1.13224
10345928	---	1.27077	1.18754	1.2493	1.64795
10345930	Tpp2	-1.15268	1.024	-1.35004	-1.28127
10345967	Bivm	-1.09833	1.1292	-1.20593	-1.08846
10345981	Ercc5	-1.12183	-1.02659	-1.03801	-1.17451
10346000	Gulp1	-1.18769	-1.02486	-1.24596	1.01522
10346015	Col3a1	1.14938	1.09355	1.5035	1.58415
10346067	---	-1.00346	-1.02569	-1.10577	1.0429
10346069	LOC666814	1.27499	-1.01355	-1.02973	-1.30295
10346074	Wdr75	-1.08247	-1.0298	-1.17399	-1.20881
10346098	---	1.13007	-1.00806	1.08566	1.04194
10346105	---	-1.05307	-1.03879	-1.07576	-1.10726
10346107	---	-1.07448	-1.00521	-1.02228	1.03226
10346109	---	1.04118	1.06135	-1.12017	1.15515
10346116	---	-1.10725	1.33073	1.0728	1.42702
10346137	LOC666909	1.26238	1.1562	1.81851	2.13074
10346141	C230029F24Rik	-1.05709	1.05511	1.08587	-1.05467
10346146	---	1.01852	-1.06657	1.09714	1.19051
10346150	Tmeff2	-1.05597	-1.06934	-1.09669	-1.00438
10346164	Sdpr	-1.19962	-1.05611	-1.28431	-1.0308
10346168	Stat4	-1.03819	-1.06914	-1.1442	-1.05574
10346191	Stat1	-1.02652	-1.16351	1.0166	-1.02691
10346222	LOC100047226	1.14336	1.43193	-1.83135	-2.05271
10346224	---	-1.20287	-1.21703	-1.14616	-1.148
10346235	Hibch	-1.14766	-1.05826	-1.25806	-1.15465
10346250	Mstn	-1.08125	-1.29245	-1.34955	-1.24916
10346255	Ormdl1	-1.14992	-1.23222	-1.14669	-1.35644
10346260	Osgepl1	-1.28208	-1.16973	-1.57158	-1.39971
10346269	---	-1.01159	-1.08033	1.04222	1.17328
10346298	Coq10b	-1.09277	1.07271	-1.33949	-1.35488
10346303	Hspe1	-1.09774	1.06042	-1.19599	-1.19528
10346310	Mobkl3	-1.25306	-1.02717	-1.45749	-1.422
10346321	---	-1.08957	1.00443	-1.03968	-1.2198
10346323	Mars2	1.1241	1.00787	1.20091	1.15372
10346328	LOC666793	-1.03058	1.16912	-1.07174	-1.03351
10346330	---	-1.27334	1.00987	-1.23281	-1.11533
10346337	---	1.10378	-1.20297	1.24251	1.26776
10346340	9430016H08Rik	-1.26137	-1.18945	-1.20627	-1.31145
10346348	2810022L02Rik	-1.02825	1.01444	-1.32023	-1.13943
10346365	Sgol2	-1.19409	1.08559	1.10376	1.00221
10346374	Aox1	-1.14292	-1.05063	-1.08441	1.01462
10346410	Aox3	1.00714	1.11462	1.08349	1.06544
10346448	Aox4	1.00857	-1.02943	1.06456	1.24734
10346485	Aox3l1	1.10866	-1.04762	1.26636	1.21575
10346523	Bzw1	-1.01138	1.01575	-1.1427	-1.08517
10346533	Nif3l1	-1.02556	-1.0374	1.03238	1.02614
10346544	Ndufb3	-1.10477	-1.00475	-1.06956	-1.0985
10346549	Cbx3	-1.08478	-1.01005	-1.18397	-1.1046
10346551	Cflar	-1.49375	-1.34378	-1.50692	-1.39465
10346562	Cflar	-1.32631	-1.1563	-1.47063	-1.14637
10346564	Casp8	-1.3834	-1.48204	-1.28883	-1.27557
10346576	Als2cr2	-1.13236	-1.02809	-1.10729	-1.09944
10346592	---	1.25952	-1.02415	1.46887	1.53281
10346594	---	1.21263	-1.01816	1.24769	1.23086
10346607	Fzd7	-1.18123	1.06945	1.04794	1.1045
10346611	Gm973	1.12279	1.01259	1.14877	1.22285
10346634	Nol5	-1.14025	-1.07026	-1.40566	-1.24183
10346651	Bmpr2	1.04738	1.06457	-1.01178	-1.07078
10346668	Als2cr13	1.01321	1.10226	1.01889	-1.03781
10346678	Carf	-1.01746	-1.01271	-1.30597	-1.24919
10346695	---	1.01418	1.03966	-1.32239	-1.12517
10346722	---	-1.22181	-1.00083	-1.67781	-1.29385
10346747	Cyp20a1	1.02103	-1.04324	-1.21918	-1.27324
10346764	Abi2	1.08507	1.12761	-1.05119	-1.11551
10346780	Eif4a1	1.00039	1.06551	-1.17929	-1.22431
10346783	Cd28	1.01943	-1.08245	1.06576	1.30159
10346790	Ctla4	1.18768	1.17285	1.15069	1.34072
10346799	Icos	1.14759	1.07351	1.1596	1.22908
10346808	---	-1.08034	1.0034	-1.04834	-1.04911
10346810	Pard3b	-1.16521	-1.01932	-1.01603	-1.01485
10346838	Pard3b	1.03442	1.24027	1.25034	1.16978
10346840	---	1.07512	1.20281	1.15797	1.44129
10346843	Nrp2	-1.11995	-1.08009	-1.16209	-1.123
10346867	Eef1b2	-1.05332	1.04801	-1.05696	-1.00964
10346874	---	-1.07274	1.17419	-1.03957	-1.01015
10346876	---	-1.16238	-1.06265	-1.39861	-1.24349
10346878	---	-1.0294	1.12894	-1.43598	-1.19925
10346882	Adam23	-1.14371	1.06101	-1.2263	-1.24921
10346914	Fastkd2	-1.25207	-1.29596	-1.40127	-1.30566
10346928	---	1.12141	1.03191	1.06909	-1.05429
10346938	---	-1.15338	-1.11658	-1.03652	1.01335
10346941	---	-1.05611	-1.09917	-1.02912	-1.14078
10346943	Creb1	1.07627	-1.02485	1.01814	-1.10614
10346960	Ccnyl1	-1.28064	1.03659	-1.66844	-1.56341
10346970	Pip5k3	1.04185	-1.01001	-1.13579	-1.25428
10347018	Pthr2	-1.00751	-1.02813	1.27265	1.0728
10347033	Crygf	-1.10539	-1.0691	-1.08787	-1.11089
10347036	Mtap2	-1.03703	1.03161	-1.14455	-1.17237
10347060	---	1.03966	1.08414	1.0502	1.02498
10347073	---	1.07674	1.16171	-1.1183	-1.10117
10347106	Rpe	-1.15492	-1.10237	-1.24329	-1.15927
10347117	Cps1	1.11508	1.05869	1.35626	1.09746
10347158	---	1.02267	-1.20663	1.07926	1.11429
10347163	Spag16	-1.30028	-1.19585	-1.10942	-1.18338
10347188	---	1.06418	1.24296	-1.12454	-1.22602
10347193	Atic	1.04155	1.02138	-1.08949	-1.09851
10347210	---	1.11474	-1.10512	-1.02808	1.0007
10347214	---	1.03624	-1.05083	1.01547	1.32917
10347216	---	-1.00931	1.07681	-1.03902	-1.03188
10347226	Tmem169	1.04547	1.01445	1.01831	1.01808
10347232	Xrcc5	-1.26417	1.09668	-1.40194	-1.33394
10347254	Smarcal1	1.08668	1.06157	-1.12384	1.01319
10347273	---	-1.03319	1.00471	-1.02682	-1.01877
10347277	Igfbp2	-1.18506	-1.52445	-1.11926	1.20458
10347282	Rufy4	1.10022	-1.00972	1.29248	1.49048
10347291	---	-1.07768	-1.1744	-1.17651	-1.00668
10347297	Arpc2	-1.06283	-1.00787	-1.08536	-1.15477
10347307	Gpbar1	1.21568	-1.019	1.26323	1.2329
10347310	Pnkd	-1.00675	1.21592	1.14974	-1.02867
10347324	Gm216	-1.04153	-1.01242	1.26612	-1.14804
10347335	Slc11a1	1.00754	1.02539	1.08893	1.1837
10347351	Ctdsp1	-1.02061	1.0435	1.14504	1.23349
10347362	---	-1.00549	-1.11886	1.09135	1.03556
10347364	Vil1	1.18347	-1.11149	1.26891	1.16987
10347386	Rqcd1	1.02246	1.05394	-1.07468	-1.13852
10347398	Plcd4	-1.06306	1.02746	-1.11951	1.0028
10347417	Bcs1l	-1.21387	-1.01913	-1.35882	-1.33122
10347427	Stk36	1.10816	1.06226	1.36297	1.25676
10347460	Ttll4	1.03375	1.10236	-1.08339	-1.07805
10347481	Cyp27a1	-1.09449	-1.13644	-1.01774	-1.10294
10347491	Wnt6	1.35765	1.14101	1.31478	1.59367
10347497	Wnt10a	1.22863	-1.09284	1.32558	1.44919
10347503	Cdk5r2	1.25137	1.00953	1.43917	1.2885
10347508	BC038286	1.05577	1.08545	1.03316	1.06864
10347521	Zfand2b	1.10492	1.11014	1.17655	1.1399
10347531	Ankzf1	1.08758	1.06699	1.1497	1.14108
10347552	Stk16	-1.04427	1.10013	-1.07767	1.08637
10347564	Dnajb10	-1.08768	-1.00272	1.00619	-1.03217
10347583	Des	1.14827	-1.0058	1.48105	1.22737
10347593	Speg	1.08521	1.04938	1.12149	1.2206
10347639	Gmppa	1.13143	1.1406	1.17999	1.20868
10347650	Accn4	1.15517	-1.01511	1.41198	1.26906
10347662	---	1.00175	1.0006	1.4358	1.4201
10347669	Inha	-1.1753	-1.04322	-1.30173	-1.0987
10347672	Stk11ip	1.60758	1.03722	1.8007	1.64104
10347697	Slc4a3	-1.08855	-1.07621	1.02378	-1.04754
10347724	---	-1.0252	-1.16971	-1.23001	-1.06341
10347726	LOC383531	1.14454	1.05657	1.54129	1.51229
10347728	LOC100039137	1.00557	-1.05473	1.06427	1.09063
10347730	---	1.15184	1.0796	1.40598	1.42118
10347734	Sgpp2	1.12092	1.0095	1.05346	-1.08008
10347741	Mogat1	-1.1441	-1.02005	-1.18083	-1.03332
10347748	Acsl3	1.051	1.14042	-1.30981	-1.17456
10347767	Kcne4	1.04505	-1.03048	1.3113	1.21502
10347772	---	-1.00875	1.10849	1.22788	1.37093
10347774	Mrpl44	1.02662	1.02358	1.04931	-1.11063
10347779	ENSMUSG00000073641	-1.02048	1.02076	-1.03306	1.04252
10347781	---	-1.03179	1.09325	-1.06324	-1.03552
10347790	---	1.04144	1.01712	1.1429	-1.06887
10347792	---	-1.00788	-1.18033	-1.26412	-1.17826
10347796	Rhbdd1	-1.16487	-1.25415	-1.11019	1.01894
10347807	Col4a3	1.11954	-1.03017	1.2325	1.26578
10347862	---	1.01257	1.0447	-1.02405	-1.04223
10347873	Hrb	1.01571	1.04507	-1.02008	-1.11797
10347888	Ccl20	-1.01629	-1.19869	1.03467	1.00984
10347895	Wdr69	-1.16724	-1.37353	-1.11577	-1.07739
10347910	Fbxo36	-1.09866	-1.33788	1.03488	1.07095
10347915	---	-1.06007	-1.0462	-1.01424	1.09902
10347917	Rpl19	-1.07201	1.02432	-1.07856	-1.07942
10347919	---	-1.01973	1.02555	1.1353	1.15581
10347921	---	1.11319	-1.00545	1.3201	1.46921
10347925	EG665378	-1.09128	1.03239	-1.01424	1.06797
10347928	---	1.14951	1.08323	1.28431	1.09889
10347931	---	-1.15684	-1.14771	-1.0529	-1.11455
10347933	Sp140	-1.15685	-1.08605	-1.35374	-1.19242
10347948	Sp100	-1.13658	-1.09151	-1.04761	-1.31783
10347968	---	1.21902	-1.05086	1.25587	1.30778
10347970	Cab39	-1.10394	1.0098	-1.11976	-1.1788
10347980	Itm2c	-1.18799	-1.05924	-1.05272	-1.0722
10347988	4933407L21Rik	1.06658	-1.01138	-1.01471	1.14665
10347992	Spata3	-1.0839	-1.1357	1.01243	1.01155
10348000	---	1.17672	1.014	1.19139	1.18665
10348004	Psmd1	1.03711	-1.02679	-1.07493	1.01723
10348032	Armc9	1.09463	1.05647	-1.07317	-1.0507
10348062	B3gnt7	1.11586	1.09576	1.21952	1.24555
10348070	C130036L24Rik	1.03612	-1.02438	-1.03176	1.08216
10348072	---	-1.04924	-1.05771	1.03193	1.10634
10348074	---	1.14141	1.03266	1.34613	1.44067
10348076	---	-1.09188	1.01906	1.16074	-1.13485
10348078	Ptma	-1.00219	1.03896	1.02284	-1.04447
10348087	Cops7b	-1.06235	-1.00915	-1.13526	-1.25086
10348096	Dis3l2	-1.21407	-1.04916	-1.2162	-1.09032
10348119	---	1.15331	1.06587	1.33277	1.24324
10348131	Akp3	1.1017	-1.17086	1.01772	1.08349
10348144	---	1.02169	-1.10422	1.09536	1.13865
10348150	Chrnd	1.2049	1.0234	1.3542	1.22293
10348166	Chrng	1.12271	-1.01951	1.36326	1.45366
10348180	Eif4e2	-1.03439	-1.01642	-1.03013	-1.13953
10348194	Efhd1	1.07189	1.0256	-1.09788	-1.09398
10348201	Tnrc15	-1.04558	-1.07843	-1.06219	-1.09605
10348234	Neu2	-1.09574	-1.15828	-1.15846	1.00448
10348240	---	1.11629	1.06991	1.42212	1.32405
10348244	Inpp5d	1.00256	-1.16796	-1.01395	-1.04374
10348277	Atg16l1	1.02701	1.01635	-1.04016	-1.02248
10348299	---	-1.34149	-1.17486	-1.61726	-1.56775
10348301	Sag	1.00273	-1.00446	1.22326	1.33412
10348321	---	1.06161	-1.13481	-1.09743	-1.0034
10348354	Ugt1a9	-1.0896	-1.20938	-1.06357	-1.09483
10348376	---	1.72339	1.38612	1.27334	1.32576
10348378	Trpm8	1.23701	1.09911	1.52842	1.5632
10348410	Spp2	1.1825	1.0732	1.39586	1.2788
10348420	---	-1.04936	-1.05787	1.13079	1.24027
10348424	Sh3bp4	1.23102	1.04757	1.26391	1.27665
10348432	Centg2	1.02078	1.00945	1.04764	-1.06666
10348451	Cxcr7	-1.23317	-1.08272	1.05668	-1.12345
10348456	Cops8	1.06826	1.16249	-1.05059	-1.04334
10348468	---	1.45944	1.25603	1.53821	1.45745
10348471	Mlph	1.04121	-1.01125	1.2169	1.17087
10348489	---	1.06867	-1.18039	1.28557	1.29629
10348493	Lrrfip1	-1.14429	-1.06662	-1.17561	-1.16768
10348521	Rbm44	-1.17287	-1.17194	1.01737	1.12343
10348537	Ramp1	1.03634	1.02984	1.02963	1.0121
10348547	Ube2f	1.15657	1.24072	1.1468	1.08978
10348556	---	-1.39736	-1.20819	-1.04322	-1.09286
10348558	Scly	1.17778	1.04863	1.1516	1.17614
10348570	Espnl	1.24724	1.01629	1.43783	1.55158
10348580	Klhl30	1.05387	-1.01883	1.23566	1.17017
10348590	BC056923	1.11257	-1.04549	1.3319	1.28299
10348600	Traf3ip1	-1.01554	1.26834	1.12849	1.09419
10348618	Asb1	1.1219	1.04846	1.08376	1.2418
10348632	Twist2	1.12963	-1.08665	1.55839	1.32909
10348635	Olfr1413	1.06371	1.06028	1.33423	1.07899
10348637	Olfr1412	1.11379	1.15612	1.16468	1.37718
10348639	Olfr1411	1.02917	1.02593	1.33083	1.23963
10348641	Olfr1410	1.14338	-1.14011	1.15569	1.08659
10348643	Olfr12	1.04871	-1.08244	1.33269	1.34583
10348645	Gpr35	1.14779	-1.04057	1.13998	1.26805
10348653	Gpc1	1.09106	1.03176	1.4369	1.27786
10348664	---	-1.05118	-1.02531	-1.00782	-1.01331
10348666	Dusp28	-1.18944	-1.03887	1.03498	-1.0243
10348670	Rnpepl1	1.09035	1.05726	1.10539	1.14931
10348682	Capn10	-1.05326	-1.03384	1.13571	1.03283
10348697	Aqp12	1.28775	-1.01147	1.19834	1.47586
10348702	Agxt	1.32548	1.06734	1.18111	1.38579
10348713	---	-1.08718	1.09012	1.39151	1.26954
10348739	Sned1	-1.01028	-1.04588	1.21927	1.2542
10348775	Ppp1r7	-1.01271	1.04572	-1.079	-1.0809
10348791	Tmem16g	1.14396	1.02305	1.32736	1.52157
10348817	2013-09-03	-1.0585	1.08643	-1.34041	-1.15126
10348829	Farp2	-1.31607	-1.11197	-1.26753	-1.21118
10348858	Bok	1.12795	-1.08934	1.18021	1.3395
10348864	---	1.07601	-1.01688	1.1269	1.07766
10348866	Atg4b	1.0756	1.37374	1.12684	1.1235
10348879	Ing5	1.12549	1.03285	-1.11206	1.11738
10348889	D2hgdh	1.00175	-1.09926	1.31443	1.0042
10348896	Gal3st2	1.465	1.12867	1.38819	1.41068
10348902	Gal3st2	1.27796	1.1011	1.27725	1.30563
10348906	EG619597	-1.06488	-1.00396	1.08199	1.32205
10348910	Neu4	1.2506	-1.08901	1.26229	1.22283
10348917	Tmem157	-1.06681	-1.02729	-1.10023	-1.15723
10348924	---	-1.0627	-1.02827	-1.0372	-1.05371
10348929	Hnrpf	1.00125	1.0029	-1.04594	-1.06489
10348932	Zh2c2	1.10254	-1.03679	-1.06889	-1.14078
10348947	---	1.13933	-1.11241	1.05418	1.01563
10348963	C230078M14Rik	1.0985	1.41808	-1.28184	-1.16917
10348983	---	1.07609	-1.10375	1.18491	1.04029
10348992	---	-1.00285	-1.02169	-1.02256	1.00993
10348994	---	1.10118	1.14932	-1.04742	1.36846
10348996	---	1.08882	1.09166	1.12577	1.38315
10348999	Cdh20	1.03153	-1.02331	1.04163	1.00412
10349014	---	-1.13506	-1.02167	-1.48708	-1.27448
10349016	---	-1.13577	1.04737	-1.32284	-1.29551
10349049	LOC100042023	-1.06577	1.06597	-1.07441	-1.18684
10349051	Tnfrsf11a	1.01749	-1.13952	-1.00753	1.0226
10349065	---	1.03766	1.14187	-1.05867	-1.18083
10349081	---	-1.1922	-1.06338	-1.31353	-1.27698
10349100	LOC626075	1.20244	1.20462	1.21632	1.31275
10349102	---	1.41101	1.31746	-1.14693	1.01498
10349108	Serpinb5	-1.10754	-1.14878	-1.15793	1.08725
10349118	Serpinb12	1.05406	-1.07143	-1.02863	-1.0084
10349129	Serpinb13	1.04835	1.10854	1.08278	1.31373
10349138	Serpinb11	1.08431	1.02955	-1.10123	1.02245
10349147	Serpinb7	-1.00751	-1.09008	1.03297	1.15446
10349157	Serpinb2	1.18881	-1.02206	1.23398	1.22101
10349166	Serpinb10	1.15923	1.0347	1.32077	1.33368
10349174	Serpinb8	1.11736	-1.12799	1.12432	-1.04813
10349184	Cdh7	1.25291	1.21555	-1.06081	-1.04272
10349208	Cntnap5a	-1.02201	1.14305	-1.33601	-1.2807
10349233	---	-1.07087	-1.13934	-1.01076	1.21534
10349239	Mki67ip	-1.11252	1.13942	-1.25057	-1.2213
10349249	Clasp1	-1.06516	1.01511	-1.12501	-1.18119
10349295	Tcfcp2l1	1.1258	-1.16769	1.26766	1.27584
10349314	---	-1.05713	-1.12386	-1.06848	1.0378
10349316	Tmem185b	1.09431	1.15597	-1.00034	1.02764
10349319	Sctr	1.13106	-1.02314	1.27105	1.24404
10349333	---	-1.19688	-1.12352	-1.2813	-1.21435
10349340	C1ql2	1.14043	1.0007	1.25182	1.62036
10349345	En1	-1.01242	-1.24326	1.01933	1.19312
10349348	Ccdc93	1.04598	1.11302	1.04692	1.04295
10349378	LOC637749	-1.05933	-1.50344	-1.05633	-1.15998
10349383	Slc35f5	1.05181	-1.06353	-1.04	-1.10513
10349401	Gpr39	1.46486	1.149	1.23967	1.22121
10349404	Mgat5	-1.00263	1.01576	-1.07426	-1.1163
10349427	---	1.02595	-1.0514	-1.12772	1.02849
10349429	---	1.15521	1.20717	1.29517	1.54817
10349431	Acmsd	-1.06089	-1.02492	1.03021	1.12203
10349442	Ccnt2	-1.30964	-1.04016	-1.32394	-1.26035
10349453	Rab3gap1	-1.04263	1.0075	-1.22303	-1.24294
10349478	Rpl28	-1.02407	1.00752	-1.01618	-1.03562
10349480	R3hdm1	-1.08479	-1.04498	-1.1254	-1.16476
10349510	---	-1.06234	-1.11479	-1.12334	-1.34411
10349512	Ubxd2	-1.03567	1.05408	-1.11641	-1.23341
10349527	---	-1.0006	-1.16251	1.1089	1.19647
10349529	Thsd7b	-1.1606	1.03057	1.00261	1.09774
10349559	Yod1	1.02461	-1.13455	1.06179	-1.02633
10349562	AA986860	1.07075	-1.29119	1.13704	1.07095
10349571	Fcamr	1.08734	1.01842	1.1597	1.08996
10349580	Pigr	1.35279	1.26928	1.70185	1.37702
10349593	Faim3	1.2614	-1.08356	1.58457	1.57108
10349603	Il10	-1.00306	1.09318	1.06798	1.19428
10349610	Lgtn	-1.15394	-1.09085	-1.13017	-1.29057
10349634	---	-1.69796	-1.14854	-1.49218	-1.52145
10349637	---	-1.04855	1.03919	-1.62655	-1.26161
10349644	Avpr1b	1.03751	-1.26866	1.48826	1.24433
10349648	Ctse	1.1696	1.12157	1.32512	1.21226
10349661	5430435G22Rik	1.01558	-1.02257	-1.01424	1.12524
10349671	Slc26a9	1.19971	1.09938	1.27371	1.54966
10349694	---	-1.02701	1.10149	1.27854	1.08825
10349711	Slc41a1	1.11306	1.22192	1.02025	1.08731
10349724	Rab7l1	-1.11539	1.02131	1.17561	1.012
10349733	Nucks1	-1.1638	-1.03874	-1.15759	-1.12963
10349744	Slc45a3	1.06271	-1.0282	1.27944	1.37888
10349752	Elk4	1.05545	1.01325	-1.16482	-1.16834
10349761	Lemd1	1.04627	1.07152	1.1293	1.15718
10349769	---	1.14954	1.01803	1.24096	1.35989
10349771	---	-1.02957	1.06359	1.11539	1.14739
10349773	Klhdc8a	1.08641	1.1397	1.25068	1.1731
10349782	Nuak2	1.06494	-1.01678	1.30831	1.27064
10349793	Ripk5	-1.13692	1.10635	-1.21175	-1.1758
10349809	Rbbp5	1.03	1.1003	-1.04557	1.0069
10349821	Tmem81	1.13446	1.03346	1.04549	-1.04257
10349826	---	1.25108	1.08832	1.20092	1.13539
10349828	Lrrn2	-1.1094	-1.22123	1.16993	1.16639
10349832	---	-1.18267	1.37374	-1.22282	-1.15823
10349834	---	1.02497	-1.01362	1.00772	1.04353
10349868	Ppp1r15b	-1.11587	-1.00533	-1.07564	-1.04308
10349872	---	1.1657	1.11624	1.39506	1.4091
10349876	Plekha6	1.16235	1.43089	1.07451	-1.00243
10349904	Golt1a	1.11749	-1.04256	1.57398	1.50293
10349913	Kiss1	1.10912	-1.08981	1.37946	1.55089
10349922	Ren2	1.08898	-1.0553	1.20068	1.20267
10349932	Etnk2	-1.04616	1.0434	1.04776	1.01042
10349943	---	-1.01234	1.17247	-1.49061	-1.21153
10349945	---	1.48128	1.15092	1.41561	1.50477
10349947	Fmod	1.06328	-1.15588	1.08755	1.15615
10349951	---	-1.02426	-1.03245	-1.11766	-1.14042
10349953	Chit1	-1.07537	-1.14733	1.15075	1.06763
10349968	Chi3l1	1.0872	-1.11981	1.05297	1.01849
10349980	Mybph	1.17165	-1.06322	1.17588	1.17814
10349993	Myog	1.02508	-1.23818	1.02878	1.12598
10349997	---	1.34047	1.14526	1.27113	1.123
10350003	Cyb5r1	-1.10326	-1.05745	1.08601	1.00205
10350015	Adipor1	-1.07164	1.0137	-1.03315	1.01658
10350024	Klhl12	-1.04558	1.04046	-1.06019	-1.01754
10350039	Rabif	-1.11284	-1.08063	-1.07182	-1.15707
10350044	---	-1.01903	1.00301	1.01425	-1.0159
10350046	Jarid1b	-1.05154	-1.09993	-1.21368	-1.33831
10350077	Syt2	-1.02036	1.01773	1.11469	1.07007
10350090	Ube2t	1.05542	-1.10463	1.07153	1.01988
10350099	---	1.11933	1.05357	1.26394	1.17863
10350102	Ptpn7	1.03641	-1.09733	1.14402	1.50359
10350113	Arl8a	1.09033	1.11431	-1.02695	-1.07385
10350123	Lmod1	1.03389	-1.44167	1.27479	1.08937
10350128	EG215714	-1.03867	-1.08453	1.04511	1.00751
10350136	Csrp1	-1.01507	1.05931	1.07532	-1.08201
10350146	Phlda3	-1.13216	-1.1121	1.01863	1.10085
10350149	Tnni1	1.03869	1.03514	-1.00802	1.24461
10350159	Lad1	1.16756	1.2247	1.61359	1.44437
10350173	Tnnt2	1.29701	1.38509	1.07885	1.08256
10350188	Tmem9	-1.05207	-1.04537	-1.1593	-1.02219
10350197	---	1.12881	1.17611	1.32463	1.29934
10350199	Cacna1s	1.11822	1.04662	1.17263	1.22875
10350247	Kif21b	1.0935	1.02305	-1.23853	-1.0573
10350286	Ddx59	1.11684	1.0987	1.10987	1.06868
10350297	Kif14	1.09852	-1.03725	1.32568	1.14381
10350329	Kif14	1.10291	1.04638	1.037	1.11534
10350331	Zfp281	-1.00141	1.03509	-1.01017	-1.02165
10350335	---	-1.04107	1.14215	1.09443	1.08584
10350337	---	-1.0908	1.1002	-1.02062	-1.15138
10350339	---	-1.0714	1.03903	-1.31005	-1.07862
10350341	---	-1.59617	-1.48695	-1.71061	-1.53392
10350343	Atp6v1g3	1.23735	1.11853	1.05672	1.54828
10350349	Dennd1b	-1.06713	1.04736	-1.16	-1.22817
10350377	Zbtb41	-1.03361	1.01727	-1.49437	-1.45239
10350392	Aspm	1.36162	1.04282	1.4233	1.30604
10350425	F13b	1.05983	-1.07978	1.04322	1.04781
10350438	Kcnt2	-1.13308	-1.16411	-1.14914	-1.49191
10350473	B3galt2	-1.16011	-1.21549	-1.07814	-1.29254
10350478	Glrx2	-1.01994	-1.04803	-1.04643	-1.04727
10350489	Uchl5	-1.11571	1.05322	-1.18496	-1.15074
10350502	---	-1.09313	-1.15973	-1.00463	1.20836
10350504	---	-1.20207	-1.02302	-1.07889	-1.08829
10350506	B830045N13Rik	1.20519	1.2588	-1.01681	1.01511
10350516	Ptgs2	1.1844	1.1713	1.23079	-1.08636
10350530	Pdc	-1.07514	1.02591	1.18789	1.00648
10350535	Tpr	-1.10488	-1.00248	-1.32644	-1.14155
10350590	---	1.11862	-1.20626	-1.07928	-1.29767
10350592	3110040M04Rik	1.10049	-1.01552	1.04956	1.14616
10350594	Ivns1abp	-1.16057	1.0103	-1.45192	-1.34622
10350614	1190005F20Rik	1.08431	1.11906	-1.10793	-1.24427
10350630	Niban	1.055	1.05749	1.23041	1.05026
10350646	Edem3	-1.02356	1.05276	-1.13723	-1.10588
10350668	Glt25d2	-1.00953	1.037	1.00695	1.06048
10350681	Apobec4	1.07149	1.08158	-1.05213	-1.08222
10350684	Arpc5	1.12909	1.15021	-1.00673	1.05852
10350689	Ncf2	-1.0257	1.06463	1.11475	1.02592
10350697	Nmnat2	1.07263	1.05199	1.04118	1.00143
10350710	---	1.0804	1.09065	-1.02631	-1.05443
10350723	---	-1.07103	1.2015	-1.08678	-1.07363
10350725	Rgs8	-1.10977	-1.04486	1.05462	-1.00319
10350733	Rgs16	-1.05507	1.06271	1.08557	1.19113
10350742	Rnasel	-1.01588	1.05162	-1.02358	-1.00003
10350749	EG433365	1.10174	-1.1479	1.22117	1.27294
10350751	Teddm1	1.03565	1.071	1.15149	1.14558
10350753	Glul	-1.01816	1.09457	-1.14285	-1.12439
10350758	---	1.30103	1.50609	1.17947	1.4462
10350760	---	-1.04474	-1.14222	1.09516	1.20814
10350766	Stx6	-1.03137	1.07714	-1.03281	1.08617
10350777	Acbd6	-1.14208	1.03963	-1.08181	-1.24461
10350790	---	1.2145	-1.06305	1.64979	1.47224
10350792	Ifrg15	1.04134	1.00332	-1.14323	-1.14931
10350800	Tor1aip2	-1.0238	-1.01457	1.11156	-1.15513
10350806	---	1.07903	1.0053	1.32789	1.31165
10350816	Rpl35	-1.03442	1.07894	1.01408	-1.00823
10350819	---	-1.01972	1.06188	-1.21068	-1.12798
10350823	Abl2	-1.11945	1.23003	1.08966	-1.06177
10350838	---	1.04324	-1.02755	-1.01058	1.00304
10350840	Angptl1	1.12527	1.07992	-1.04242	-1.09383
10350846	---	1.01585	-1.00579	1.23009	1.19122
10350848	---	1.05465	-1.04681	1.23174	1.0784
10350853	BC026585	-1.08331	-1.12009	1.15753	1.05885
10350864	Sec16b	1.03175	-1.15497	1.32086	1.4133
10350894	---	-1.04154	1.12086	-1.16282	1.06832
10350896	Astn1	1.10658	1.01541	-1.07563	-1.05603
10350921	---	1.26762	1.07351	-1.13586	-1.03387
10350923	Rfwd2	-1.13881	-1.03812	-1.15536	-1.17635
10350948	---	1.07476	1.08644	1.45319	1.50103
10350951	Tnr	1.08737	1.00366	-1.13589	-1.17423
10350975	---	-1.09552	1.00147	-1.04781	-1.11247
10350977	---	-1.046	1.07274	1.13802	1.02299
10350985	Mrps14	-1.02018	1.07569	-1.07123	1.01382
10350990	---	-1.07707	-1.01686	-1.10799	-1.0746
10350992	Rc3h1	-1.03741	1.00432	-1.08197	-1.1249
10351013	---	-1.0698	-1.00292	-1.21546	-1.13179
10351015	Serpinc1	-1.06885	-1.24362	1.07564	1.00344
10351026	Gas5	-1.04515	-1.00557	-1.03725	-1.01015
10351035	Gas5	-1.31057	-1.03997	-2.08271	-1.73187
10351037	Gas5	1.00636	1.12993	-1.10249	-1.14942
10351039	Gas5	-1.66558	1.25844	-2.01053	-1.68609
10351041	---	-1.08972	-1.01338	-1.29746	-1.24804
10351043	---	-1.29341	-1.20705	-1.76429	-1.46434
10351045	---	-1.11884	1.23503	-1.17066	1.13241
10351047	Cenpl	-1.03861	-1.26437	-1.0426	1.07629
10351056	Ankrd45	1.03005	-1.00072	-1.03478	-1.11885
10351063	---	-1.05911	-1.08146	1.19932	1.29316
10351065	---	-1.04335	-1.04771	-1.07784	1.17776
10351095	Tnfsf4	1.2937	1.24259	1.20626	1.15896
10351099	Tnfsf18	1.05619	1.02832	1.2307	1.23919
10351107	Pigc	1.11136	1.06774	-1.16774	-1.17845
10351111	---	-1.12397	-1.00388	-1.14612	1.00431
10351117	---	1.01656	-1.04172	1.00024	-1.04193
10351119	Vamp4	-1.10387	1.06925	-1.14708	-1.2045
10351131	Myoc	-1.04007	1.00589	1.16345	1.22725
10351138	LOC665237	1.04636	-1.07054	1.05667	1.17293
10351140	Kifap3	-1.04756	1.02636	-1.11236	-1.05843
10351163	Scyl3	-1.23939	-1.26248	-1.27788	-1.19147
10351179	---	-1.28655	-1.16402	-1.19416	-1.45444
10351182	Sele	-1.00691	-1.16108	1.12239	1.04988
10351197	Sell	1.02836	1.04672	1.1669	1.26323
10351206	Selp	-1.07922	1.15628	1.12704	1.15894
10351224	F5	-1.64922	-1.84832	-1.76296	1.10943
10351259	Slc19a2	-1.05435	1.01865	-1.14435	-1.16708
10351269	---	-1.00321	-1.11565	-1.06289	-1.04812
10351277	Nme7	-1.05752	1.03913	-1.11006	-1.20564
10351293	Dpt	-1.01732	-1.24704	1.37449	1.021
10351298	Gpr161	1.11423	-1.13464	1.06475	1.08414
10351304	Brp44	-1.09575	-1.12034	-1.10342	-1.15003
10351310	Sacy	1.0412	-1.0284	-1.0209	1.05451
10351345	---	1.03782	-1.24224	1.04762	-1.0266
10351347	Creg1	-1.07257	1.03644	1.00365	-1.0375
10351353	Cd247	1.07425	-1.02508	1.09148	1.28753
10351368	Gpa33	-1.02232	-1.15402	1.09827	1.29438
10351380	LOC100039795	1.02959	1.00246	-1.12382	-1.03499
10351390	Tada1l	1.01461	1.03814	-1.08595	-1.05605
10351400	---	1.08456	1.0162	1.00781	1.06914
10351404	Tmco1	-1.1179	-1.07531	-1.25052	-1.08227
10351414	Aldh9a1	1.18012	-1.04648	1.01498	1.05966
10351430	Rxrg	-1.26735	1.09418	-1.3911	-1.36978
10351443	Lmx1a	1.08197	-1.1771	1.31849	1.05626
10351455	Rgs5	-1.0843	-1.05752	-1.07683	-1.14582
10351463	Rgs5	-1.0509	-1.02119	-1.09494	-1.06947
10351465	---	-1.01237	1.0031	1.1983	-1.15287
10351471	---	-1.15823	1.06469	1.15955	1.40046
10351473	Sh2d1b2	-1.02129	-1.06822	1.07242	1.00976
10351477	Sh2d1b1	-1.01621	1.01281	1.00663	1.09896
10351482	---	-1.10567	-1.37395	-1.18189	-1.05379
10351487	---	1.03562	1.08434	1.19954	1.30981
10351489	LOC640532	1.05666	1.23095	1.13051	1.04066
10351491	Olfml2b	1.09404	1.08403	1.37807	1.09488
10351500	---	-1.02359	-1.14392	1.03615	-1.14318
10351502	Dusp12	-1.0398	-1.09967	-1.0287	1.17291
10351504	LOC100041932	-1.82862	1.24425	-1.51538	-1.60252
10351507	---	-1.04206	-1.1228	1.19142	1.02708
10351509	Fcgr4	1.13956	-1.02529	1.24456	1.17839
10351515	---	1.15961	1.00311	1.34523	1.38534
10351517	1700009P17Rik	1.02927	-1.10889	1.06026	1.14856
10351525	Mpz	-1.05262	-1.01581	1.30372	1.18203
10351533	Nr1i3	1.06458	1.01084	-1.04716	-1.09463
10351546	Apoa2	-1.00238	1.00288	1.05636	1.06147
10351551	Adamts4	1.01955	-1.0768	1.11801	1.1947
10351563	B4galt3	-1.11791	1.01351	1.0277	-1.33944
10351574	Dedd	-1.05936	1.00292	-1.12199	-1.07899
10351583	Pfdn2	1.01298	1.0429	-1.09252	-1.00334
10351588	Pvrl4	1.04102	-1.02666	1.23901	1.2454
10351603	Arhgap30	1.05822	-1.0862	-1.02267	1.20972
10351616	Usf1	1.13239	1.10528	1.37907	1.22095
10351623	F11r	-1.12102	-1.20215	-1.11913	-1.08018
10351636	Refbp2	-1.01099	1.04545	1.10443	-1.09859
10351640	---	1.0947	1.10611	1.40728	1.35872
10351644	Cd244	1.07107	1.0196	1.12454	1.19845
10351658	Cd48	1.06593	-1.13764	1.27985	1.24049
10351665	Ccdc72	-1.07972	1.03826	-1.16306	-1.10076
10351667	Slamf1	-1.2588	-1.19859	-1.11574	-1.19741
10351679	Cd84	-1.19489	1.02838	1.0066	1.07651
10351689	---	1.21103	1.09598	1.29931	1.09007
10351691	Slamf6	-1.03736	-1.18095	1.08054	1.11246
10351703	Copa	-1.0124	1.06241	-1.0745	-1.02872
10351738	Pex19	1.02375	-1.06015	1.03293	-1.06904
10351749	Wdr42a	-1.02356	-1.02711	-1.06864	-1.08934
10351769	Igsf8	1.04912	1.03704	1.03134	1.05627
10351781	Kcnj10	-1.10627	-1.02992	1.04778	1.12052
10351788	Pigm	-1.32185	-1.19714	-1.17398	-1.05182
10351792	Slamf9	-1.07374	-1.22933	1.11096	1.14094
10351801	Igsf9	-1.01625	1.11372	1.20458	1.17823
10351825	Tagln2	1.24952	-1.04177	1.15621	1.05392
10351832	---	-1.05661	-1.10158	-1.19473	1.01125
10351843	Vsig8	1.12551	1.00893	1.29312	1.25361
10351852	Crp	-1.45219	-1.17928	1.0969	-1.09599
10351857	Olfr16	1.11596	-1.12706	1.10699	1.02679
10351861	Olfr218	1.0486	-1.09528	1.12163	1.1074
10351863	Olfr1404	-1.04977	-1.14598	-1.06978	1.07892
10351865	Olfr1403	1.07665	1.00293	1.25449	1.19454
10351867	---	-1.29495	-1.08369	-1.10604	-1.18187
10351873	Pyhin1	1.07287	-1.03169	1.1159	1.05778
10351880	---	-1.15448	-1.32702	1.21732	1.05542
10351884	Olfr433	1.25401	1.00105	1.16979	1.26429
10351886	Olfr432	1.15693	1.01105	1.20808	1.16457
10351888	Olfr430	-1.14383	-1.16021	1.00701	1.21009
10351891	Olfr429	-1.01606	-1.09823	1.02959	1.0779
10351893	Olfr427	1.10348	1.01242	1.11992	1.18065
10351895	Olfr424	1.13164	1.02484	1.10144	1.14618
10351897	---	1.20693	-1.02021	1.41014	1.31514
10351899	Olfr421	1.12719	-1.13084	1.14998	1.3241
10351903	Olfr420	1.34269	-1.01151	1.39173	1.34783
10351905	Spna1	1.15201	1.0529	1.15814	1.35485
10351959	---	-1.06187	-1.18314	-1.03396	-1.01003
10351961	Olfr417	1.2151	-1.0566	1.00419	1.24485
10351963	Olfr415	1.11223	1.14859	1.13916	1.38905
10351966	Olfr414	-1.13135	-1.11703	1.04145	1.03634
10351968	---	1.18105	1.12828	1.12631	1.09374
10351971	Fmn2	-1.04625	1.07854	-1.14104	-1.04768
10351998	ENSMUSG00000073488	-1.15439	-1.19932	-1.38609	-1.36663
10352000	Kmo	-1.01471	-1.22217	-1.09932	1.00703
10352020	---	1.1619	1.08575	1.28445	1.19331
10352048	Exo1	1.11167	1.01367	1.11415	1.29478
10352066	Sdccag8	1.07917	1.13712	1.09161	1.02209
10352092	Zfp238	1.14261	-1.00286	1.12268	-1.04831
10352097	---	1.08121	1.04947	1.08827	1.17602
10352104	EG545391	-1.41301	-1.60639	-1.71807	-1.56292
10352110	EG545391	-1.48684	-1.30155	-1.39727	-1.65413
10352119	5830417C01Rik	-1.06605	-1.00157	-1.3824	-1.47011
10352125	ENSMUSG00000055831	-1.08587	1.13959	1.01304	1.28487
10352127	2310005N03Rik	-1.05663	1.08499	1.06174	1.03763
10352133	Efcab2	-1.14369	-1.0049	-1.36976	-1.25859
10352143	---	-1.20241	-1.04727	-1.14055	-1.00342
10352152	Kif26b	1.04719	-1.14723	-1.0928	1.22329
10352166	---	1.03987	-1.06446	-1.13003	-1.06785
10352178	Sccpdh	-1.26101	1.05247	-1.4335	-1.18588
10352192	---	1.18624	1.01041	1.19226	1.06276
10352194	---	-1.05208	-1.00366	-1.28666	-1.24691
10352234	Itpkb	-1.03652	-1.31787	1.05422	1.07602
10352242	Parp1	1.03479	1.03382	1.04486	-1.19105
10352267	Lin9	-1.11934	-1.06228	-1.18872	-1.24024
10352281	Acbd3	-1.02224	-1.02216	-1.09688	-1.21083
10352292	---	-1.0581	-1.07505	-1.01725	1.09598
10352294	---	-1.03712	1.02536	-1.04717	1.05219
10352302	Lefty2	1.14463	-1.07581	1.75309	1.65161
10352306	Pycr2	-1.00592	-1.02225	1.015	1.01005
10352314	Lefty1	1.25163	1.01163	1.57049	1.11671
10352320	Tmem63a	-1.10676	-1.04291	1.0004	-1.00757
10352344	---	1.02094	-1.07963	1.1151	1.19737
10352348	Cnih4	1.05645	1.02826	1.01263	-1.07951
10352354	A430110L20Rik	-1.10606	-1.01399	1.0182	-1.13544
10352356	---	1.15908	-1.02845	1.48421	1.2686
10352358	Cnih3	1.10966	1.00653	1.02407	1.05751
10352369	---	1.05348	-1.08315	1.07245	-1.05627
10352377	---	-1.00305	1.06288	1.26533	1.4131
10352393	Srp9	-1.02932	-1.05508	-1.08703	1.05363
10352396	Trp53bp2	1.01462	-1.01276	-1.00874	-1.04004
10352416	Capn8	1.00392	-1.07663	1.12049	1.10154
10352439	Susd4	1.09033	1.11124	1.09274	1.0367
10352448	Dusp10	1.04628	1.04847	1.04485	1.00832
10352457	---	-1.03129	1.04826	-1.0365	-1.01747
10352459	---	-1.05471	1.10187	-1.17846	-1.34455
10352497	---	-1.06351	1.0018	-1.06382	-1.04611
10352499	---	1.10284	-1.06577	1.24056	1.19664
10352501	---	1.18905	-1.12164	-1.15568	1.04499
10352503	Bpnt1	-1.0736	1.06743	-1.21753	-1.10155
10352514	Eprs	1.05384	1.15039	-1.0607	-1.01177
10352548	Slc30a10	-1.07626	-1.17451	-1.14296	-1.15446
10352554	---	-1.11956	-1.21464	1.01533	1.07461
10352556	LOC100042375	1.18956	1.10009	-1.00286	1.24689
10352558	D1Pas1	1.10601	1.04024	1.14189	1.10551
10352562	Gpatch2	-1.12292	-1.1099	-1.14423	-1.20904
10352576	Esrrg	-1.09338	-1.14161	-1.00559	-1.05819
10352586	Ush2a	-1.01916	1.03628	1.31211	1.15204
10352661	Ptpn14	1.19794	1.0274	1.19001	1.02764
10352690	Angel2	-1.01095	1.03283	-1.11137	-1.16953
10352703	---	1.39141	1.10718	1.54959	1.46007
10352705	---	-1.11577	-1.04405	-1.04848	1.07458
10352709	Nsl1	1.16832	1.05945	1.33762	1.47838
10352717	9130211I03Rik	-1.09377	-1.14242	1.11226	1.19502
10352722	---	-1.06072	-1.07343	1.01516	-1.0321
10352725	---	-1.03885	1.24565	1.08521	1.06135
10352735	Ints7	-1.06558	1.0728	-1.01728	-1.12916
10352756	Lpgat1	-1.09672	-1.02658	-1.18147	-1.23477
10352767	Nek2	1.01461	-1.13789	1.0148	-1.04504
10352777	Slc30a1	1.1112	1.23546	1.09908	1.05671
10352781	---	1.25177	1.07086	1.49345	1.65679
10352792	LOC100042611	1.13829	-1.23313	-1.01019	1.13946
10352794	ENSMUSG00000073476	1.17998	-1.01242	1.18417	1.09816
10352798	Kcnh1	-1.181	1.06239	-1.13975	-1.20995
10352815	Irf6	-1.00308	-1.1068	1.20854	1.17207
10352827	---	-1.03403	-1.1069	1.02058	-1.02493
10352829	---	-1.0325	-1.02193	1.0119	-1.09605
10352838	Lamb3	1.11718	1.13068	1.24998	1.29663
10352864	---	1.10737	-1.04347	-1.08082	-1.0038
10352867	Plxna2	1.03795	1.1264	-1.12495	-1.20159
10352905	Cd34	-1.05081	-1.19232	1.009	-1.17114
10352914	---	-1.01805	1.06181	-1.12183	-1.1241
10352916	---	-1.00027	1.23062	-1.39011	-1.14013
10352918	---	-1.05138	1.05847	-1.22749	-1.03948
10352920	Xkr4	1.12861	1.04173	1.05183	1.10067
10352928	Rp1h	1.07336	-1.09317	1.0856	1.06639
10352936	Sox17	1.00026	1.12174	1.11687	1.05733
10352945	---	1.20649	1.06541	1.3694	1.39712
10352947	---	-1.26079	-1.13998	-1.19692	-1.20655
10352954	---	-1.14515	1.12111	-1.24222	-1.25134
10352957	Rgs20	1.006	1.14291	-1.13621	-1.26429
10352969	---	1.04179	-1.0286	1.0283	1.02005
10352971	---	1.08088	-1.23509	1.19293	1.18334
10352973	---	1.05975	-1.05863	1.10938	1.23115
10352980	Sntg1	-1.08	-1.00849	1.02458	-1.08889
10353002	---	1.07854	-1.08485	1.20812	1.28159
10353004	Cks2	-1.14093	1.17764	-1.00986	1.07742
10353008	---	1.09438	1.13356	1.14244	1.16445
10353010	Mybl1	1.01409	1.12734	-1.00331	1.03093
10353028	Vcpip1	1.13595	1.13867	-1.00973	1.03937
10353032	Rpa3	-1.11117	-1.05213	-1.11255	-1.06612
10353034	---	-1.74162	-1.40196	-1.44832	-1.82216
10353036	---	1.05438	-1.09855	1.16552	1.00316
10353038	---	1.01485	-1.10444	-1.04715	1.0805
10353050	Cops5	-1.20106	-1.0257	-1.43593	-1.26817
10353061	---	1.00691	-1.01518	1.24792	1.1487
10353064	---	-1.08358	1.06355	-1.13865	-1.2397
10353102	Cpa6	-1.00068	1.03584	1.07401	1.03024
10353117	Slco5a1	1.12286	-1.08872	1.33005	1.19231
10353127	Prdm14	1.11101	1.1501	1.42296	1.40924
10353135	Ncoa2	1.05626	1.06114	1.03996	-1.06665
10353165	---	1.12845	1.19588	1.26739	1.1924
10353167	Tram1	-1.15384	-1.10786	-1.19257	-1.15684
10353181	---	-1.13094	-1.00529	-1.3995	-1.16013
10353189	---	1.05042	-1.01777	1.05015	1.13341
10353192	Eya1	-1.11685	-1.05572	-1.11015	-1.22463
10353213	Msc	1.20983	-1.06665	1.0907	1.04044
10353219	Sumo2	-1.07087	-1.01343	-1.06255	-1.09999
10353221	Trpa1	1.0382	-1.05733	1.14638	1.15067
10353250	---	1.06395	-1.00795	1.0895	1.15617
10353252	Gm106	-1.13922	-1.28427	-1.61036	-1.15591
10353258	4930444P10Rik	1.04607	1.05125	1.23959	-1.05014
10353265	Rpl7	-1.19215	1.00088	-1.11002	-1.14747
10353272	Stau2	1.01571	1.00187	-1.08624	-1.09987
10353288	Ube2w	-1.33149	-1.08961	-1.35596	-1.25279
10353296	Tceb1	-1.06849	-1.01095	-1.08539	-1.05771
10353303	---	1.07592	1.09963	1.0529	1.1441
10353305	---	1.21596	1.00169	1.31834	1.16698
10353307	---	-1.08553	1.15103	-1.05275	-1.12724
10353309	Jph1	1.10245	1.05953	1.44596	1.01384
10353311	Jph1	1.1996	-1.18764	1.23009	1.02831
10353317	---	-1.07584	-1.05024	1.02148	-1.01483
10353320	Crisp4	1.09685	-1.00979	1.10306	1.05057
10353330	EG574082	1.0104	-1.05087	-1.03023	1.0248
10353333	EG654460	-1.02597	-1.03108	1.12486	1.04419
10353336	---	1.06484	-1.04999	1.08865	1.12566
10353341	---	1.0208	1.00489	-1.14394	-1.04483
10353343	---	-1.07286	-1.11354	-1.12212	1.08469
10353346	Pkhd1	1.2297	1.03654	1.41834	1.4883
10353413	Rnu6	1.03586	1.06248	-1.03685	-1.0733
10353415	Il17f	1.09853	-1.14036	1.12406	1.14438
10353420	Mcm3	1.45078	1.28419	1.38282	1.38724
10353438	Tram2	1.27687	1.02179	1.13551	1.33188
10353450	EG241041	-1.04571	-1.10966	-1.0007	1.03979
10353460	Kcnq5	-1.03032	1.14472	-1.11614	-1.29161
10353475	Eif3m	1.02286	-1.0011	1.04417	1.23039
10353477	---	1.16114	1.22708	1.13262	1.3226
10353479	Rims1	-1.02426	-1.04685	-1.0483	-1.107
10353519	4933415F23Rik	1.03395	-1.05087	-1.02102	1.12671
10353522	---	-1.03229	-1.14035	1.34574	1.30997
10353524	Ogfrl1	-1.01214	1.03862	1.014	-1.19872
10353533	Smap1	-1.16381	1.08161	-1.33008	-1.21596
10353545	---	-1.25939	1.09961	-1.13807	-1.3741
10353549	---	-1.14091	-1.02304	-1.48104	-1.21232
10353574	Col19a1	1.08476	-1.03297	1.26239	1.21482
10353624	---	-1.22938	-1.12649	-1.42634	-1.4707
10353626	---	-1.23164	-1.03756	-1.47566	-1.41106
10353630	---	-1.21474	-1.05793	-1.36333	-1.28847
10353632	Bai3	1.0318	1.00372	1.0023	-1.12666
10353669	---	1.28583	1.14634	1.18969	1.01808
10353674	Lsm5	-1.10839	-1.44823	-1.15577	-1.55228
10353676	Gm597	1.01133	-1.01137	1.04131	1.32301
10353679	---	-1.10523	-1.05707	-1.08561	1.0166
10353686	---	-1.02315	-1.24637	1.08166	1.12608
10353689	Phf3	-1.07544	1.07654	-1.16572	-1.26095
10353707	Ptp4a1	-1.09512	-1.01271	-1.21126	-1.14037
10353716	---	1.24649	1.09733	1.38303	1.28324
10353721	---	1.04833	1.01083	1.26712	1.03155
10353729	---	1.08564	1.09518	1.06256	-1.00298
10353731	---	1.09635	1.11366	1.10717	1.07272
10353733	Prim2	-1.34947	-1.13859	-1.67293	-1.5976
10353750	Bag2	1.08805	-1.02198	1.01691	1.10556
10353754	Zfp451	1.0534	1.02512	-1.11019	-1.08091
10353773	---	1.13963	-1.22364	1.28577	1.1311
10353775	---	-1.02524	1.11482	-1.04517	-1.034
10353783	Ccdc115	-1.11386	-1.18683	1.11548	-1.30703
10353786	Tesp2	1.01121	1.07135	1.20234	1.02751
10353792	---	-1.1538	-1.10074	-1.05887	1.00449
10353794	---	1.02015	-1.18571	-1.14808	-1.14878
10353803	Ugcgl1	-1.09491	-1.13473	-1.26881	-1.28129
10353844	Lincr	-1.19933	-1.01556	1.22459	1.04383
10353849	---	1.07356	-1.00667	1.06368	-1.02032
10353871	Lman2l	1.24341	1.09052	-1.03885	-1.19897
10353878	Ankrd23	1.10854	-1.09632	1.0002	1.18844
10353891	Ankrd39	1.2643	-1.01322	1.24881	1.35107
10353899	---	1.1887	1.17251	1.29014	1.43916
10353915	1700024G10Rik	1.28206	1.03003	1.28953	1.51496
10353923	---	1.21827	1.06119	1.23817	1.39867
10353934	Actr1b	-1.05888	1.0461	-1.13748	1.04832
10353947	Tmem131	-1.01049	1.00909	-1.00619	-1.14356
10353989	---	1.00958	-1.09774	-1.06999	1.0111
10353991	Rpl12	-1.00141	-1.0036	-1.02112	1.04044
10353993	6330578E17Rik	-1.00833	-1.00276	-1.08953	-1.01856
10354003	Mgat4a	-1.22232	1.11638	-1.52743	-1.5254
10354019	---	1.03734	1.01671	1.03718	-1.34304
10354031	Tsga10	-1.0912	-1.07348	-1.23987	-1.44137
10354054	Mitd1	-1.40355	1.04866	-1.26487	-1.1887
10354065	Lyg2	1.01601	-1.04625	1.08643	1.25545
10354072	Lyg1	1.17218	-1.04308	1.25137	1.16851
10354079	Txndc9	-1.17228	-1.01282	-1.30891	-1.38521
10354085	Rev1	-1.04123	-1.05158	-1.26512	-1.31021
10354111	Aff3	-1.03238	-1.01762	-1.07858	-1.0955
10354141	Lonrf2	1.00239	1.08915	-1.18636	-1.0681
10354157	Chst10	1.09564	1.13028	1.18981	1.14199
10354168	Tbc1d8	-1.20971	1.06369	-1.25491	-1.3396
10354191	Rnf149	1.15876	1.26315	1.06245	1.20404
10354203	---	1.11179	1.56232	-1.09544	-1.0726
10354205	EG329126	1.23317	1.12147	-1.01996	1.2741
10354207	Creg2	-1.02357	-1.10055	1.02115	1.0125
10354216	---	1.19126	1.08663	1.51532	1.50128
10354220	Mfsd9	1.35903	-1.00543	1.35135	1.277
10354227	---	1.10278	-1.03155	1.31321	1.21098
10354233	Tgfbrap1	-1.03034	-1.00503	-1.07237	-1.00532
10354247	Fhl2	-1.12359	-1.06779	-1.03886	-1.12656
10354258	Uxs1	1.07736	-1.00838	1.12019	1.05961
10354267	---	-1.06363	-1.22041	-1.23438	-1.23547
10354273	---	-1.05203	-1.03323	-1.01751	-1.10598
10354275	1700029F09Rik	1.037	1.10545	-1.06828	-1.2099
10354286	Kdelc1	-1.26599	-1.03407	-1.22178	-1.21084
10354299	---	1.15097	1.16167	1.15128	1.31487
10354307	---	1.06281	-1.03884	1.13509	1.22991
10354309	Col5a2	1.2592	-1.06522	1.20836	1.31225
10354368	---	1.16064	-1.01839	1.1863	1.14134
10354372	---	1.00226	-1.02332	-1.00759	1.08077
10354374	Slc40a1	-1.03629	1.01984	-1.03679	1.01961
10354384	EG212225	1.29008	1.04221	1.10845	1.15197
10354389	Slc39a10	1.07947	-1.03364	1.02991	1.0098
10354400	---	1.01824	-1.118	1.06461	1.02243
10354404	Dnajb6	-1.01392	1.12376	-1.1318	-1.18243
10354408	---	1.04161	-1.04094	-1.10954	-1.05032
10354411	---	1.06094	-1.03463	1.20872	1.16743
10354414	---	-1.01758	-1.00082	1.25909	1.17657
10354416	---	-1.00487	-1.09927	-1.19273	1.05173
10354418	Obfc2a	-1.40735	-1.09686	-1.59762	-1.45175
10354432	Myo1b	-1.13651	1.0166	-1.33904	-1.52389
10354468	---	1.1703	-1.03003	1.32546	1.25846
10354470	---	-1.0695	-1.01473	-1.14997	-1.08031
10354472	Gls	-1.00975	1.08091	-1.20091	-1.13666
10354494	Nab1	-1.20969	-1.06244	-1.19184	-1.1808
10354504	LOC546736	1.01881	1.12665	1.30111	1.15396
10354506	---	-1.14465	1.01083	-1.09308	-1.21074
10354521	Inpp1	-1.24442	1.02636	-1.15922	-1.09991
10354529	---	-1.1403	-1.02035	-1.20829	-1.26395
10354534	---	-1.19278	-1.31902	-1.38802	-1.34872
10354542	Pms1	-1.18881	-1.31092	-1.35452	-1.46144
10354555	Asnsd1	-1.20505	-1.07907	-1.23227	-1.3653
10354563	---	-1.15237	1.08907	-1.33594	-1.1989
10354576	---	1.05178	-1.09769	1.16065	1.36248
10354581	---	-1.18912	1.11639	-1.0044	-1.18504
10354588	Stk17b	1.02166	1.00878	-1.30698	-1.27737
10354598	Hecw2	-1.1273	-1.00227	-1.26774	-1.43333
10354630	Gtf3c3	-1.18092	1.0217	-1.26837	-1.35664
10354644	EG627915	1.11272	-1.01415	1.22693	1.1294
10354647	---	-1.52719	1.16896	-2.73912	-2.52459
10354649	---	-1.1148	1.1467	-1.50013	-1.21125
10354677	Ankrd44	1.08734	-1.14196	-1.31213	-1.15433
10354704	Sf3b1	1.00311	1.06812	-1.07232	-1.05291
10354730	---	1.08559	1.00449	1.1557	1.14431
10354732	Hspd1	-1.02374	1.11735	-1.01135	-1.07475
10354737	LOC381258	1.01447	-1.0734	-1.0029	-1.02364
10354739	Atp5l	-1.12115	1.06097	-1.19072	-1.21843
10354741	Rftn2	-1.01039	-1.05147	1.01746	-1.07613
10354753	Boll	-1.0017	-1.09188	-1.00861	1.03689
10354765	---	1.07489	-1.01023	1.04524	1.08827
10354768	Akr1b3	-1.0207	1.06339	-1.06661	1.00668
10354773	Hsfy2	1.05874	1.10305	1.20327	1.22738
10354777	Satb2	-1.29343	1.13477	1.18924	-1.4087
10354788	---	-1.04884	-1.00007	1.22277	1.06163
10354792	---	-1.15992	-1.14203	-1.24849	-1.29179
10354803	---	1.11908	1.0818	1.0798	1.24175
10354807	Kctd18	1.07336	-1.07378	-1.06025	-1.12332
10354816	Clk1	1.00203	1.20986	-1.10062	-1.02087
10354832	Ppil3	-1.07756	1.07569	-1.12886	-1.19278
10354845	Orc2l	-1.05223	1.02984	-1.30563	-1.40288
10354868	---	-1.01074	1.1198	-1.27062	-1.15636
10354881	---	-1.12419	-1.11935	-1.04444	-1.02219
10354883	Als2cr12	-1.06598	1.01491	1.09778	-1.09802
10354897	Trak2	1.06055	-1.04591	-1.11947	-1.08308
10354916	---	1.1846	1.10791	1.17122	1.11722
10354919	4930408G06Rik	-1.00659	1.04033	1.04809	1.04475
10354921	Als2cr11	-1.07319	-1.06301	-1.09998	1.03894
10354938	Als2cr4	-1.20595	-1.17293	-1.29699	-1.00351
10354955	Mpp4	1.06084	1.00203	1.03138	-1.05217
10354979	Als2	-1.03763	-1.09315	-1.13508	-1.11795
10355017	Sumo1	-1.43023	-1.05118	-1.69735	-1.54766
10355024	Ica1l	1.01856	-1.10993	-1.2887	-1.27436
10355037	Wdr12	-1.03651	-1.03897	-1.12596	-1.19966
10355050	Raph1	1.0005	-1.01684	-1.10863	1.004
10355069	---	-1.00235	1.06598	-1.05765	-1.24988
10355084	Ndufs1	-1.14905	-1.00548	-1.15625	-1.25148
10355105	---	-1.08418	-1.01112	-1.09504	-1.0592
10355109	Gpr1	1.21918	1.03779	1.07238	-1.02783
10355115	LOC667644	1.04541	-1.08139	1.01647	1.08156
10355117	Gm215	1.26575	1.07205	1.21724	1.30218
10355121	Mdh1b	-1.00132	-1.11655	-1.06073	1.05132
10355134	---	1.03627	-1.01503	-1.03157	-1.15103
10355138	---	1.06351	1.1511	1.17972	1.38158
10355141	Klf7	1.03445	1.02475	1.0415	1.03871
10355147	---	-1.16224	1.05774	-1.16063	-1.30659
10355152	Fzd5	1.33171	1.04999	1.29323	1.23502
10355162	9430067K14Rik	-1.06152	1.02025	-1.09051	-1.19217
10355173	Rpl10a	-1.01075	1.02919	-1.01082	1.028
10355176	---	1.02497	1.0181	-1.0314	1.10551
10355188	Cryge	-1.00883	-1.01275	-1.02734	1.11834
10355191	Crygd	1.33261	-1.19668	1.45498	1.21261
10355193	Crygc	-1.08072	-1.07487	1.2297	1.20841
10355197	---	-1.06465	-1.06071	-1.12723	-1.04262
10355199	Crygb	-1.03832	-1.14208	-1.14563	1.24166
10355202	Cryga	1.01214	-1.06362	-1.14397	-1.03365
10355205	---	-1.2499	1.01651	-1.34887	-1.29823
10355214	Idh1	-1.15304	1.09019	-1.21349	-1.1749
10355225	---	1.1268	1.18461	-1.32301	-1.10146
10355227	---	-1.25006	-1.02403	-1.51492	-1.40443
10355246	Acadl	1.01333	1.13645	-1.17522	1.05864
10355259	Myl1	1.04875	1.01597	1.05472	1.12725
10355264	---	1.03537	1.12806	-1.11438	-1.07777
10355266	Lancl1	-1.01793	1.02292	-1.08369	-1.05228
10355278	Erbb4	-1.18142	1.00686	-1.42872	-1.25062
10355310	LOC667842	-1.04462	-1.17975	-1.06347	-1.09445
10355312	Ikzf2	1.12822	1.02491	1.20178	1.15617
10355325	---	-1.08375	-1.04775	1.06396	1.02595
10355327	---	1.14348	-1.06988	1.30589	1.42336
10355329	Bard1	1.08979	-1.00334	1.05388	1.16385
10355341	---	1.43148	1.33313	1.84335	1.97663
10355343	---	1.20952	1.10775	1.11756	1.20344
10355401	LOC629101	1.07502	-1.01449	1.00562	1.13007
10355403	Fn1	-1.15685	1.01484	-1.08382	-1.08047
10355452	---	-1.31113	-1.09472	-1.30875	-1.12885
10355454	LOC383528	-1.06744	-1.1879	1.04174	1.086
10355456	Mreg	1.01469	-1.07639	1.05631	1.02713
10355464	Pecr	1.09767	1.1291	-1.10179	-1.20299
10355474	2013-03-05	1.09912	-1.05107	-1.06718	1.01865
10355479	Ankar	1.08092	-1.04806	1.04342	1.06865
10355500	Igfbp5	-1.18176	1.01123	1.09117	-1.19817
10355511	Tnp1	1.39231	1.15291	1.14011	1.26379
10355514	---	-1.17748	-1.04192	1.00604	-1.00634
10355528	Tns1	1.40951	1.13049	1.75561	1.9381
10355530	Tns1	1.13649	-1.25616	1.31778	1.45754
10355532	Tns1	1.16767	-1.07469	1.24436	1.18283
10355534	Tns1	1.2632	1.0568	1.25449	1.39048
10355536	---	-1.5684	-1.50469	-1.61509	-1.25472
10355550	Il8ra	1.05043	-1.02621	1.28036	1.14774
10355554	Aamp	1.11717	1.12723	1.04517	1.03793
10355567	Tmbim1	1.06264	-1.07814	-1.14696	-1.13955
10355582	Usp37	1.06374	1.22819	-1.14437	-1.15222
10355611	Zfp142	1.13064	1.08093	1.03424	1.13954
10355628	Rnf25	-1.07907	1.08181	-1.31043	-1.0124
10355639	Prkag3	1.06584	1.05968	1.41044	1.23299
10355658	Fev	1.05011	-1.11397	1.24686	1.3848
10355662	Cryba2	1.05053	-1.18921	1.04928	1.28858
10355668	---	1.10973	-1.10114	1.27395	1.32782
10355670	Ccdc108	-1.00263	-1.2642	-1.02583	1.28084
10355706	Ihh	1.02656	-1.01535	1.29449	1.50891
10355711	Nhej1	-1.00511	-1.30356	1.0611	1.34459
10355717	Slc23a3	1.11091	1.03073	1.05649	1.25032
10355730	---	-1.23311	-1.01832	1.13215	-1.07608
10355742	Abcb6	1.09759	1.0483	1.00958	-1.11104
10355763	Atg9a	-1.00817	1.06444	-1.02151	1.04831
10355785	---	-1.19577	-1.221	-1.39919	-1.14426
10355806	Tuba4a	1.10295	1.07236	-1.02348	-1.00552
10355813	Ptprn	1.1267	1.05542	1.05578	-1.05398
10355836	Resp18	-1.12021	1.16926	-1.44761	-1.06824
10355844	Dnpep	1.0142	1.02297	1.05117	1.28685
10355864	D1Bwg1363e	1.05819	1.07032	1.11067	1.09546
10355871	Obsl1	1.02258	-1.13013	1.14802	1.1299
10355893	Epha4	1.14015	-1.02343	1.18243	-1.40235
10355916	Pax3	1.03542	1.02717	1.08344	1.2156
10355931	Farsb	-1.01734	1.07742	-1.16644	-1.0751
10355954	BC035947	1.08165	-1.12976	-1.00734	1.08744
10355958	Ube2v1	-1.08798	1.10305	-1.09383	-1.21287
10355960	Scg2	-1.09985	1.12703	-1.22004	-1.10687
10355967	Ap1s3	1.08073	1.0062	1.0109	1.00345
10355974	Wdfy1	1.07433	1.073	1.05974	1.1387
10355984	Serpine2	-1.08775	-1.05049	-1.2912	-1.11521
10355996	Slc25a5	-1.03365	-1.07129	1.01757	1.05162
10355998	---	1.08057	-1.26834	1.01631	1.19196
10356001	Cul3	-1.02487	1.0212	-1.14214	-1.08455
10356018	---	1.26395	-1.18602	1.15404	1.26501
10356020	---	-1.00785	1.09489	-1.26009	-1.11187
10356082	Plscr1	1.03989	-1.28274	-1.11187	-1.09435
10356084	Irs1	-1.27123	-1.2873	-1.06477	-1.23229
10356088	Col4a4	1.17559	-1.02336	1.12332	1.25689
10356137	Tm4sf20	1.15486	1.15208	1.09879	1.3373
10356143	LOC100044526	-1.28227	-1.15637	-1.37207	-1.3273
10356145	Slc19a3	-1.11005	1.05859	1.02855	-1.05454
10356154	4930544G21Rik	1.00483	1.06135	1.27528	-1.17446
10356170	---	1.18642	-1.02059	1.39243	1.3962
10356172	---	-1.05574	-1.07326	-1.2011	-1.04853
10356177	Dner	-1.01431	1.03343	-1.10332	1.11906
10356194	Trip12	-1.05706	-1.05224	-1.20655	-1.18114
10356240	Slc16a14	1.01725	-1.11888	1.11586	-1.03317
10356248	C130026I21Rik	1.09018	1.05258	1.14425	1.10479
10356262	EG665378	-1.04682	-1.02878	1.26114	1.17732
10356267	A530032D15Rik	-1.17191	-1.06127	-1.14327	-1.30697
10356269	A530032D15Rik	-1.37707	1.08969	-1.46681	-1.58781
10356271	---	-1.13626	-1.21523	-1.01388	-1.14371
10356274	---	-1.11205	-1.1743	-1.04565	-1.00695
10356278	Sp110	-1.0702	-1.04598	1.07625	-1.03911
10356291	---	-1.01973	1.02555	1.1353	1.15581
10356293	---	1.05997	-1.02602	1.4018	1.03171
10356299	Gpr55	1.20336	1.0973	1.23165	1.13887
10356305	Htr2b	-1.04178	-1.03381	-1.13405	-1.28554
10356312	Ncl	-1.13635	-1.07761	-1.28603	-1.2973
10356329	Ncl	-1.41937	1.03755	-1.12453	-1.14723
10356331	---	-1.07542	1.06399	-1.02586	-1.11743
10356333	Snord82	-1.03476	1.18414	1.04055	-1.24382
10356335	Nmur1	1.03211	-1.18863	1.16078	1.293
10356339	Pde6d	-1.0312	1.06526	1.05199	-1.05069
10356345	Nppc	1.20555	1.10308	1.12551	1.54728
10356351	EG630138	-1.03785	1.03033	-1.04723	-1.04535
10356353	Akp5	1.00007	1.14766	1.32861	1.34812
10356367	Alpi	1.14464	1.09176	1.15078	1.51143
10356379	Ecel1	1.24228	1.2226	1.17282	1.24269
10356403	LOC100040591	-1.86312	-1.71957	-1.95975	1.18658
10356406	Ngef	1.00521	1.11113	-1.10583	-1.08892
10356423	Usp40	-1.11708	-1.03662	-1.09912	-1.17161
10356457	Dnajb3	1.14668	-1.10395	1.0099	1.00108
10356461	---	-1.09746	1.11691	-1.0119	-1.00035
10356470	Glrp1	1.14288	-1.09367	1.05493	1.20199
10356475	Arl4c	1.01665	-1.04415	1.03981	1.0201
10356482	LOC383542	1.08354	1.09782	1.05598	1.18297
10356484	Gbx2	1.14057	-1.24575	1.32929	1.37135
10356489	Asb18	1.38224	1.14715	1.14809	1.28954
10356498	---	1.07686	-1.14263	1.01984	1.08892
10356510	Iqca	-1.15556	-1.2108	-1.15755	-1.02356
10356512	Iqca	1.29215	1.1197	1.40362	1.19011
10356514	---	1.20357	1.06771	1.48524	1.51169
10356520	Col6a3	1.17128	1.0149	1.24896	1.29625
10356568	Rab17	1.1628	-1.04589	1.17921	1.10991
10356577	Ilkap	1.08252	-1.00917	1.00973	1.0657
10356593	Hes6	1.1568	1.05015	1.19364	1.23092
10356601	Per2	1.20632	1.03856	1.09593	1.01674
10356626	---	-1.03488	1.07346	-1.00985	-1.14245
10356628	Hdac4	1.11419	-1.08974	1.02596	1.01245
10356657	Ndufa10	1.02166	-1.03131	1.02305	1.00537
10356671	Olfr1416	1.00913	-1.18064	-1.02899	1.14536
10356673	Olfr1415	1.13807	1.07623	1.47274	1.40786
10356675	Olfr1414	1.35692	-1.00618	1.3374	1.2596
10356677	---	1.00834	1.02133	1.07004	1.05534
10356681	Otos	1.20396	-1.05975	1.43868	1.41498
10356689	Ankmy1	-1.00423	-1.35828	1.10992	1.16165
10356710	---	1.00464	-1.10799	1.24696	1.2402
10356712	Kif1a	1.04172	-1.06596	-1.1559	-1.10632
10356762	LOC100042220	1.14336	1.43193	-1.83135	-2.05271
10356764	---	-1.02663	-1.15627	1.20083	1.15081
10356771	Mterfd2	-1.04116	-1.0573	-1.17086	-1.00733
10356778	LOC665966	1.0188	1.00251	1.0541	1.04892
10356780	Pask	1.09414	-1.027	1.16897	1.05439
10356800	Hdlbp	1.00721	1.03434	-1.14601	-1.14271
10356833	Stk25	1.05502	-1.0218	-1.20301	-1.17632
10356848	Thap4	-1.18151	-1.18331	-1.10279	1.00497
10356859	Dtymk	-1.06051	-1.01851	-1.15584	-1.2524
10356866	Pdcd1	1.26822	1.17397	1.36122	1.54652
10356873	---	1.07503	1.08905	1.31722	1.30055
10356880	St8sia4	1.07065	1.09924	-1.09517	-1.08277
10356886	Slco4c1	-1.29164	1.01229	-1.33283	-1.31788
10356900	Slco6b1	-1.10532	-1.17499	1.00063	-1.08803
10356916	---	-1.0188	-1.02374	-1.04182	1.06412
10356918	Slco6c1	-1.04733	-1.01833	1.02187	1.00634
10356932	---	1.01627	1.05377	1.02494	-1.14267
10356936	Hisppd1	-1.24177	-1.12058	-1.75363	-1.65774
10356968	Pam	-1.00594	1.0471	-1.09635	1.02342
10356995	---	-1.02882	1.15452	-1.00689	-1.08258
10356997	---	1.0012	1.10976	1.07682	1.01883
10356999	Prdx2	-1.09906	1.04307	-1.27395	-1.18578
10357003	Rnf152	-1.25119	-1.14939	1.12998	1.09946
10357008	Pign	1.17763	1.02947	-1.15158	1.06757
10357043	Bcl2	1.04077	1.14918	-1.12716	1.05971
10357051	Fvt1	-1.02005	-1.01047	-1.08602	-1.09406
10357064	Vps4b	1.03353	-1.03869	1.11739	1.06738
10357072	Serpinb3a	1.06542	1.00525	-1.04528	1.048
10357077	Serpinb3d	-1.00894	-1.0337	-1.03479	1.00809
10357084	Serpinb3b	-1.1418	1.06299	-1.10124	1.09443
10357090	Serpinb3c	1.12779	1.11944	1.21176	-1.07654
10357097	LOC435640	1.07099	-1.16577	-1.08564	1.2196
10357103	Cdh19	-1.29458	-1.05845	-1.2983	-1.29818
10357115	Dsel	-1.03173	1.16285	-1.28239	-1.14289
10357122	---	1.1128	-1.05318	-1.06736	-1.04391
10357124	Tsn	-1.27043	1.03291	-1.4306	-1.30943
10357135	2900060B14Rik	1.01353	-1.07885	-1.07158	-1.11003
10357137	Gli2	1.08022	1.03003	1.2349	1.44118
10357155	Inhbb	1.10016	-1.08383	1.13704	1.04448
10357158	Ralb	-1.03911	-1.18629	1.06567	1.09376
10357164	Epb4.1l5	1.22481	1.15341	1.14679	1.3693
10357191	Ptpn4	-1.15237	1.05624	-1.44483	-1.33173
10357220	Tmem177	1.17336	1.25419	1.2043	1.10168
10357222	---	1.16892	1.04097	1.12349	1.18369
10357239	Tmem37	1.09307	-1.16495	1.30312	1.46737
10357242	Dbi	-1.00981	-1.03937	1.03069	1.04789
10357249	Steap3	1.16441	1.01209	1.36097	1.37835
10357261	Marco	1.02488	-1.07408	1.12495	1.17479
10357280	Insig2	-1.10329	1.00139	-1.12707	-1.05752
10357288	Htr5b	1.1771	-1.26921	1.23816	1.26151
10357292	Ddx18	-1.21418	-1.08859	-1.10588	1.08639
10357298	LOC100039477	1.14336	1.43193	-1.83135	-2.05271
10357300	Dpp10	-1.00245	1.08203	-1.24683	-1.11812
10357328	---	-1.18987	1.003	-1.36541	-1.38559
10357332	Actr3	1.00406	-1.06433	-1.09029	-1.04977
10357339	Lypd1	1.3774	1.11181	1.23264	1.06858
10357345	E030049G20Rik	-1.12418	-1.11025	-1.00105	-1.04791
10357363	E030049G20Rik	-1.07031	1.03358	1.05833	1.0987
10357369	---	1.01459	1.15038	-1.01873	-1.06747
10357371	Tmem163	-1.11537	1.07629	-1.13621	-1.02404
10357381	Ysk4	1.35039	1.18512	1.03825	-1.05284
10357391	Zranb3	1.05858	-1.03152	1.1807	1.01143
10357418	Lct	1.16315	-1.14307	1.49958	1.15361
10357436	Mcm6	1.10048	1.22524	1.20006	1.06008
10357454	Dars	-1.22741	-1.00723	-1.32699	-1.22686
10357472	Cxcr4	1.062	1.16308	1.4673	1.13935
10357478	---	-1.03729	1.00355	-1.09407	-1.08948
10357480	Daf2	-1.06862	-1.13442	-1.05385	1.03665
10357488	Cd55	-1.92381	-1.47185	-1.83914	-1.73778
10357500	Zp3r	1.05012	-1.10478	-1.19635	1.02001
10357516	C4bp	1.0553	-1.06357	-1.01018	1.03935
10357529	---	-1.08692	-1.17287	-1.2115	-1.22284
10357535	Pfkfb2	-1.09559	-1.14969	-1.21232	-1.25456
10357553	Il24	-1.10677	-1.09047	1.13959	1.19708
10357562	Il20	1.11809	1.15024	1.35608	1.26154
10357570	Il19	1.09532	1.07649	1.2275	1.37914
10357579	Mapkapk2	-1.00957	1.04405	-1.0756	-1.07704
10357590	Dyrk3	1.00124	1.01559	1.06201	-1.04954
10357594	Rassf5	1.0599	1.07962	-1.02972	1.01854
10357604	Ikbke	-1.01833	-1.22039	-1.06057	1.00186
10357630	Srgap2	-1.03327	1.01787	-1.18793	-1.26644
10357658	LOC667238	1.41925	1.29416	1.12912	1.14327
10357660	Mfsd4	-1.03682	-1.16444	1.11265	1.0942
10357676	Pctk3	1.05678	-1.11813	1.07285	1.14046
10357696	---	1.22027	-1.01552	1.14685	1.37087
10357698	Tmcc2	-1.07249	-1.02439	-1.05438	-1.23148
10357705	Cntn2	1.15724	1.02584	1.07023	1.11964
10357736	Nfasc	-1.05932	1.04927	-1.11443	-1.14824
10357773	Mdm4	1.04166	1.08282	-1.11553	-1.16249
10357788	---	1.17614	-1.30688	1.09205	1.10112
10357790	Sox13	1.13643	-1.0668	1.16005	1.18158
10357808	Snrpe	-1.13617	-1.01596	-1.16573	-1.26866
10357814	Zc3h11a	-1.02376	-1.05352	-1.14935	-1.21158
10357833	Atp2b4	1.19468	1.21924	-1.14654	-1.07695
10357858	Optc	-1.01977	-1.16704	1.05769	-1.09124
10357870	Prelp	-1.03416	-1.04776	1.06922	1.18931
10357875	Btg2	1.49948	1.36448	1.09132	1.39166
10357878	Adora1	1.23757	1.11181	1.27821	1.01454
10357888	---	-1.15444	-1.10792	1.11444	-1.16046
10357917	Tmem183a	-1.00626	1.19033	1.08478	-1.14661
10357927	4931440L10Rik	-1.0956	-1.08205	1.22613	1.12845
10357932	Ppp1r12b	1.0154	1.08666	1.00559	1.02986
10357944	Ppp1r12b	1.06798	-1.08033	1.02513	1.11714
10357946	Ppp1r12b	1.22455	1.10091	-1.01453	-1.12342
10357948	Ppp1r12b	1.511	1.17229	1.14664	1.14848
10357950	Ppp1r12b	-1.21485	1.01184	-1.18981	-1.23306
10357952	Ppp1r12b	-1.04341	1.02614	-1.16014	-1.21142
10357954	Ppp1r12b	1.17086	-1.02797	1.09471	1.00691
10357965	Lgr6	1.07483	-1.07646	1.20111	1.12145
10357986	Ptprv	-1.01948	-1.20744	1.01243	1.10864
10358023	Gpr37l1	-1.03899	-1.00884	-1.05364	-1.14002
10358027	Elf3	1.21621	-1.08707	1.31853	1.39651
10358038	Rnpep	-1.22221	-1.09161	-1.35246	-1.24236
10358050	Timm17a	-1.16092	1.00228	-1.10074	-1.14535
10358057	Tmem58	-1.04352	-1.08976	1.10339	1.00656
10358064	Ipo9	1.10755	-1.03897	-1.13336	-1.03065
10358091	Nav1	-1.06888	-1.11093	-1.04717	-1.10329
10358124	Pkp1	1.14431	1.05086	1.23308	1.341
10358140	---	-1.06509	-1.05307	1.1684	1.19773
10358155	2310006M14Rik	1.22201	-1.03854	1.14584	1.20045
10358177	---	1.03099	-1.07743	1.20411	1.29407
10358188	Gpr25	1.06359	-1.22931	1.08247	1.20276
10358191	Camsap1l1	1.07316	-1.01799	-1.00521	-1.05794
10358210	Nr5a2	1.15655	-1.093	1.22466	1.02979
10358224	Ptprc	1.01093	-1.07981	-1.5734	-1.26147
10358259	Nek7	-1.04171	-1.07295	-1.30865	-1.35114
10358272	Lhx9	-1.05426	-1.1538	1.17397	-1.00625
10358283	Crb1	1.04261	-1.0908	1.07969	1.23953
10358299	EG214403	-1.05893	1.01716	1.0084	1.13756
10358315	Cfhr1	1.0862	1.01936	-1.03046	1.02782
10358324	---	1.2325	1.16137	1.12242	1.17248
10358330	BC026782	-1.00393	-1.05113	1.01455	-1.04887
10358339	Cfh	-1.33245	1.03318	-1.37046	-1.38
10358357	---	1.1119	-1.04659	1.49158	-1.01373
10358359	Cdc73	-1.0006	1.01927	-1.12814	-1.17188
10358379	Trove2	-1.20903	1.04691	-1.25242	-1.13778
10358389	Rgs2	-1.14226	1.07788	-1.49768	-1.45238
10358399	Rgs13	-1.37307	-1.41424	-1.3572	-1.50303
10358408	Rgs1	-1.01848	-1.19182	-1.04229	-1.01749
10358415	Rgs21	1.18083	1.06944	1.01628	1.03562
10358419	9630028H03Rik	1.05751	1.00345	-1.0275	1.02533
10358421	Rgs18	-1.01731	-1.09035	1.04296	1.00573
10358430	---	1.07493	-1.08504	-1.03073	1.04151
10358432	---	-1.23829	-1.11714	-1.59708	-1.46275
10358434	Pla2g4a	-1.09425	-1.24482	-1.30366	1.00714
10358454	LOC100043257	1.03644	-1.03301	-1.07722	-1.08359
10358457	Bex4	-1.07062	1.10303	-1.40867	-1.30438
10358459	BC003331	-1.10636	-1.04937	-1.35471	-1.39141
10358476	Prg4	-1.15881	-1.0492	1.02501	1.05393
10358490	---	1.09401	1.01347	1.1013	1.13935
10358513	---	-1.16316	-1.16984	-1.35228	-1.06033
10358515	---	1.12506	1.09476	-1.08811	1.30083
10358517	---	-1.3546	-1.18343	-1.27956	-1.27482
10358519	---	-1.09397	1.00342	1.04582	1.09031
10358521	---	1.29535	1.09857	1.07661	1.2589
10358523	---	1.10571	1.00294	1.19848	1.40552
10358525	---	-1.21669	-1.08358	-1.30152	-1.19166
10358527	---	-1.20754	1.06473	1.18085	-1.02055
10358637	---	-1.41028	-1.35129	-1.39811	-1.3843
10358672	Hmcn1	-1.09273	1.06201	1.01548	1.10311
10358675	---	-1.16084	-1.0988	1.06453	-1.15789
10358677	---	-1.18893	1.10832	-1.25319	-1.14999
10358698	Rnf2	-1.13744	1.1204	1.03133	-1.17405
10358709	Cox7b	-1.09395	-1.01493	-1.19152	-1.06454
10358713	ENSMUSG00000073540	1.05811	-1.00328	1.0383	-1.24882
10358717	---	1.06384	1.02692	1.04619	-1.06438
10358726	---	1.01169	1.01655	-1.14346	-1.06586
10358733	Rgl1	1.14358	1.13895	-1.06775	1.02372
10358754	EG639787	1.68273	1.48273	1.04115	1.20862
10358757	Smg7	-1.06118	1.06652	-1.40671	-1.33574
10358785	---	-1.06632	-1.31606	1.05283	1.05259
10358787	Lamc2	1.04421	-1.09886	-1.03733	1.07968
10358816	Lamc1	1.08573	1.0858	-1.12424	-1.20947
10358845	EG626058	1.06175	1.03299	1.08825	1.06225
10358849	Dhx9	-1.10522	1.01052	-1.05711	-1.05911
10358879	Npl	1.17154	1.30551	1.05816	1.01965
10358892	---	1.07807	1.02372	1.05899	1.13538
10358894	---	1.10994	1.03841	-1.00878	1.16734
10358896	---	-1.12229	-1.06319	-1.16792	-1.25689
10358913	Rgsl1	-1.25302	-1.36736	-1.40239	-1.16484
10358921	5830403L16Rik	-1.13588	-1.09674	-1.01675	-1.27817
10358928	Cacna1e	1.03089	1.03489	-1.00685	-1.03863
10358978	Ier5	1.04278	1.00805	1.13848	-1.07467
10358982	Mr1	-1.04612	-1.19135	-1.18175	-1.15196
10358991	---	-1.00495	1.01067	1.37051	1.13764
10358999	Xpr1	-1.04347	1.09609	-1.09483	-1.12403
10359024	EG433367	1.13953	-1.04791	1.28998	1.1697
10359027	Lhx4	1.13752	-1.09078	-1.00628	1.14453
10359034	Qsox1	-1.04789	-1.07532	1.18896	-1.02247
10359050	---	-1.15298	1.06638	-1.26323	-1.20202
10359078	Cep350	1.00312	1.02846	-1.14696	-1.42759
10359080	Cep350	-1.17221	-1.03804	-1.33173	-1.1634
10359082	Cep350	-1.03417	-1.13109	-1.24656	-1.20521
10359084	Cep350	-1.22695	-1.13692	-1.39927	-1.55336
10359086	---	-1.09463	1.05531	-1.11781	-1.31497
10359097	Tor1aip1	1.04499	1.13342	-1.10673	-1.09518
10359113	---	1.19303	1.02191	1.03845	-1.02564
10359118	---	-1.07984	-1.12552	1.08569	-1.09095
10359136	---	-1.08584	-1.05962	-1.05693	1.00284
10359161	Soat1	-1.09203	1.0121	-1.19763	-1.1484
10359181	Tor3a	1.01747	1.0312	1.11463	1.04739
10359190	---	1.13934	1.12413	1.05262	-1.10571
10359201	Ralgps2	-1.10445	-1.06331	-1.23153	-1.26569
10359225	---	1.07058	-1.02691	1.06447	1.33092
10359235	Rasal2	-1.17687	-1.00537	-1.11509	-1.17241
10359255	6430517E21Rik	-1.05861	1.26328	-1.10085	-1.13451
10359266	---	1.27139	1.30891	1.08589	1.40677
10359280	---	-1.51356	1.10985	-1.41535	-1.04045
10359282	---	-1.07289	-1.2457	1.0696	1.09252
10359293	---	1.20053	1.11343	1.19493	1.32279
10359297	Atp5h	-1.1874	1.02915	-1.26617	-1.25332
10359299	---	1.33302	-1.04732	1.37882	1.58658
10359303	---	1.16144	1.0496	1.61134	1.21671
10359307	Tnn	-1.03088	-1.06511	1.16575	1.09501
10359334	Cacybp	-1.01725	1.06044	-1.18256	-1.05925
10359339	Rabgap1l	-1.04869	1.01601	-1.13214	-1.21105
10359375	Gpr52	-1.06553	-1.1985	-1.20908	-1.43066
10359377	Zbtb37	-1.15781	-1.06069	-1.22127	-1.1513
10359386	Dars2	1.01728	-1.03211	-1.04321	-1.00761
10359405	Klhl20	1.09159	-1.04006	-1.05418	-1.06526
10359419	---	-1.17295	1.1801	-1.40917	-1.11955
10359422	Prdx6	-1.04581	1.03264	-1.15426	-1.0713
10359428	---	1.1471	1.09093	1.26591	1.06472
10359434	Fasl	-1.05676	1.00876	1.07264	1.00186
10359446	---	1.03326	-1.11605	-1.23402	-1.24667
10359473	4930558K02Rik	-1.00051	1.01968	-1.00267	1.02964
10359480	Dnm3	-1.06677	1.0779	-1.29089	-1.25283
10359504	---	-1.33281	-1.14721	-1.40613	-1.45865
10359506	---	1.02795	1.01876	1.00964	1.14461
10359518	---	1.0621	-1.03087	1.17876	1.27334
10359520	---	1.02214	-1.03454	1.34897	1.46491
10359525	Bat2d	-1.01227	1.03169	-1.11874	-1.07217
10359561	Fmo4	1.19523	1.02697	1.25412	1.10433
10359571	Fmo1	1.05881	-1.03975	-1.19839	-1.13368
10359582	Fmo2	1.25091	1.04672	1.04823	1.09524
10359593	Fmo3	1.04354	-1.19486	1.07009	1.13737
10359603	---	-1.13289	-1.17345	-1.053	-1.02913
10359624	Prrx1	-1.04213	-1.03493	-1.00369	-1.07241
10359635	Scyl1bp1	-1.18927	-1.14452	-1.04243	-1.12626
10359642	LOC100048484	1.14336	1.43193	-1.83135	-2.05271
10359644	---	-1.36398	-1.13163	1.04168	-1.04009
10359648	---	-1.03566	1.04621	-1.03088	1.05399
10359677	Blzf1	-1.06433	1.02268	-1.19202	-1.32402
10359689	Atp1b1	1.00932	1.04914	-1.0668	-1.04007
10359697	Xcl1	1.01127	1.07504	1.24808	1.25531
10359701	Tbx19	-1.02511	-1.10446	1.14163	1.39376
10359713	Sft2d2	-1.57992	-1.28423	-1.45674	-1.4584
10359723	Tiprl	-1.01747	1.11063	-1.06033	-1.10365
10359734	---	1.06516	1.00026	-1.04312	-1.08368
10359754	Mpzl1	-1.14923	-1.11459	-1.11709	-1.1536
10359762	Rcsd1	-1.02629	1.0225	-1.01155	1.18425
10359770	Pou2f1	1.07013	1.19476	1.02559	1.12012
10359793	Dusp27	-1.05802	1.04641	1.34879	1.2454
10359801	Mael	1.22437	-1.01898	1.0741	1.18535
10359814	---	1.13638	-1.269	1.04894	1.17186
10359816	Pogk	-1.26201	-1.29185	-1.11487	1.00694
10359828	---	-1.02806	-1.06641	1.07869	-1.01757
10359837	Fmo9	1.08108	-1.1116	1.0521	1.05412
10359849	---	-1.09177	-1.19445	-1.07888	-1.13907
10359851	Uck2	-1.04261	-1.04211	-1.07092	-1.53725
10359859	---	1.26294	1.05239	1.10144	1.29941
10359861	Mgst3	-1.10203	-1.15502	-1.16901	-1.18005
10359867	Lrrc52	1.00296	-1.19774	1.06281	-1.02289
10359870	Pbx1	-1.1813	-1.04794	-1.11876	-1.10159
10359888	---	1.03136	1.06117	-1.03093	1.33058
10359890	Nuf2	1.13811	-1.26121	1.00033	-1.05443
10359908	Rgs4	-1.26196	1.09288	-1.40908	-1.24651
10359917	Hsd17b7	-1.04722	1.0755	-1.03424	-1.15229
10359929	Ddr2	-1.11558	-1.10625	1.0412	1.01468
10359948	Uap1	-1.10756	1.00322	-1.07242	-1.0836
10359961	Uhmk1	-1.03584	1.05155	-1.08074	1.04265
10359970	Nos1ap	1.01318	1.06404	1.08341	-1.04054
10359982	Atf6	-1.00128	1.09338	1.04013	-1.06732
10360001	Med23	-1.05918	-1.1171	1.06424	1.02916
10360003	Dusp12	-1.15739	-1.11022	-1.21348	-1.22224
10360012	Fcrlb	1.24671	1.00176	1.44811	1.22327
10360018	Fcrla	-1.02549	-1.00289	1.14383	1.07487
10360026	Uqcrb	-1.18803	-1.00481	-1.15594	-1.13197
10360028	Fcgr2b	-1.15131	-1.05995	-1.04959	-1.11852
10360040	Fcgr3	-1.01507	1.2247	1.04469	1.10883
10360046	Sdhc	-1.08731	-1.15612	-1.03491	-1.11447
10360053	---	-1.43056	-1.1089	-1.52685	-1.62135
10360058	Tomm40l	1.02568	1.03166	-1.13179	1.00772
10360070	Fcer1g	-1.02297	-1.06691	-1.0968	1.02018
10360076	Ndufs2	-1.08597	1.08771	-1.06989	-1.0457
10360090	Ppox	1.03074	1.06146	1.15697	1.08229
10360105	Usp21	1.0341	-1.06446	1.11426	-1.1648
10360120	Ufc1	-1.04393	1.06774	-1.01852	-1.12507
10360128	Rpl27	-1.05541	1.03112	-1.15243	-1.11951
10360130	Nit1	-1.05922	1.09762	1.0295	1.01719
10360139	Klhdc9	1.11117	-1.11605	1.11483	1.07407
10360145	B930036N10Rik	-1.07911	-1.10606	-1.10986	-1.03298
10360147	---	1.35993	1.40579	1.2938	1.36327
10360149	Itln1	1.11481	1.00638	1.22528	1.10389
10360158	Ly9	1.12009	1.02536	1.23621	1.22366
10360173	Slamf7	-1.04587	-1.11869	-1.1052	1.01909
10360187	Vangl2	-1.08291	1.02183	-1.03059	1.05733
10360202	Nhlh1	1.15878	-1.10265	1.01916	1.08766
10360205	Ncstn	1.1218	-1.04866	-1.05425	-1.02553
10360225	Timm23	-1.0812	1.11781	-1.05645	-1.13384
10360227	Pea15a	1.10161	1.15473	1.08817	-1.05088
10360235	Casq1	1.18051	1.01355	1.30938	1.18552
10360248	---	-1.04917	-1.05577	1.13409	1.20026
10360270	Atp1a2	1.11985	-1.03498	-1.04295	-1.11477
10360297	Kcnj9	1.06627	1.03816	1.02008	-1.06591
10360306	Slamf8	1.14913	-1.07789	1.28155	1.07068
10360315	---	1.13335	-1.04185	1.16864	1.05369
10360321	Dusp23	-1.06525	-1.14955	1.14786	1.12416
10360324	---	-1.02833	-1.11438	1.00331	-1.24049
10360328	Apcs	1.51175	1.19365	1.23178	1.16176
10360334	Olfr1408 // Olfr1408	1.07925	1.0273	1.06851	1.05144
10360336	Olfr1406 // Olfr1406	1.01182	-1.11597	-1.13124	1.03175
10360338	Fcer1a	-1.12316	-1.14219	1.00894	1.01214
10360344	Darc	-1.03641	1.01148	-1.13902	1.13448
10360349	Cadm3	1.00722	1.16514	-1.12675	-1.10849
10360367	---	-1.29701	-1.24903	-1.21476	-1.03334
10360370	---	1.14239	-1.05161	1.26506	-1.00118
10360373	---	-1.37678	-1.26243	-1.23958	1.28075
10360377	---	-1.03089	-1.05771	1.06453	1.06855
10360382	Ifi204	-1.01474	-1.15487	1.02305	-1.01436
10360391	Ifi203	-1.11027	-1.05956	-1.61331	-1.22166
10360398	Ifi202b	-1.12597	-1.15481	-1.02268	-1.04699
10360406	Ifi205	1.04979	-1.11174	1.05055	-1.16139
10360410	Olfr244	1.41292	1.02542	1.35313	1.44543
10360412	Olfr419	1.0381	-1.09218	-1.02453	-1.00096
10360415	Grem2	-1.10754	-1.11598	-1.08348	1.0415
10360418	Rgs7	-1.063	1.08185	-1.21792	-1.30143
10360443	Fh1	-1.00158	1.07311	1.01275	-1.03396
10360454	Opn3	-1.02796	-1.19965	-1.08759	1.09824
10360460	Chml	1.14464	1.25545	1.13593	-1.03942
10360463	Pld5	-1.58507	1.10541	-1.79275	-1.44121
10360475	Rbm8a	-1.03392	1.1983	-1.05206	-1.05866
10360479	Cep170	1.00128	1.24887	-1.09582	-1.05811
10360504	---	-1.47887	1.18433	-1.45147	-1.70501
10360506	Akt3	-1.00348	1.03796	1.00513	-1.09253
10360522	Adss	1.00954	-1.03306	-1.14686	-1.19086
10360538	---	1.35868	1.02709	1.63382	1.67379
10360540	4930527J03Rik	1.20421	-1.00068	1.14982	1.11163
10360542	---	-1.1171	-1.02955	-1.29452	-1.25687
10360544	Hnrpu	-1.0656	1.03098	-1.15108	-1.13735
10360563	Smyd3	-1.15852	-1.0537	-1.20452	-1.3784
10360578	---	-1.00466	1.00514	1.06123	1.00866
10360580	Tfb2m	-1.2574	1.00833	-1.36389	-1.41719
10360589	Ahctf1	-1.04325	-1.01206	-1.24513	-1.26553
10360629	LOC100042190	-1.03892	1.04879	-1.0421	-1.02073
10360631	Cabc1	1.00158	-1.03752	-1.00105	-1.02212
10360648	Psen2	1.31439	-1.08477	1.11414	1.37534
10360662	---	1.29647	1.19647	1.23083	1.36866
10360664	---	-1.06139	1.01038	1.09625	-1.16445
10360666	---	1.0731	-1.17804	1.07153	1.12295
10360674	Mixl1	1.02983	-1.02883	1.21895	1.1587
10360679	H3f3a	-1.0173	1.0182	-1.04324	-1.059
10360684	Ephx1	-1.25035	-1.164	-1.24654	-1.16652
10360695	Nvl	-1.06931	-1.03245	-1.22164	-1.30408
10360720	Wdr26	-1.06436	1.00702	-1.15462	-1.1343
10360737	Rpl35a	-1.09015	1.02645	-1.17892	-1.2125
10360741	---	1.03359	-1.08943	1.3358	1.22894
10360743	ENSMUSG00000075608	1.19566	1.03999	1.04061	-1.08605
10360745	Lbr	1.17961	1.22312	1.18078	1.19166
10360761	---	1.09143	1.09411	1.33616	1.5407
10360764	Enah	1.02143	1.07688	1.02752	-1.10661
10360786	---	1.04966	-1.07304	1.15237	1.0975
10360789	Degs1	-1.20082	-1.22381	-1.42229	-1.3663
10360794	Fbxo28	-1.00193	1.04695	-1.15251	-1.28189
10360802	---	1.1703	-1.02675	1.26318	1.36046
10360804	---	1.14373	-1.14451	1.38676	1.38037
10360806	Capn2	1.01668	1.11118	-1.17808	-1.09919
10360828	4922505E12Rik	1.09765	-1.08653	1.22074	1.28739
10360832	---	1.31405	-1.01874	1.3175	1.40296
10360834	Hlx	1.26124	1.06497	1.44435	1.3164
10360840	Mosc1	1.0126	-1.10865	1.24818	1.09254
10360848	Mosc2	-1.00745	1.08036	-1.06398	1.05855
10360858	C130074G19Rik	-1.15919	-1.07193	1.00991	-1.01571
10360863	Mark1	1.00336	1.12889	-1.11529	-1.21814
10360884	Iars2	-1.06892	-1.02965	-1.06644	-1.08399
10360909	---	1.04826	-1.04464	1.20997	1.07611
10360912	---	1.09089	1.17225	-1.14773	-1.00804
10360914	Lyplal1	1.04503	-1.04389	-1.07328	1.01138
10360920	Tgfb2	-1.01279	-1.18337	1.14308	1.01618
10360934	Rrp15	-1.0549	1.12879	1.02389	-1.00796
10360942	Spata17	-1.01969	-1.25738	-1.13227	-1.02921
10360957	Kctd3	1.0166	1.0037	1.04051	1.01122
10360972	Kcnk2	-1.08458	1.03216	-1.15156	-1.16583
10360983	---	-1.13722	1.0926	1.10972	-1.05414
10360985	Cenpf	1.01173	-1.05677	1.22174	1.06771
10361007	Smyd2	-1.08998	-1.00298	1.06772	-1.11755
10361023	Prox1	1.00431	1.20903	1.64672	-1.0634
10361031	Rps6kc1	-1.05407	-1.08998	-1.11574	1.02097
10361055	Vash2	1.05993	-1.25367	1.29807	1.36627
10361063	---	1.35342	-1.064	1.06907	1.26174
10361065	9630055N22Rik	1.05489	-1.03349	-1.28227	1.0187
10361075	9630055N22Rik	-1.06732	-1.14856	-1.15032	-1.21519
10361078	---	1.10044	1.20597	1.12307	1.03382
10361089	---	1.25863	1.05993	1.34391	1.38229
10361091	Atf3	1.16139	1.44808	1.57358	1.34866
10361098	Nenf	-1.21845	-1.04501	-1.11758	-1.08792
10361104	Ppp2r5a	-1.08727	1.0803	-1.18573	-1.34973
10361110	Dtl	-1.05013	-1.15613	-1.02332	-1.10161
10361133	---	-1.10737	-1.42192	1.27749	-1.11002
10361135	---	1.04736	-1.12509	1.13324	-1.00556
10361139	Traf5	-1.00224	-1.11843	1.01633	1.09142
10361152	Gstp2	1.03578	1.03187	-1.07232	-1.07715
10361156	Rcor3	-1.22384	-1.07996	-1.28009	-1.35179
10361169	Hhat	1.04925	1.02101	1.20567	1.28884
10361184	---	1.10637	1.03862	1.33917	1.13871
10361186	Sertad4	-1.14385	-1.18245	-1.22069	-1.21209
10361191	Syt14	-1.26313	-1.1931	-1.53202	-1.44788
10361200	AA408296	1.07343	1.09814	-1.00693	-1.04347
10361215	Traf3ip3	-1.00201	-1.03413	1.15212	1.20325
10361234	Hsd11b1	-1.04396	1.08993	1.12568	-1.18873
10361246	G0s2	-1.09842	-1.08811	1.05419	1.05631
10361250	Camk1g	1.18843	1.32491	1.05283	1.10349
10361265	---	1.04966	-1.12321	1.46415	1.18767
10361270	Cd46	-1.16937	1.04404	-1.14147	-1.26502
10361282	Crry	-1.26191	1.11787	-1.27171	-1.32681
10361292	Cr2	-1.08003	-1.11165	1.0082	1.10334
10361323	Cnksr3	1.05199	-1.1795	1.20238	1.06438
10361338	---	-1.03323	-1.07256	-1.3092	-1.25331
10361352	---	-1.06861	1.01632	-1.09767	-1.02666
10361358	Rgs17	1.023	1.16594	-1.27772	-1.1176
10361366	Mtrf1l	-1.14175	1.08685	-1.30351	-1.42127
10361375	Fbxo5	-1.66331	-1.11157	-1.26983	-1.27646
10361381	Syne1	1.02812	1.01785	-1.11223	-1.23276
10361509	Syne1	1.02593	1.02159	-1.12882	-1.19316
10361616	---	1.12414	-1.1355	1.21596	1.1617
10361620	EG433224	-1.23175	1.02479	-1.34359	-1.24153
10361635	Zbtb2	-1.06373	-1.02846	1.05726	-1.14459
10361640	---	-1.02527	1.05758	-1.00547	1.07246
10361642	Lrp11	1.06579	-1.02923	-1.06751	-1.16363
10361651	Nup43	-1.32875	1.10246	-1.35656	-1.31334
10361660	---	-1.13184	-1.01884	-1.07583	-1.23979
10361669	Katna1	-1.27648	-1.07107	-1.18084	-1.17895
10361680	---	1.31974	-1.0301	1.15892	1.0824
10361682	Ppil4	1.07941	1.13589	-1.17647	-1.30373
10361698	Zc3h12d	1.07154	-1.22192	1.22459	1.06193
10361705	---	-1.10119	1.1315	1.35985	1.12801
10361710	EG382450	1.07649	-1.0068	1.01508	1.169
10361712	Shprh	1.06438	1.23135	-1.0423	-1.06995
10361748	Fbxo30	-1.11874	1.04429	-1.09611	-1.15753
10361754	Epm2a	-1.12181	-1.12455	1.01529	-1.02932
10361760	Timm8a1	-1.42003	-1.00744	-1.13924	-1.17955
10361767	Sf3b5	-1.03074	1.10141	-1.0195	1.0182
10361771	Plagl1	1.10342	1.28621	-1.01416	1.06389
10361790	---	-1.2558	1.00024	-1.2359	-1.44618
10361799	Deadc1	1.18508	-1.06652	1.08701	1.05792
10361807	Hivep2	-1.10928	-1.04156	-1.07604	-1.32861
10361816	Rpl23a	-1.05771	-1.01174	-1.09476	-1.10097
10361818	Nmbr	-1.21788	1.01105	1.01065	-1.21549
10361824	---	-1.20867	-1.26521	-1.23968	-1.04804
10361828	Cited2	-1.05665	-1.06633	1.03738	-1.12852
10361834	Txlnb	1.25459	1.32366	1.31799	1.45427
10361846	Reps1	1.07089	1.16972	-1.09415	-1.1462
10361867	---	-1.08034	-1.05655	-1.06584	1.00594
10361869	Nhsl1	1.20005	-1.0439	1.1836	1.04428
10361882	Nhsl1	-1.0991	-1.08171	-1.07426	-1.14119
10361887	Perp	-1.53185	-1.35496	-1.31533	-1.13751
10361892	---	1.00285	1.0873	1.12821	1.08816
10361895	Olig3	1.03	1.04566	1.05265	1.02725
10361897	Ifngr1	-1.07139	1.00919	-1.13597	-1.23626
10361906	Il22ra2	-1.04986	1.09943	1.06717	1.17331
10361918	Il20ra	1.14882	-1.01252	1.15615	1.15914
10361926	Map3k5	1.06966	1.19234	-1.12966	-1.04756
10361956	Mtap7	1.01915	1.17259	-1.04163	-1.20828
10361977	EG621697	1.08248	1.13098	1.07709	1.13603
10361979	Bclaf1	-1.0517	1.03118	-1.19484	-1.29936
10361995	2610016C23Rik	-1.02802	-1.20247	-1.09048	1.06552
10362003	F730021E23Rik	-1.18736	1.02261	-1.11544	-1.21942
10362005	Ahi1	-1.01403	1.13768	-1.10589	-1.06081
10362033	LOC100039870	1.0671	1.09836	1.15541	1.35371
10362036	Hbs1l	-1.09115	1.02624	-1.19996	-1.22897
10362052	Aldh8a1	1.02477	-1.07736	1.00616	1.35289
10362062	---	-1.13068	-1.40475	1.19777	-1.01702
10362064	1700020N01Rik	1.10108	-1.01273	1.23628	1.18886
10362069	EG432436	1.25659	-1.08142	1.16513	1.19993
10362073	Sgk	1.14056	1.46817	1.16485	1.04734
10362091	Raet1d	-1.0843	-1.15468	-1.06693	-1.15542
10362097	---	1.03489	-1.01383	1.13847	1.13194
10362102	---	1.24577	-1.18263	1.17108	1.28673
10362104	Slc2a12	-1.22851	-1.30856	-1.1904	1.22429
10362111	---	-1.08295	-1.07187	-1.13925	-1.59213
10362113	---	1.06763	-1.0858	1.22138	1.01921
10362115	---	1.06944	1.13613	1.03926	1.0366
10362129	Vnn3	1.03393	1.03136	1.29676	1.26702
10362138	Vnn1	-1.06136	-1.09455	1.11254	1.25252
10362147	Taar1	1.09412	-1.11449	1.01959	1.10228
10362149	Taar2	1.12508	-1.03775	1.05303	1.09057
10362152	Taar3	1.1812	-1.00024	1.21163	1.01218
10362154	Taar4	-1.04793	-1.0085	1.06302	1.21656
10362156	Taar5	1.54789	1.25052	1.63735	1.58281
10362158	Taar7b	1.14468	-1.19713	1.13499	-1.10684
10362160	---	1.14567	1.10052	-1.00082	1.17617
10362162	Taar7d	-1.07294	-1.16976	-1.01889	-1.0206
10362164	Taar7e	1.21079	-1.07851	1.05574	-1.00693
10362166	Taar7f	1.02158	1.0663	1.28299	1.24336
10362168	Taar8a	1.02429	-1.01677	1.00393	1.14354
10362171	Stx7	-1.07417	1.00617	-1.01883	-1.09619
10362186	Moxd1	-1.03049	1.12457	-1.1787	1.01515
10362201	Ctgf	1.01741	1.11825	1.16388	1.01998
10362210	Med23	1.13185	1.03172	-1.04242	-1.47259
10362243	---	-1.08408	-1.15837	-1.09856	-1.00767
10362245	Epb4.1l2	-1.01258	1.16323	-1.09278	-1.17743
10362271	---	1.14795	1.12635	1.31304	1.14517
10362273	---	1.121	1.09915	1.22694	1.2843
10362275	Samd3	-1.05871	-1.12312	1.03131	-1.00593
10362294	Arhgap18	-1.1598	-1.09806	-1.29216	-1.39583
10362310	---	-1.16738	1.03264	-1.16898	-1.37389
10362314	Ptprk	1.04143	-1.06939	1.00446	1.09627
10362350	---	1.20679	1.12356	1.18035	1.23825
10362359	Pebp1	-1.05295	-1.06147	-1.13586	-1.13582
10362363	6330407J23Rik	-1.11424	-1.09776	-1.2127	-1.39028
10362372	---	-1.01504	1.08282	-1.1172	-1.1603
10362379	Echdc1	-1.47667	-1.1758	-1.34708	-1.50807
10362389	---	-1.02183	1.03594	1.11899	1.14978
10362392	Psmd2	1.01568	-1.06533	-1.08052	-1.04953
10362394	Hddc2	-1.19724	1.01235	-1.17563	-1.08978
10362402	---	-1.0395	-1.08568	1.23557	1.34745
10362404	Trdn	-1.1481	-1.05392	-1.11798	1.03275
10362432	Trdn	-1.03129	-1.0607	1.32691	1.38272
10362434	Trdn	1.33839	-1.00897	1.15185	1.55555
10362436	Trdn	-1.09229	1.01442	-1.01633	-1.03334
10362440	Trdn	-1.10482	-1.01773	1.02205	1.06355
10362442	Trdn	1.34508	-1.8248	-1.11533	1.54106
10362446	Trdn	-1.01074	-1.19388	1.26169	1.35878
10362450	Trdn	1.0721	-1.06684	1.2016	1.23032
10362454	Trdn	1.03407	1.01054	1.00076	1.01125
10362456	Trdn	-1.08832	-1.06482	-1.07982	-1.08243
10362458	Trdn	-1.00811	-1.08048	1.0058	-1.03709
10362462	Trdn	1.19178	1.27253	1.21222	1.07058
10362464	Sult3a1	-1.00157	1.1768	1.09249	1.01918
10362472	---	-1.1274	-1.09568	-1.5064	-1.13522
10362479	---	1.08583	-1.08238	1.1508	1.27702
10362487	Tspyl1	-1.14186	-1.01218	-1.27778	-1.2496
10362490	Tspyl4	-1.0886	-1.06625	-1.05432	1.01617
10362495	Col10a1	1.03931	-1.13971	1.14132	1.12387
10362499	Frk	-1.00454	-1.11486	-1.04304	1.03617
10362511	LOC667824	-1.01825	1.06941	-1.06321	1.06575
10362513	Hs3st5	1.0754	1.08869	-1.18776	-1.02846
10362520	Hdac2	-1.04898	1.02417	-1.07534	-1.17949
10362534	---	1.10671	1.04817	-1.02418	1.25816
10362538	Lama4	-1.00562	-1.06529	1.18004	1.19868
10362581	Tube1	-1.00177	-1.01827	1.01068	1.03866
10362593	---	-1.16566	-1.00085	-1.27818	-1.14857
10362596	Fyn	1.1302	1.1296	-1.04614	-1.16108
10362615	Traf3ip2	-1.04906	-1.08192	1.02271	1.03526
10362628	LOC667964	1.01207	-1.12954	-1.19156	-1.3413
10362633	Rev3l	-1.14595	-1.00196	-1.26627	-1.28846
10362669	---	1.1308	-1.00446	1.13618	1.33755
10362672	---	1.25893	1.15176	1.14254	1.40683
10362674	Rnu3a	1.13749	-1.05495	1.12706	1.21973
10362676	Cdc2l6	1.06068	-1.01261	-1.1958	-1.26227
10362692	Slc22a16	1.04704	1.05562	1.23219	1.34634
10362701	Ddo	1.08408	1.10928	-1.00903	1.01049
10362711	---	-1.22674	-1.21652	1.21142	1.20633
10362717	Wasf1	1.00939	-1.00526	1.11311	-1.10005
10362729	---	-1.12719	-1.10078	-1.08312	-1.13031
10362745	---	1.03416	-1.17178	-1.10942	1.12559
10362751	---	-1.33547	-1.14814	-1.04428	-1.1607
10362758	Zbtb24	1.03313	-1.00388	-1.04422	-1.00335
10362767	Mical1	1.09088	-1.15404	-1.07872	1.06165
10362794	---	-1.06052	-1.22947	-1.15221	-1.5102
10362803	Cd164	-1.154	-1.04066	-1.26914	-1.23239
10362811	Sesn1	-1.00267	1.21816	-1.10171	-1.22111
10362823	Snx3	-1.05215	1.03033	-1.245	-1.15006
10362829	Ostm1	-1.01589	1.04963	-1.0761	-1.35847
10362837	Sec63	-1.03552	-1.01062	-1.13611	-1.24322
10362861	Scml4	1.14662	-1.07565	1.1711	1.19921
10362874	---	1.1786	-1.23256	1.28557	1.09578
10362876	Pdss2	-1.01164	1.12716	1.02268	-1.0256
10362886	AK122525	1.1576	1.04052	1.47837	1.33225
10362892	Magmas	-1.26849	1.02815	-1.22079	-1.16352
10362896	Cd24a	-1.42992	-1.29272	-1.33999	-1.63121
10362899	F830002L21Rik	1.21964	1.22903	1.56184	1.6733
10362902	---	1.08482	-1.03746	1.12846	1.36497
10362904	Rtn4ip1	-1.18222	-1.00808	-1.08807	-1.16554
10362916	---	-1.03876	-1.15679	1.08987	1.09068
10362918	---	1.2596	1.20993	1.41273	1.31581
10362922	Atg5	1.13255	1.05783	-1.062	-1.0315
10362934	---	-1.09205	-1.05532	1.01492	-1.01806
10362937	LOC629573	-1.02423	1.19883	1.06955	-1.01889
10362939	---	-1.01995	-1.4368	1.07833	1.24948
10362941	Prep	-1.0173	-1.00885	-1.03047	-1.15168
10362959	Popdc3	1.2168	-1.23211	1.51312	1.12513
10362968	Bves	-1.01903	-1.14365	1.0181	1.17213
10362974	Hace1	1.03023	1.05582	-1.10188	-1.20714
10363000	Gpx4	-1.03114	-1.04499	-1.05265	-1.01103
10363005	LOC100042220	1.14336	1.43193	-1.83135	-2.05271
10363007	Ascc3	-1.13426	1.09034	-1.19209	-1.15857
10363056	Sim1	1.32386	1.18738	1.48222	1.22826
10363070	Gp49a	-1.12612	-1.13528	1.11486	-1.04649
10363082	Lilrb4	1.07904	1.11608	-1.04943	1.12283
10363090	Rfxdc1	1.06236	-1.07679	1.13771	1.3396
10363112	Vgll2	1.14483	-1.01135	1.1698	1.32522
10363118	Dcbld1	1.08401	-1.03217	1.00687	-1.00787
10363130	---	1.03445	1.0272	-1.1744	-1.05366
10363132	Nepn	-1.01589	-1.13417	1.14805	1.04171
10363137	Nus1	-1.07374	1.04806	-1.12525	-1.24789
10363144	---	1.09326	-1.14715	1.13962	1.3323
10363146	Slc35f1	-1.08712	1.09625	-1.2181	-1.29279
10363157	Pln	1.01887	1.01631	-1.06109	1.17329
10363161	---	1.20927	1.02256	-1.0506	-1.22116
10363163	Asf1a	-1.21137	1.02606	-1.22719	-1.55017
10363170	---	1.06022	1.05137	1.16623	1.06108
10363173	Gja1	-1.08421	-1.05396	-1.19293	-1.18814
10363178	EG668347	-1.3137	-1.03674	-1.32835	-1.38379
10363181	Stard6	-1.33661	1.07549	-1.72214	-1.56363
10363185	---	1.04282	-1.05599	1.27157	1.10476
10363187	---	-1.02767	-1.1253	-1.17074	-1.16253
10363190	---	1.14481	-1.00288	1.17024	1.08582
10363195	Hsf2	-1.16549	-1.09814	-1.30594	-1.33637
10363210	Pkib	1.15183	1.0547	1.26403	1.31981
10363224	Fabp7	-1.05015	1.01071	-1.01768	1.02055
10363231	Smpdl3a	-1.29796	-1.17897	-1.27557	-1.22883
10363241	Gcc2	-1.162	1.04847	-1.29221	-1.20276
10363265	Lims1	-1.05618	1.04946	-1.13039	-1.12908
10363281	Ranbp2	1.02617	1.1382	-1.22772	-1.13684
10363312	---	-1.06192	1.11902	-1.13609	-1.18825
10363333	Sh3md4	1.07528	-1.01658	1.1145	1.09798
10363346	---	1.10172	-1.08756	1.29116	1.33095
10363350	P4ha1	1.08093	1.13803	-1.06661	-1.04897
10363368	Timm23	-1.06662	1.07981	-1.02295	-1.1271
10363372	Pla2g12b	-1.06342	-1.03145	1.1803	1.29435
10363377	---	1.15285	-1.11414	1.2394	1.22846
10363379	Cbara1	-1.20037	1.03101	-1.28182	-1.40106
10363392	Dnajb12	1.06047	-1.10333	1.1369	1.24389
10363403	Ascc1	-1.08501	-1.03847	-1.08183	-1.13907
10363415	Spock2	1.15054	1.00047	1.04648	1.05755
10363430	Psap	-1.03499	-1.01895	-1.08796	-1.07261
10363445	4632428N05Rik	1.1821	1.01611	-1.01711	1.11434
10363455	Pcbd1	-1.49233	-1.27346	-1.57186	-1.41019
10363460	1700021K02Rik	1.11264	-1.10706	1.02301	1.02675
10363475	Prf1	1.25843	1.11384	1.52521	1.39424
10363479	---	-1.0569	1.02569	-1.08603	-1.1374
10363481	Nodal	1.17455	1.00764	1.28772	1.4367
10363486	Lrrc20	-1.0894	1.03146	1.05592	-1.00749
10363492	---	1.08194	-1.16215	1.08913	1.11629
10363498	Ppa1	-1.0929	-1.00126	-1.07368	-1.13265
10363512	Sar1a	1.0057	1.07761	-1.18146	-1.04701
10363522	---	1.02311	-1.01852	1.01963	1.04321
10363528	Aifm2	-1.09458	-1.08694	1.15655	1.09618
10363541	EG432466	1.02236	1.09569	-1.21179	-1.09254
10363545	Neurog3	-1.00332	-1.08656	1.07227	1.12049
10363551	Tacr2	1.18042	1.04101	1.40636	1.19499
10363557	---	1.2761	1.04988	1.16019	1.1713
10363559	4933428P19Rik	-1.04986	-1.09204	-1.1373	-1.0725
10363561	LOC100041628	1.14336	1.43193	-1.83135	-2.05271
10363563	Slc25a16	-1.08195	-1.15143	-1.19381	-1.33688
10363575	Dna2l	-1.01792	-1.03693	1.04564	1.06598
10363599	Rufy2	-1.03673	1.02455	-1.17761	-1.24152
10363622	3110049J23Rik	-1.00055	-1.11836	1.05685	-1.06281
10363629	Pbld	1.0625	-1.10885	1.07737	1.05984
10363639	Atoh7	1.38503	1.03912	1.6211	1.56105
10363641	Herc4	-1.1966	1.01016	-1.25447	-1.18522
10363667	---	-1.00104	1.08277	-1.03085	-1.06842
10363669	Dnajc12	-1.00582	-1.03048	1.00744	1.01798
10363676	Ctnna3	1.03263	-1.0755	1.05093	1.1939
10363696	D630028G08Rik	-1.28003	-1.30931	-1.85779	-1.91224
10363699	---	-1.11316	1.00107	-1.22894	-1.15205
10363701	---	1.07244	-1.05244	1.03811	1.09019
10363703	---	-1.27702	-1.26363	-1.27945	-1.47256
10363706	---	1.00945	1.04761	-1.13926	-1.22058
10363735	Egr2	1.42335	2.1829	1.04185	1.30638
10363741	---	-1.04421	-1.00567	1.0546	-1.01966
10363743	Plekhk1	-1.10095	1.07112	1.00589	-1.05195
10363762	Tmem26	-1.09369	-1.28926	1.02499	-1.02332
10363773	Rhobtb1	1.10465	-1.04086	1.1403	1.06666
10363786	Ank3	-1.04755	-1.01206	-1.15152	-1.19509
10363845	---	-1.13413	1.08654	-1.09731	-1.21538
10363856	---	1.04279	-1.21573	1.02794	-1.04554
10363860	Slc16a9	-1.26493	-1.20302	-1.1196	-1.03571
10363868	---	1.08869	1.01699	1.04945	1.09613
10363887	---	-1.00614	1.04738	1.04027	1.22856
10363894	Ipmk	1.08282	-1.03621	1.11346	1.08989
10363901	EG216082	1.05313	-1.01751	-1.17415	1.08098
10363903	---	-1.02735	1.09335	-1.06693	-1.08849
10363905	Zwint	-1.05903	1.14764	-1.11267	1.00861
10363915	---	1.26395	1.1787	1.62911	1.24241
10363917	---	-1.70506	-1.26381	-2.12679	-2.13837
10363921	Pcdh15	1.07465	1.14399	-1.2511	-1.15371
10363962	Gnaz	1.04704	1.02063	1.00116	-1.24338
10363967	---	1.01384	1.03064	1.09421	1.24498
10363970	Rab36	1.06141	1.04807	1.05317	1.06824
10363983	Bcr	-1.03108	-1.1176	-1.09175	-1.12542
10364009	Bcr	1.17611	-1.00112	1.27978	1.39031
10364011	Specc1l	1.062	1.03378	-1.06309	-1.09996
10364030	Adora2a	1.02488	-1.04095	1.07581	-1.02354
10364035	EG544707	1.08682	-1.0146	1.37212	1.18684
10364038	Upb1	-1.37395	-1.15985	-1.23042	-1.29182
10364051	Snrpd3	-1.13128	1.35575	1.19989	-1.00732
10364056	Ggt1	1.12406	-1.02618	1.26087	1.18538
10364072	Ggtla1	1.06032	1.00244	1.19006	1.14022
10364091	---	-1.29637	1.09594	-1.12649	-1.03625
10364093	Derl3	1.08238	-1.03742	1.22558	1.09976
10364102	Ndg2	-1.1375	-1.12043	-1.16514	-1.04306
10364109	Vpreb3	1.15516	1.05547	1.5451	1.3872
10364112	---	1.23629	-1.03002	1.22421	1.16947
10364130	Suhw2	1.14697	1.05398	-1.07503	-1.02312
10364134	Slc5a4a	-1.05975	-1.13937	1.21783	-1.05721
10364149	---	-1.00215	-1.02899	-1.18671	-1.11158
10364153	---	-1.16674	-1.08721	-1.00482	1.02305
10364155	---	1.21491	-1.03756	1.29896	1.36461
10364164	Mcm3ap	-1.00708	-1.02759	-1.07726	-1.06
10364194	Lss	1.08341	1.05012	-1.08166	1.21374
10364217	---	-1.06761	-1.15015	1.30365	1.26417
10364222	Ftcd	1.12525	-1.40639	1.14454	1.31887
10364237	---	1.2772	1.04158	1.56416	1.5117
10364239	Slc19a1	-1.03652	-1.2593	-1.01807	-1.05225
10364249	---	1.07148	-1.12659	1.22237	1.22587
10364251	Pofut2	1.13314	1.14007	1.15564	1.41683
10364262	Itgb2	-1.13853	-1.11268	1.05453	1.06903
10364280	Pttg1ip	1.03224	-1.11931	-1.39204	-1.03982
10364287	Sumo3	-1.1531	-1.0348	-1.22622	-1.35188
10364293	Ube2g2	-1.03877	-1.08894	-1.09099	-1.26701
10364301	C330046G03Rik	1.03047	1.0381	1.32313	1.28366
10364315	---	-1.01608	-1.06047	1.2854	1.33247
10364317	---	1.17113	-1.09829	1.23436	1.23469
10364319	---	1.0794	-1.24469	1.39047	1.24597
10364321	Krtap12-1	1.05085	-1.11654	1.21853	1.18655
10364324	---	1.03875	-1.14167	1.40619	1.31474
10364326	EG544710	1.6376	1.32187	2.04168	2.60562
10364328	EG544710	1.25471	-1.00839	1.62029	1.45493
10364331	1700009J07Rik	1.15202	-1.04006	1.22043	1.4537
10364338	1810043G02Rik	1.11522	1.19883	1.20567	1.01252
10364346	Dnmt3l	-1.03304	1.01963	1.09769	1.05739
10364361	Icosl	-1.02634	-1.05835	1.0483	1.02458
10364373	Lsm7	-1.05103	1.01806	-1.08735	-1.10361
10364375	Cstb	-1.03683	1.04024	-1.08429	1.02269
10364381	---	-1.08885	-1.16552	1.11891	1.28315
10364383	LOC546482	1.06555	1.00201	1.14633	1.12418
10364385	Ilvbl	1.06283	-1.2037	1.14153	1.06613
10364402	Slc1a6	1.01718	1.1821	1.15693	1.05238
10364413	Olfr1355	-1.0661	-1.02749	-1.1351	1.00991
10364415	Olfr8	-1.00793	-1.2015	-1.07266	1.11549
10364417	Olfr8	-1.09361	1.05167	1.02671	1.09415
10364419	Olfr1353	1.02568	-1.02468	-1.08087	-1.05845
10364424	Olfr1352	1.001	-1.15661	-1.10523	1.16127
10364426	Olfr1351	1.0999	-1.01648	1.03555	1.03644
10364428	Olfr57	-1.17335	1.04006	1.19979	1.18862
10364430	Vmn2r81	-1.26885	-1.19778	-1.29043	-1.19468
10364438	---	1.04616	-1.03487	-1.01005	-1.06091
10364441	---	1.08814	-1.01013	1.07071	1.19839
10364444	Madcam1	1.15571	-1.1102	1.43764	1.21251
10364451	Gtrgeo22	1.11241	-1.12905	1.06164	1.06236
10364455	Cdc34	-1.08716	-1.06014	-1.10568	-1.03888
10364460	Gzmm	1.09006	-1.0668	1.05775	1.25214
10364468	Bsg	-1.1114	-1.03611	-1.12993	-1.08576
10364478	Hcn2	-1.18639	-1.1697	-1.03379	-1.04125
10364489	Fgf22	1.37931	1.10545	1.4091	1.58635
10364494	Fstl3	-1.07166	-1.27372	1.0808	-1.03264
10364502	Palm	1.00711	1.12225	1.14013	-1.03158
10364511	---	1.31336	1.10496	1.35278	1.43461
10364518	Ptbp1	1.16952	1.03178	1.0722	1.12939
10364529	Prtn3	1.21739	1.00257	1.11863	1.11733
10364535	Ela2	1.04643	-1.10571	1.06476	1.19053
10364542	Cfd	1.04636	-1.05509	1.19391	1.08243
10364548	---	-1.01495	-1.1336	1.02616	1.04398
10364550	Kiss1r	1.20256	1.11541	1.45435	1.44276
10364559	Arid3a	1.02792	-1.02544	-1.04059	1.02851
10364571	Wdr18	-1.02408	-1.01111	1.11891	1.09607
10364583	Grin3b	1.01971	-1.00917	1.32619	1.2041
10364593	Cnn2	-1.10489	-1.06881	1.02459	1.22664
10364601	Abca7	1.18836	1.01365	1.22571	1.23987
10364650	Hmha1	1.01932	-1.01441	1.02395	1.18129
10364675	Gpx4	-1.03075	-1.04617	-1.03059	-1.01895
10364683	Stk11	-1.02327	-1.04286	-1.00831	-1.1822
10364696	Atp5d	-1.03875	-1.04056	-1.07459	-1.05692
10364702	Midn	1.20429	1.14213	1.25843	1.17376
10364712	Cirbp	1.04769	1.01324	1.02453	-1.05475
10364718	---	1.06659	1.09605	1.27882	1.25303
10364722	Efna2	1.12902	1.0951	1.28091	1.18517
10364728	Mum1	-1.0113	-1.08727	-1.10741	-1.05367
10364744	Ndufs7	-1.05906	-1.12833	-1.02997	-1.03692
10364752	Dazap1	-1.05506	1.07908	1.08972	1.02911
10364766	Rps15	-1.01763	1.06014	1.01973	1.01807
10364769	Apc2	1.12449	1.0897	1.1701	1.13554
10364784	Reep6	1.04779	-1.04579	1.03888	1.15936
10364792	6330514A18Rik	1.17833	-1.10793	1.33635	1.06608
10364810	Onecut3	1.09186	-1.10494	1.20995	1.29854
10364814	Scamp4	-1.02214	-1.15376	1.00323	1.00363
10364824	Csnk1g2	-1.01137	-1.04341	-1.00916	-1.11283
10364841	9030607L17Rik	1.06593	-1.18307	1.05936	1.18661
10364856	Dot1l	-1.05245	-1.09537	-1.08162	-1.04805
10364888	---	-1.14963	-1.05317	1.13925	-1.18386
10364890	Sf3a2	-1.03081	-1.04808	-1.0285	1.00059
10364903	Amh	1.31605	1.05769	1.45196	1.16813
10364909	Oaz1	-1.04049	-1.01184	-1.04716	-1.06413
10364916	3110056O03Rik	1.15954	1.05253	1.28648	1.12189
10364932	Tmprss9	1.02882	-1.15799	1.26033	1.19264
10364950	Gadd45b	1.34782	1.61771	1.3279	1.37875
10364955	Thop1	1.09784	-1.1084	1.14163	1.13684
10364971	Map2k2	1.04021	-1.14855	1.19482	1.18648
10364984	Zbtb7a	-1.05512	-1.14614	-1.18318	-1.01563
10364990	Eef2	1.0862	1.01944	-1.04208	-1.03463
10365003	---	1.37672	1.04409	-1.07574	-1.03126
10365005	Dapk3	1.05884	1.07733	1.17403	1.1892
10365015	---	1.09829	1.02648	1.33743	1.35888
10365037	Matk	1.23611	1.07962	1.05751	1.22734
10365056	Apba3	1.15061	1.03009	1.12959	1.19168
10365069	Pip5k1c	1.02166	1.20807	1.06938	1.08303
10365088	---	-1.0034	1.04459	-1.01324	-1.08481
10365098	Tbxa2r	1.03977	-1.10174	1.18877	1.20728
10365104	---	1.30184	-1.01005	1.28233	1.35019
10365116	Dohh	1.1354	-1.06043	1.15618	1.28965
10365123	---	-1.00391	-1.24772	1.03445	1.09827
10365125	Dohh	1.21713	-1.02204	1.25862	1.39582
10365127	2210404O07Rik	1.04309	-1.06834	1.15834	1.17367
10365132	---	1.01425	-1.02306	1.10571	1.10333
10365134	---	1.20753	-1.07664	1.21049	1.27781
10365136	Aes	-1.02478	1.05227	1.04049	-1.02484
10365145	Tle2	1.04551	-1.10632	1.14021	1.13631
10365170	---	-1.05187	-1.01118	-1.01268	1.07465
10365174	Ankrd24	1.07073	-1.03055	1.24836	1.0278
10365204	---	-1.19135	1.03639	-1.18451	1.095
10365206	---	1.14018	-1.06051	1.15169	1.22266
10365217	ENSMUSG00000074853	1.07921	1.15772	1.09314	1.05767
10365219	EG237412	-1.23403	1.12684	-1.14748	-1.09454
10365225	EG621377	-1.15939	-1.05465	-1.32852	-1.35941
10365227	LOC636327	1.05548	1.12714	-1.00897	-1.08529
10365230	Tdg	-1.11063	1.02533	-1.09582	-1.2492
10365242	Hcfc2	-1.10525	-1.01675	-1.22822	-1.15781
10365260	Txnrd1	-1.16978	-1.10745	-1.1846	-1.21836
10365282	---	1.0874	-1.00331	1.07386	1.09437
10365286	Eid3	-1.02027	1.03158	-1.40681	-1.20107
10365288	Taf10	-1.05771	-1.08892	-1.02688	-1.05861
10365290	Chst11	1.04696	-1.00856	-1.09762	-1.03121
10365297	---	1.00375	1.22792	-1.16298	-1.20775
10365302	A230046K03Rik	-1.05197	1.02521	-1.2991	-1.1345
10365335	---	1.01853	-1.09373	1.13934	1.37338
10365337	---	1.04317	1.10977	1.27724	1.28104
10365339	---	1.38229	1.03877	1.2617	1.46025
10365344	Tcp11l2	1.01681	-1.08157	-1.08882	-1.48075
10365355	Polr3b	1.03397	1.06741	1.01814	-1.2041
10365384	Rfx4	-1.02677	1.09037	1.02214	1.00911
10365408	Ric8b	-1.12454	1.02259	-1.4132	-1.3739
10365420	---	-1.15888	-1.0738	-1.43383	-1.16845
10365426	---	1.01811	1.11745	1.0118	1.10111
10365428	Btbd11	-1.08068	-1.0259	-1.03294	1.10009
10365450	Pwp1	-1.16142	1.0915	-1.199	-1.07931
10365469	---	1.25562	1.05417	1.5273	1.68786
10365471	Fbxo7	-1.08872	-1.027	-1.03732	1.05126
10365482	Timp3	-1.16253	-1.10897	-1.24481	-1.1953
10365492	---	-1.04604	1.24348	-1.13858	-1.16247
10365495	BC030307	-1.07517	1.04425	1.18157	1.10715
10365518	Nt5dc3	-1.10142	-1.05702	-1.2014	-1.21766
10365535	Tex18	-1.2685	-1.24018	-1.24105	-1.08783
10365537	---	-1.12758	-1.18825	-1.14362	-1.14042
10365543	---	1.01752	-1.07399	1.14341	1.32174
[truncated: 33,560 more rows]
