# Supplementary material for: Temporal and Regional Regulation of Gene Expression by Calcium-Stimulated Adenylyl Cyclase Activity during Fear Memory
Source: PLoS One. 2010 Oct 14;5(10):e13385. doi: 10.1371/journal.pone.0013385 (PMC2954788; doi:10.1371/journal.pone.0013385)
Supplement: Table S2 — The fold change in the amygdala of DKO mice for each respective probe. The table lists all the probes with the respective fold changes at each time point relative to baseline. (4.60 MB XLS) [file pone.0013385.s003.xls]

## Sheet: Sheet1
Table S2.
		DKO Amygdala
Affymetrix ID	Gene Symbol	0 hr	1 hr	48 hr	1 wk
10344614	---	1.14193	1.04091	-1.27583	1.06716
10344618	---	1.21585	1.12427	-1.14286	1.20536
10344620	---	1.03832	-1.09053	1.12675	1.08131
10344622	---	1.08971	-1.00026	-1.22552	-1.00331
10344624	Lypla1	1.12326	1.15851	-1.23471	1.25156
10344633	Tcea1	1.01293	1.14169	-1.34007	1.10717
10344637	Atp6v1h	1.03895	-1.02496	-1.24937	1.03546
10344653	Oprk1	1.22709	-1.11879	-1.1699	1.00618
10344658	Rb1cc1	1.23531	1.11142	-1.21371	1.2092
10344674	EG620393	1.07037	1.16705	1.45572	1.01699
10344679	St18	-1.09939	1.21681	-1.38573	1.12961
10344707	Pcmtd1	1.15651	1.23882	-1.02253	1.1352
10344713	Ahcy	-1.04807	-1.11373	-1.14177	-1.23466
10344717	---	-1.05239	-1.14432	1.05582	1.11716
10344719	---	-1.01498	1.0995	-1.10432	1.02661
10344723	Rrs1	1.0225	1.12886	-1.10684	1.51636
10344725	Adhfe1	1.03859	1.07135	-1.02249	1.13583
10344741	Hnrpa3	-1.02823	1.20455	-1.19409	1.13067
10344743	---	1.22177	1.46258	-1.16489	1.02199
10344750	Sgk3	-1.00639	1.07413	-1.17845	-1.01139
10344772	6030422M02Rik	1.15624	-1.07264	1.19544	1.00137
10344789	Cspp1	1.02443	1.05179	-1.13395	1.21099
10344797	Cspp1	-1.18869	-1.03463	-1.21211	-1.12155
10344799	Cspp1	-1.00336	1.07257	-1.27794	-1.04805
10344801	Cspp1	1.04768	1.34496	-1.296	1.09022
10344803	Cspp1	1.2585	1.38226	-1.18691	1.42291
10344805	Cspp1	1.48691	1.55472	1.36421	1.83342
10344807	Cspp1	1.11543	1.25482	-1.08558	1.11298
10344809	Cspp1	1.21319	1.34032	-1.01334	1.29318
10344811	Cspp1	-1.15852	-1.15346	-1.41373	-1.33995
10344813	Cspp1	1.18492	1.12432	-1.25093	1.11164
10344815	Cspp1	-1.07164	-1.00792	-1.27997	1.01061
10344817	Cspp1	1.13831	-1.08726	-1.28934	1.80807
10344819	Cspp1	-1.01954	1.11306	-1.10354	1.02548
10344821	Cspp1	1.11905	1.18787	-1.02108	1.12743
10344835	---	-1.06533	-1.1165	-1.10908	-1.25373
10344837	---	1.05376	1.06496	-1.25087	1.14279
10344879	---	1.23683	1.19081	-1.13927	1.17632
10344895	LOC665262	1.02448	-1.01563	-1.02981	-1.02526
10344897	Sulf1	-1.76531	1.15632	-1.17255	1.09497
10344922	LOC383490	1.0016	-1.12765	-1.27166	-1.05267
10344924	Xkr9	1.09891	1.17859	1.10708	-1.0263
10344929	---	1.30395	1.1374	1.02639	1.15358
10344931	Rpl5	1.06939	1.05779	-1.13655	1.14262
10344935	---	-1.05539	1.00294	-1.28062	-1.02769
10344939	Terf1	1.28525	1.36606	1.19112	1.44929
10344950	LOC665434	1.0164	-1.00326	1.30925	-1.02868
10344952	Rdh10	1.15497	1.24824	1.09949	1.27507
10344960	Tmem70	1.23901	1.26164	1.16477	1.18537
10344966	Ly96	1.3873	1.36845	1.03373	2.50918
10344973	Gdap1	1.0524	1.05896	-1.2051	1.00344
10344981	Pi15	-1.2416	-1.07251	-1.18492	-1.12904
10344990	Crispld1	1.04912	-1.11422	-1.2206	1.08304
10345007	Tcfap2d	1.1826	-1.02918	-1.05761	-1.09749
10345016	Tcfap2b	1.01134	1.00375	-1.27775	1.05658
10345025	---	-1.06357	-1.03923	-1.31373	1.13081
10345028	---	-1.0174	1.04795	-1.00993	1.04669
10345030	---	-1.158	-1.28382	-1.10618	-1.34273
10345032	Il17a	-1.04108	1.1087	1.20107	-1.07981
10345037	Paqr8	1.14035	1.19668	-1.11067	1.09269
10345046	---	-1.03105	-1.13001	-1.3628	-1.08508
10345058	Tmem14a	1.08154	-1.03139	-1.26012	1.09401
10345065	Gsta3	1.1687	1.12791	-1.04568	1.32881
10345074	Cetn4	1.01328	1.06124	-1.24775	1.15968
10345077	Ndg1	1.53665	1.03181	1.57261	1.1999
10345079	BC099381	-1.06086	1.14309	-1.06748	-1.05817
10345083	AU024076	-1.295	-1.05412	-1.21477	-1.32256
10345087	---	1.00086	-1.0615	-1.25429	-1.01885
10345089	---	1.03397	1.18863	1.00877	-1.04615
10345091	B3gat2	1.16439	1.28117	-1.22864	1.04478
10345099	---	-1.20798	-1.12539	-1.13919	-1.17578
10345101	Col9a1	-1.01389	-1.11061	-1.08483	-1.22127
10345141	Lmbrd1	1.12982	1.17283	-1.0665	1.21018
10345167	---	-1.16563	-1.49878	-1.3611	-1.32836
10345172	---	1.00167	-1.01416	-1.28857	1.49977
10345174	---	1.10085	1.09763	-1.29413	1.06499
10345181	---	1.06884	-1.0186	-1.0099	1.06673
10345183	Cdk10	1.25318	1.15344	-1.00257	1.15472
10345190	Gluld1	-1.36071	-1.23311	-1.367	-1.39229
10345197	4930521A18Rik	1.03186	-1.17796	1.08541	-1.02025
10345200	---	-1.13475	-1.21137	-1.19577	-1.17623
10345203	Paox	1.01343	1.04069	-1.02476	1.01618
10345206	---	1.2356	-1.02995	-1.00146	-1.03858
10345212	Khdrbs2	1.30482	-1.1533	-1.32865	1.05822
10345228	---	1.00295	-1.19009	-1.20959	-1.24093
10345230	Rab23	-1.19307	1.01146	-1.35663	-1.17075
10345241	Dst	1.00324	1.06068	-1.23486	1.02454
10345352	---	-1.0386	-1.00864	-1.04961	1.01448
10345357	Imp4	-1.01143	1.01567	-1.1483	-1.00679
10345368	D1Ertd448e	-1.02694	1.02743	1.07869	1.00607
10345370	Ptpn18	-1.12144	-1.03118	-1.16791	-1.13586
10345387	Tesp1	-1.18751	-1.22402	-1.22073	-1.23644
10345393	Cfc1	1.04295	1.06065	-1.1181	1.10467
10345401	---	1.02463	1.01327	-1.15204	-1.0514
10345404	---	-1.09783	-1.07743	-1.07333	-1.10074
10345406	Arhgef4	-1.05644	1.10889	-1.2335	-1.2452
10345409	Arhgef4	-1.16012	-1.15382	-1.16455	-1.11024
10345411	Arhgef4	-1.07477	-1.05999	-1.287	-1.05249
10345423	Plekhb2	1.01272	-1.03319	-1.33015	-1.0019
10345436	LOC100043633	1.19326	1.01638	2.16916	1.45905
10345438	---	1.05087	-1.0662	-1.22689	-1.14523
10345442	Hs6st1	1.06491	1.07193	-1.07689	-1.03748
10345445	Arid5a	-1.15771	-1.12791	-1.27767	-1.16709
10345457	---	1.08186	1.05607	-1.07633	-1.03776
10345482	Cnnm4	1.09705	1.02606	-1.0859	-1.17986
10345492	Cnnm3	1.04052	-1.05608	-1.14691	1.001
10345504	Cox5b	1.07719	1.06	-1.26289	1.12951
10345509	Zap70	-1.13517	1.09089	-1.1435	-1.2226
10345527	---	1.10789	1.04179	1.00587	1.09066
10345529	---	1.01447	1.06724	-1.06724	-1.13633
10345546	LOC100046859	1.05493	1.15807	-1.00871	1.28987
10345548	LOC100046859	-1.47924	-1.40654	-1.12326	-1.42043
10345550	LOC100046859	1.03682	1.05369	-1.16906	-1.1471
10345552	LOC100046859	-1.1882	-1.22904	-1.1467	-1.28639
10345554	LOC100046859	-1.24551	-1.13244	-1.41551	-1.38275
10345556	LOC100046859	-1.14336	-1.05682	1.02165	-1.11649
10345558	---	1.05925	1.23492	-1.16042	1.12714
10345571	Cnga3	-1.18273	-1.18005	-1.37821	-1.25968
10345580	Inpp4a	1.02942	-1.02576	-1.26338	-1.06978
10345608	Unc50	1.1306	1.09507	-1.0519	1.21056
10345616	---	1.23075	1.2841	1.15793	1.44066
10345620	Mrpl30	1.09839	1.00446	-1.13093	1.13727
10345626	Eif5b	1.02189	1.11525	-1.20709	1.13407
10345656	Nms	-1.12452	-1.09513	-1.16754	-1.02657
10345666	Pdcl3	-1.22754	-1.05516	-1.21469	1.09704
10345675	Npas2	1.04582	-1.10752	-1.18238	1.22127
10345698	Rpl31	1.13413	1.11017	-1.09596	1.16683
10345704	Rnu3b4	-1.11082	-1.4746	-1.60251	-1.39423
10345706	---	1.18598	1.19311	-1.09799	1.30195
10345715	Map4k4	1.04802	1.12827	-1.13771	1.14396
10345752	Il1r2	-1.07521	-1.36108	-1.22122	-1.22703
10345762	Il1r1	-1.22403	-1.06784	-1.33545	1.08177
10345777	Il1rl2	-1.18914	-1.05914	-1.17323	-1.07587
10345791	Il1rl1	1.16315	1.15516	1.09092	1.08891
10345807	Il18r1	-1.1369	-1.10719	-1.18424	-1.14476
10345824	Il18rap	-1.07887	-1.08317	-1.033	-1.051
10345840	Slc9a4	-1.1545	1.11613	-1.40271	1.01778
10345855	Slc9a2	-1.07994	1.24589	-1.39759	1.18034
10345869	Tmem182	-1.08974	-1.30019	-1.21488	-1.34972
10345875	---	-1.23282	-1.34558	1.66621	-1.57321
10345877	---	-1.36603	-1.26937	-1.18311	-1.37572
10345879	Pou3f3	1.0389	-1.08453	-1.31908	-1.16424
10345882	Mrps9	1.06787	1.13414	-1.04238	1.20285
10345895	Gpr45	-1.04408	-1.03435	-1.02397	1.00982
10345902	---	-1.37577	-1.14212	-1.04963	-1.21598
10345904	AI597479	1.01483	1.02768	-1.01223	-1.04631
10345909	Rpl29	1.02569	1.0571	-1.13429	1.05546
10345911	---	-1.05145	-1.16157	-1.09752	-1.08864
10345913	Nck2	-1.41219	-1.11215	-1.01177	-1.0982
10345921	1500015O10Rik	-5.08641	-1.03736	-1.53719	1.06003
10345926	---	-1.21956	-1.47024	-1.58037	-1.64306
10345928	---	1.14677	1.09347	1.25271	1.16112
10345930	Tpp2	1.21855	1.13189	-1.07187	1.26621
10345967	Bivm	-1.00444	1.00945	-1.25496	1.14943
10345981	Ercc5	1.0139	1.00744	-1.24191	1.17199
10346000	Gulp1	1.07224	1.04238	1.09124	1.16668
10346015	Col3a1	-1.01819	-1.13201	-1.19625	-1.16695
10346067	---	-1.03507	1.0611	-1.02194	-1.0688
10346069	LOC666814	-1.15805	1.05829	1.0381	1.15824
10346074	Wdr75	1.17935	1.1794	-1.17534	1.13087
10346098	---	-1.05066	-1.09156	-1.09686	-1.01287
10346105	---	1.05846	1.05784	-1.13571	1.14488
10346107	---	1.07952	-1.20964	-1.11767	-1.06152
10346109	---	-1.27191	-1.00473	-1.38331	-1.31735
10346116	---	-1.37493	-1.13495	-1.28712	-1.3113
10346137	LOC666909	-1.17884	-1.17267	1.03536	-1.21269
10346141	C230029F24Rik	-1.16597	-1.06806	-1.07184	-1.08095
10346146	---	-1.24268	-1.16724	-1.26744	-1.28022
10346150	Tmeff2	1.05899	1.00778	-1.20802	1.05827
10346164	Sdpr	-1.00361	-1.02169	-1.18328	1.18818
10346168	Stat4	-1.01408	1.10895	-1.08747	1.01503
10346191	Stat1	-1.07744	-1.07299	-1.24657	-1.11906
10346222	LOC100047226	1.19326	1.01638	2.16916	1.45905
10346224	---	-1.23556	-1.26366	-1.41397	-1.17246
10346235	Hibch	-1.10423	-1.10561	-1.28524	-1.1972
10346250	Mstn	-1.14155	-1.10038	-1.01834	-1.04297
10346255	Ormdl1	-1.00153	1.05002	-1.03275	-1.02061
10346260	Osgepl1	1.20503	1.10751	-1.21883	1.13991
10346269	---	1.01577	1.0764	1.10141	1.03792
10346298	Coq10b	1.23229	1.2677	-1.04473	1.18231
10346303	Hspe1	1.16054	1.11384	-1.17556	1.16583
10346310	Mobkl3	1.22201	1.14717	-1.09173	1.17669
10346321	---	1.02023	1.15126	-1.25074	1.26491
10346323	Mars2	-1.18802	-1.39748	-1.2012	-1.44385
10346328	LOC666793	1.05073	1.18187	-1.15397	1.12834
10346330	---	-1.12214	-1.09362	-1.37228	-1.05713
10346337	---	1.20254	1.01493	-1.09099	-1.10142
10346340	9430016H08Rik	1.36892	1.0787	1.0251	1.5918
10346348	2810022L02Rik	-1.18846	-1.00687	-1.41651	-1.00919
10346365	Sgol2	1.04423	1.04004	1.08843	1.14074
10346374	Aox1	-1.40385	-1.16674	-1.3115	-1.19681
10346410	Aox3	1.04848	1.00273	1.1133	1.00395
10346448	Aox4	-1.06987	-1.14968	-1.15381	-1.23672
10346485	Aox3l1	-1.12253	-1.24104	-1.09623	-1.13531
10346523	Bzw1	-1.02272	1.0757	-1.22504	-1.07711
10346533	Nif3l1	1.03072	1.08773	-1.15619	1.05496
10346544	Ndufb3	1.1576	1.0992	-1.08659	1.36196
10346549	Cbx3	1.16636	1.06202	-1.17664	1.15077
10346551	Cflar	-1.14113	1.31741	-1.14304	-1.09166
10346562	Cflar	1.01611	1.16455	-1.24446	1.0828
10346564	Casp8	-1.87464	-1.37847	-1.59429	-1.13513
10346576	Als2cr2	1.16967	1.06278	-1.12484	-1.00266
10346592	---	-1.49394	-1.09168	-1.29033	-1.46291
10346594	---	-1.07122	-1.17401	-1.11341	-1.3354
10346607	Fzd7	-1.20353	1.10961	-1.19201	1.04104
10346611	Gm973	-1.08047	1.01021	-1.18176	-1.00875
10346634	Nol5	1.25799	1.21374	-1.1483	1.16242
10346651	Bmpr2	-1.00807	1.07263	-1.21898	1.04864
10346668	Als2cr13	1.09173	1.08392	-1.25395	1.09407
10346678	Carf	-1.02913	1.00625	-1.30078	1.26011
10346695	---	1.177	1.18693	-1.06297	1.24807
10346722	---	1.28901	1.26393	-1.27238	1.22764
10346747	Cyp20a1	-1.19705	-1.04033	-1.29652	1.14715
10346764	Abi2	1.13489	1.19379	-1.11144	1.11739
10346780	Eif4a1	1.06523	1.15974	-1.06345	1.21872
10346783	Cd28	-1.11179	-1.13399	-1.16132	-1.083
10346790	Ctla4	1.32038	1.15588	1.13472	1.06735
10346799	Icos	1.01409	-1.04797	-1.05476	1.01013
10346808	---	1.17163	1.12622	-1.02868	1.26865
10346810	Pard3b	1.03708	1.24963	-1.06824	-1.01989
10346838	Pard3b	1.09878	-1.02834	1.03519	1.05562
10346840	---	1.0815	1.2126	-1.10137	-1.1165
10346843	Nrp2	1.22508	1.30011	1.0426	1.09105
10346867	Eef1b2	1.09662	1.12074	-1.10821	1.31205
10346874	---	-1.1353	-1.01087	-1.04797	-1.0689
10346876	---	1.03394	-1.08753	1.21904	1.43777
10346878	---	1.26925	1.21912	-1.0292	1.31027
10346882	Adam23	1.03452	-1.0086	-1.15404	1.1723
10346914	Fastkd2	1.37873	1.27667	-1.02858	1.29257
10346928	---	-1.09262	-1.04236	-1.0948	-1.07375
10346938	---	-1.09138	-1.40968	-1.34338	-1.48277
10346941	---	-1.04182	-1.03071	-1.05842	-1.06533
10346943	Creb1	1.08698	1.17698	-1.15783	1.00692
10346960	Ccnyl1	1.28693	1.07738	1.24526	1.17974
10346970	Pip5k3	1.07031	1.0591	-1.22008	1.06334
10347018	Pthr2	-1.39194	-1.19971	-1.33629	-1.23791
10347033	Crygf	1.22031	-1.02134	-1.06454	1.08369
10347036	Mtap2	1.06005	1.02863	-1.18181	1.06582
10347060	---	-1.07958	-1.01981	-1.20429	-1.06483
10347073	---	1.06731	1.14472	-1.06543	1.00467
10347106	Rpe	1.01568	1.05291	-1.19501	-1.12727
10347117	Cps1	-1.08626	-1.07789	-1.06638	-1.11947
10347158	---	1.04068	1.01505	-1.12211	1.06458
10347163	Spag16	-1.20771	-1.15621	-1.24998	-1.23214
10347188	---	1.33303	1.02021	1.00866	1.27887
10347193	Atic	1.01675	1.01338	-1.2424	-1.08593
10347210	---	1.03546	-1.11453	-1.18904	-1.10667
10347214	---	1.10004	-1.08682	1.33806	-1.08278
10347216	---	1.0596	1.04311	-1.15375	1.13647
10347226	Tmem169	1.02105	1.10897	-1.03219	-1.14157
10347232	Xrcc5	1.11454	1.12829	-1.24742	1.38902
10347254	Smarcal1	-1.00183	-1.0197	-1.27678	-1.07737
10347273	---	-1.01561	-1.02116	-1.16427	1.07918
10347277	Igfbp2	-1.3435	-1.01445	-1.19184	-1.1001
10347282	Rufy4	-1.33476	-1.27409	-1.33884	-1.24471
10347291	---	1.0801	1.01706	1.00642	-1.07698
10347297	Arpc2	1.07717	1.05039	-1.19248	1.04811
10347307	Gpbar1	1.00307	-1.0441	-1.20519	-1.10591
10347310	Pnkd	1.02052	1.02108	-1.07888	1.02947
10347324	Gm216	-1.13553	-1.16132	-1.17056	-1.28559
10347335	Slc11a1	1.02637	1.00788	1.26622	-1.13038
10347351	Ctdsp1	1.04242	1.10603	-1.09322	1.10467
10347362	---	-1.0488	-1.10841	1.05631	-1.25635
10347364	Vil1	-1.19697	-1.16395	-1.23171	-1.17014
10347386	Rqcd1	-1.18046	1.02006	-1.14335	1.16453
10347398	Plcd4	1.17184	1.23447	1.05722	1.30819
10347417	Bcs1l	1.08691	1.10016	-1.19962	1.19037
10347427	Stk36	1.14473	1.12347	-1.063	-1.01449
10347460	Ttll4	1.03322	1.12543	1.00752	-1.05166
10347481	Cyp27a1	1.33506	1.17372	1.22228	1.2739
10347491	Wnt6	-1.03563	-1.04548	-1.15996	1.00355
10347497	Wnt10a	1.00919	-1.12353	-1.09153	-1.22451
10347503	Cdk5r2	-1.01865	-1.15669	-1.28355	-1.03651
10347508	BC038286	1.09521	-1.02043	-1.25316	1.01919
10347521	Zfand2b	1.14432	1.09982	-1.026	1.1502
10347531	Ankzf1	1.10007	1.06817	1.02731	1.08033
10347552	Stk16	-1.03859	1.07972	-1.22923	1.00719
10347564	Dnajb10	1.11103	1.03665	1.0371	1.06408
10347583	Des	-1.29818	-1.23916	-1.30037	-1.01783
10347593	Speg	1.1878	1.07181	1.03241	1.06978
10347639	Gmppa	-1.04303	-1.01535	-1.19566	-1.15394
10347650	Accn4	-1.01333	-1.10165	-1.20091	-1.03624
10347662	---	1.00193	1.03212	1.15268	-1.055
10347669	Inha	1.0755	1.12904	-1.02163	1.11709
10347672	Stk11ip	-1.1592	1.01669	-1.25324	-1.11673
10347697	Slc4a3	-1.01243	1.04244	-1.15375	-1.09521
10347724	---	1.00119	-1.05033	-1.19328	1.0387
10347726	LOC383531	-1.12378	-1.32851	-1.08228	-1.22283
10347728	LOC100039137	1.05547	1.0279	-1.0306	1.10364
10347730	---	-1.15858	-1.25349	-1.16109	-1.0506
10347734	Sgpp2	-1.03636	-1.05966	-1.16358	-1.046
10347741	Mogat1	-1.19969	-1.35052	-1.05673	-1.26589
10347748	Acsl3	1.20446	1.4027	-1.11279	1.27174
10347767	Kcne4	-1.15235	-1.0754	-1.1241	-1.27905
10347772	---	1.0369	-1.02854	-1.30659	1.1456
10347774	Mrpl44	1.26505	1.23329	-1.04495	1.30497
10347779	ENSMUSG00000073641	1.06846	-1.00545	1.02944	1.01089
10347781	---	1.04098	-1.13261	-1.15095	1.07231
10347790	---	-1.07956	-1.16589	-1.03008	-1.06817
10347792	---	1.23003	1.19609	-1.4256	1.03769
10347796	Rhbdd1	1.08342	1.07815	-1.16716	1.03237
10347807	Col4a3	-1.1268	-1.09989	-1.08141	-1.08399
10347862	---	-1.00719	-1.00733	-1.17104	-1.02719
10347873	Hrb	1.00016	1.13203	-1.09249	1.08204
10347888	Ccl20	-1.05129	-1.14956	1.08236	-1.06832
10347895	Wdr69	-1.27256	-1.00911	-1.29755	-1.23847
10347910	Fbxo36	1.0205	1.00986	1.09647	-1.08817
10347915	---	1.0242	1.14257	1.0126	-1.03265
10347917	Rpl19	1.04611	1.08382	-1.13011	1.14136
10347919	---	-1.00631	1.02905	-1.02615	-1.04097
10347921	---	-1.14136	-1.25498	-1.28459	-1.7923
10347925	EG665378	1.0133	1.04782	-1.00949	-1.00754
10347928	---	-1.04413	1.06833	1.05682	-1.00766
10347931	---	1.35942	1.19084	1.06751	1.46944
10347933	Sp140	1.02402	1.00852	-1.21825	-1.05532
10347948	Sp100	1.01782	-1.03353	1.20742	-1.01496
10347968	---	-1.07509	-1.06592	-1.15224	-1.15486
10347970	Cab39	-1.03738	1.11028	-1.18396	1.14429
10347980	Itm2c	1.06811	1.10196	-1.18074	1.04526
10347988	4933407L21Rik	1.2216	1.10813	-1.12023	1.06289
10347992	Spata3	-1.02368	-1.12694	-1.01921	-1.06495
10348000	---	1.10203	1.09889	1.02624	1.16635
10348004	Psmd1	-1.05934	1.05536	-1.16843	1.02779
10348032	Armc9	-1.02432	1.09966	-1.06846	1.05145
10348062	B3gnt7	-1.07865	-1.11354	-1.07487	-1.10267
10348070	C130036L24Rik	-1.19987	-1.25364	-1.42086	1.05579
10348072	---	-1.1882	-1.09458	-1.084	-1.11757
10348074	---	-1.06601	-1.24801	-1.24491	-1.37751
10348076	---	1.0911	1.14655	-1.09686	1.17394
10348078	Ptma	1.08168	1.1078	-1.22674	1.14883
10348087	Cops7b	1.10318	-1.02417	-1.07929	1.1546
10348096	Dis3l2	-1.16376	-1.02753	-1.34933	-1.03306
10348119	---	-1.14843	-1.09093	-1.1436	-1.10632
10348131	Akp3	-1.04323	-1.11679	-1.07772	-1.03796
10348144	---	1.0545	1.01659	1.041	1.12821
10348150	Chrnd	1.02887	-1.08238	-1.16871	-1.07312
10348166	Chrng	-1.00711	-1.01776	-1.01537	-1.08112
10348180	Eif4e2	-1.01095	1.04883	-1.14627	1.08173
10348194	Efhd1	1.17919	1.21255	-1.21041	1.27027
10348201	Tnrc15	1.1266	1.17121	-1.16006	1.04075
10348234	Neu2	-1.03749	1.03238	1.02451	-1.02753
10348240	---	-1.02603	-1.07012	-1.18597	-1.08356
10348244	Inpp5d	1.038	1.07798	-1.10227	1.10879
10348277	Atg16l1	1.10088	1.12988	-1.23184	-1.0291
10348299	---	-1.3449	1.06719	-1.18012	-1.00508
10348301	Sag	1.03532	-1.10502	-1.20399	1.05728
10348321	---	-1.09296	-1.08161	-1.34955	-1.0599
10348354	Ugt1a9	1.1323	1.15823	1.13842	1.16175
10348376	---	-1.06432	-1.37369	-1.17452	-1.11084
10348378	Trpm8	-1.0746	-1.17163	-1.14162	-1.07817
10348410	Spp2	-1.00442	-1.08788	1.19698	-1.13054
10348420	---	-1.15402	-1.00638	-1.14508	-1.12605
10348424	Sh3bp4	1.06706	-1.00844	-1.08196	1.12973
10348432	Centg2	-1.04382	-1.04027	-1.27044	-1.01974
10348451	Cxcr7	1.03709	1.23493	-1.10506	1.04576
10348456	Cops8	1.23522	1.15019	-1.21827	1.18564
10348468	---	-1.03169	-1.12161	-1.26836	-1.15691
10348471	Mlph	1.04202	-1.04697	-1.46679	-1.09111
10348489	---	-1.03982	-1.02311	-1.18359	-1.21786
10348493	Lrrfip1	1.14396	1.17636	-1.09219	1.24986
10348521	Rbm44	-1.0084	-1.11577	1.00879	-1.00444
10348537	Ramp1	-1.09065	-1.03314	-1.23256	1.00886
10348547	Ube2f	1.06435	-1.11919	-1.0819	-1.00479
10348556	---	-1.59018	-1.42163	-1.30242	-1.26524
10348558	Scly	-1.23326	-1.24067	-1.21359	-1.30605
10348570	Espnl	-1.00019	-1.14473	-1.22738	-1.17036
10348580	Klhl30	1.03172	-1.07673	-1.11536	-1.07849
10348590	BC056923	-1.13257	-1.06542	-1.22893	-1.12561
10348600	Traf3ip1	-1.12484	-1.02833	-1.48025	-1.14625
10348618	Asb1	1.02929	1.0725	-1.05879	1.03535
10348632	Twist2	-1.20116	-1.38591	-1.22103	-1.35816
10348635	Olfr1413	1.00137	1.03928	-1.14852	-1.05934
10348637	Olfr1412	1.08411	-1.01381	-1.01836	-1.01734
10348639	Olfr1411	-1.29615	-1.26036	-1.20374	-1.22446
10348641	Olfr1410	1.07633	1.041	1.02551	-1.00557
10348643	Olfr12	-1.07771	-1.24205	-1.08062	-1.33208
10348645	Gpr35	-1.01492	-1.16847	-1.02364	-1.13855
10348653	Gpc1	-1.12305	-1.30312	-1.09774	-1.28305
10348664	---	1.15352	1.04502	1.07147	-1.13624
10348666	Dusp28	-1.03688	-1.07594	-1.21408	-1.05698
10348670	Rnpepl1	-1.15411	-1.08495	-1.20567	-1.13231
10348682	Capn10	-1.0322	1.06647	1.11094	1.12349
10348697	Aqp12	-1.10138	-1.18159	-1.08972	-1.33998
10348702	Agxt	-1.12913	-1.17355	-1.15666	-1.02899
10348713	---	-1.04782	1.04586	-1.249	-1.23716
10348739	Sned1	-1.07384	-1.12527	-1.19878	-1.19052
10348775	Ppp1r7	1.06753	1.04052	-1.16905	1.06829
10348791	Tmem16g	-1.04566	1.00082	-1.05005	-1.16974
10348817	2013-09-03	-1.05388	1.09877	-1.12535	-1.09542
10348829	Farp2	1.12816	1.29803	1.18419	1.21924
10348858	Bok	-1.10585	-1.07868	-1.0418	-1.31148
10348864	---	-1.09221	-1.05608	-1.14531	-1.05133
10348866	Atg4b	1.07973	1.12257	-1.33935	1.03434
10348879	Ing5	1.00583	-1.073	-1.03835	1.01088
10348889	D2hgdh	-1.0243	1.10179	-1.35058	-1.04558
10348896	Gal3st2	-1.46288	-1.33583	-1.24347	-1.52095
10348902	Gal3st2	-1.25825	-1.16443	-1.05057	-1.11034
10348906	EG619597	-1.23084	-1.46055	-1.37336	-1.20488
10348910	Neu4	-1.03913	-1.03904	-1.11235	-1.06762
10348917	Tmem157	1.23	1.14725	-1.1472	1.15336
10348924	---	1.01454	1.05529	-1.12282	1.09981
10348929	Hnrpf	-1.06333	1.05431	-1.21056	1.02107
10348932	Zh2c2	1.06062	1.08729	-1.04498	1.13228
10348947	---	1.09802	1.07349	1.15644	1.0257
10348963	C230078M14Rik	-1.05212	-1.05486	-1.14669	1.09385
10348983	---	1.24237	1.08714	1.16909	1.26159
10348992	---	-1.21984	-1.2595	-1.2596	-1.21977
10348994	---	-1.08479	1.03053	-1.11195	-1.0232
10348996	---	-1.00916	1.03695	-1.01565	1.10827
10348999	Cdh20	1.13919	1.24558	-1.02789	-1.05081
10349014	---	1.2048	1.08831	-1.2349	1.21294
10349016	---	1.14675	1.14609	-1.03797	1.07293
10349049	LOC100042023	1.04783	1.00678	-1.52975	1.165
10349051	Tnfrsf11a	-1.01398	-1.06821	1.00665	-1.07907
10349065	---	-1.03332	-1.06569	-1.2612	-1.01536
10349081	---	1.06772	1.25852	-1.21802	1.18119
10349100	LOC626075	-1.22911	-1.12342	-1.23479	-1.24592
10349102	---	-1.04455	-1.17332	1.00077	-1.05744
10349108	Serpinb5	-1.00224	-1.06316	1.11909	-1.16042
10349118	Serpinb12	-1.05467	-1.07303	1.04711	1.04923
10349129	Serpinb13	-1.00903	1.01302	1.0381	-1.20056
10349138	Serpinb11	-1.06169	1.01648	-1.09084	-1.05433
10349147	Serpinb7	-1.06627	-1.03089	1.08268	1.02989
10349157	Serpinb2	1.05192	1.11628	1.02901	1.07081
10349166	Serpinb10	-1.00594	-1.0716	-1.0742	-1.0616
10349174	Serpinb8	1.19806	-1.04081	-1.12076	1.12535
10349184	Cdh7	1.39821	1.03279	-1.07679	1.12782
10349208	Cntnap5a	1.34689	1.10745	1.00993	1.22652
10349233	---	-1.03507	1.0062	-1.0934	-1.14672
10349239	Mki67ip	1.11651	1.1866	-1.4077	1.2904
10349249	Clasp1	-1.00956	1.01278	-1.30576	1.09591
10349295	Tcfcp2l1	1.03997	-1.07241	-1.09173	-1.02221
10349314	---	1.10497	-1.13189	-1.116	1.0008
10349316	Tmem185b	1.34567	1.1101	1.00775	1.25393
10349319	Sctr	1.02348	-1.05471	1.00918	-1.06926
10349333	---	1.30741	-1.02345	-1.21383	1.24221
10349340	C1ql2	-1.081	-1.15365	-1.13145	-1.34663
10349345	En1	-1.02071	1.06614	1.05149	-1.05026
10349348	Ccdc93	1.11104	1.29369	1.0586	1.21233
10349378	LOC637749	1.16015	-1.12679	-1.01266	-1.25543
10349383	Slc35f5	1.14901	1.1753	-1.08086	1.1575
10349401	Gpr39	1.16127	1.21251	1.00995	1.20166
10349404	Mgat5	1.11153	1.10944	-1.07751	1.1929
10349427	---	-1.01607	-1.13055	-1.11268	-1.04785
10349429	---	-1.11741	-1.13925	-1.09477	-1.06833
10349431	Acmsd	-1.13894	-1.142	-1.10855	1.02124
10349442	Ccnt2	1.17345	1.0898	-1.17751	1.0567
10349453	Rab3gap1	1.11846	1.08183	-1.26153	1.09546
10349478	Rpl28	1.03905	1.10203	-1.11677	1.15293
10349480	R3hdm1	1.1493	1.10101	-1.13199	1.18257
10349510	---	1.13956	1.04377	-1.10268	1.15078
10349512	Ubxd2	-1.03855	1.07455	-1.26836	1.05165
10349527	---	1.03568	1.09	1.07226	1.02001
10349529	Thsd7b	-1.16784	1.30583	-1.0033	1.11393
10349559	Yod1	-1.0988	-1.02241	-1.23505	1.05054
10349562	AA986860	1.09227	-1.0078	-1.01903	-1.06252
10349571	Fcamr	-1.48963	-1.46991	-1.30191	-1.406
10349580	Pigr	-1.1191	1.13453	-1.2201	-1.1616
10349593	Faim3	-1.14236	1.03142	1.02749	-1.16421
10349603	Il10	-1.10412	-1.08988	-1.08061	-1.08821
10349610	Lgtn	1.23646	1.19985	1.01957	1.14109
10349634	---	-1.08018	1.25829	-1.06665	1.01795
10349637	---	1.17074	1.20848	1.09805	1.34241
10349644	Avpr1b	-1.12281	-1.24392	-1.10943	-1.38208
10349648	Ctse	1.02531	1.05394	-1.00962	1.02957
10349661	5430435G22Rik	1.00298	-1.05079	-1.1463	-1.19541
10349671	Slc26a9	-1.00531	1.07589	1.00597	-1.14923
10349694	---	-1.21092	-1.27754	-1.24252	-1.25069
10349711	Slc41a1	-1.15782	1.09363	-1.12589	-1.19427
10349724	Rab7l1	1.03383	-1.00448	1.05403	1.17608
10349733	Nucks1	1.1142	1.08524	-1.1814	-1.04821
10349744	Slc45a3	1.02971	-1.01311	-1.03517	-1.12916
10349752	Elk4	1.09744	1.27445	-1.15724	1.13558
10349761	Lemd1	-1.13195	-1.07519	-1.10841	1.00017
10349769	---	1.04908	-1.02186	1.01884	1.04848
10349771	---	-1.29416	-1.26215	-1.32672	-1.18533
10349773	Klhdc8a	1.00579	-1.29592	-1.06496	-1.1899
10349782	Nuak2	1.06092	1.11225	-1.18088	-1.0648
10349793	Ripk5	1.05566	1.03756	-1.20592	1.00061
10349809	Rbbp5	1.04379	1.07858	-1.2751	-1.02913
10349821	Tmem81	-1.18829	-1.03406	1.00433	-1.18735
10349826	---	1.42994	1.76156	1.11563	1.18822
10349828	Lrrn2	1.05987	1.07027	-1.24829	-1.11902
10349832	---	-1.16045	-1.00739	1.00076	1.24198
10349834	---	-1.24424	-1.06528	-1.25259	-1.1587
10349868	Ppp1r15b	1.1923	1.28095	-1.05074	1.21137
10349872	---	-1.09686	-1.00542	-1.20524	-1.20885
10349876	Plekha6	1.04345	1.09922	-1.25782	-1.00853
10349904	Golt1a	1.07752	1.05564	1.05769	-1.19819
10349913	Kiss1	-1.19795	1.03845	-1.29107	-1.26314
10349922	Ren2	1.16632	-1.13148	-1.08015	-1.10005
10349932	Etnk2	-1.01224	-1.03925	1.06794	-1.05988
10349943	---	1.37293	1.29378	1.01641	1.24878
10349945	---	1.00909	-1.03126	-1.16649	-1.17891
10349947	Fmod	1.10526	1.00799	-1.02762	1.15848
10349951	---	-1.0022	1.01502	1.28197	1.22608
10349953	Chit1	-1.05712	-1.16218	-1.16347	-1.1578
10349968	Chi3l1	-1.07679	-1.09585	-1.04736	-1.07391
10349980	Mybph	-1.34648	-1.24623	-1.35024	-1.44134
10349993	Myog	-1.16705	1.01975	-1.11214	-1.03645
10349997	---	-1.03385	1.04293	-1.0501	1.04633
10350003	Cyb5r1	1.0471	1.01676	-1.09639	1.06412
10350015	Adipor1	-1.05401	-1.01945	-1.2565	1.0615
10350024	Klhl12	1.01293	1.05241	-1.21091	-1.05828
10350039	Rabif	-1.00814	1.09088	-1.18463	1.04121
10350044	---	1.03571	1.08253	-1.08711	1.08048
10350046	Jarid1b	1.19163	1.1794	-1.06201	1.22805
10350077	Syt2	1.03623	-1.00696	-1.07229	-1.01315
10350090	Ube2t	-1.00324	-1.08623	-1.05413	-1.02157
10350099	---	1.13636	1.0034	-1.07919	-1.11204
10350102	Ptpn7	-1.03379	-1.18197	-1.2346	-1.13301
10350113	Arl8a	-1.03725	1.05999	-1.37965	-1.05231
10350123	Lmod1	-1.18854	-1.02416	-1.30214	-1.22009
10350128	EG215714	1.10556	-1.11068	-1.0082	-1.08126
10350136	Csrp1	-1.00539	1.22037	-1.16501	1.04041
10350146	Phlda3	1.05065	1.0624	1.06357	1.1332
10350149	Tnni1	-1.06819	1.0394	-1.07361	1.02141
10350159	Lad1	-1.07803	-1.02549	-1.27508	-1.24771
10350173	Tnnt2	-1.07111	-1.11803	-1.24349	1.03654
10350188	Tmem9	-1.10572	-1.11948	-1.22002	-1.02851
10350197	---	1.08703	1.0758	1.0279	-1.0761
10350199	Cacna1s	-1.21085	-1.03512	-1.08975	-1.28339
10350247	Kif21b	1.12827	1.11058	-1.12941	1.0514
10350286	Ddx59	-1.09399	-1.01594	-1.07416	-1.06314
10350297	Kif14	-1.26201	-1.34956	-1.16042	-1.28236
10350329	Kif14	1.07942	1.03796	1.19769	1.01091
10350331	Zfp281	1.02578	1.09611	-1.13813	1.06381
10350335	---	-1.02555	-1.08027	-1.04152	-1.09968
10350337	---	1.03118	-1.01847	-1.29169	1.18634
10350339	---	1.40554	1.11379	1.05267	1.21889
10350341	---	1.1169	1.02534	-1.0803	-1.05076
10350343	Atp6v1g3	-1.09536	-1.09106	-1.6446	-1.13119
10350349	Dennd1b	1.06617	1.00422	-1.35998	1.10237
10350377	Zbtb41	1.08656	1.1225	-1.27463	1.09174
10350392	Aspm	-1.02904	1.09451	-1.14169	1.11103
10350425	F13b	1.14322	1.06224	1.09251	1.05618
10350438	Kcnt2	1.16529	1.01884	-1.35968	1.29658
10350473	B3galt2	-1.0367	1.03937	-1.4549	-1.0371
10350478	Glrx2	1.09423	1.15457	-1.17184	1.02334
10350489	Uchl5	1.09213	1.06075	-1.17755	1.08302
10350502	---	1.00622	1.05842	-1.23079	-1.12074
10350504	---	-1.02945	1.09528	-1.07933	-1.00836
10350506	B830045N13Rik	1.08803	1.10601	-1.04403	-1.00133
10350516	Ptgs2	1.38455	1.6349	-1.02337	1.56163
10350530	Pdc	-1.18586	-1.03464	-1.06907	-1.22318
10350535	Tpr	1.08951	1.10733	-1.13208	1.15665
10350590	---	1.29871	1.13057	1.22993	1.23013
10350592	3110040M04Rik	-1.09725	-1.15669	-1.17175	-1.12766
10350594	Ivns1abp	1.20729	1.24074	1.09247	1.10768
10350614	1190005F20Rik	1.22374	1.25481	-1.28566	1.29677
10350630	Niban	1.09291	-1.07568	-1.05379	1.01778
10350646	Edem3	1.13836	1.24465	-1.12588	1.06556
10350668	Glt25d2	1.15245	1.01449	-1.11586	1.12875
10350681	Apobec4	1.14743	1.23162	-1.06245	1.17251
10350684	Arpc5	1.1786	1.21009	-1.29875	1.08436
10350689	Ncf2	-1.07803	-1.04199	1.02946	1.00872
10350697	Nmnat2	1.09906	1.12811	-1.03692	1.0133
10350710	---	1.13383	1.09926	1.02975	1.29759
10350723	---	-1.00148	-1.04628	1.07333	1.1967
10350725	Rgs8	-1.06586	-1.03573	-1.14028	-1.11608
10350733	Rgs16	1.06939	-1.02131	1.009	-1.02741
10350742	Rnasel	1.2147	-1.04291	-1.41794	1.15343
10350749	EG433365	1.08626	1.1535	-1.21771	1.09817
10350751	Teddm1	-1.07091	1.14844	-1.10899	-1.13872
10350753	Glul	1.14667	1.14531	-1.14818	1.04657
10350758	---	-1.00458	-1.12727	-1.47514	-1.07354
10350760	---	-1.15749	-1.13268	-1.28848	-1.03517
10350766	Stx6	1.1134	1.00547	-1.115	-1.03974
10350777	Acbd6	1.1542	1.13787	-1.00481	1.19232
10350790	---	-1.01905	1.0477	-1.16012	1.08419
10350792	Ifrg15	1.37613	1.34551	-1.05668	1.23617
10350800	Tor1aip2	1.00325	1.12508	-1.06035	1.30901
10350806	---	-1.25216	-1.10669	-1.15368	-1.14189
10350816	Rpl35	-1.02155	-1.00234	-1.1618	1.05659
10350819	---	1.16101	1.08804	-1.2038	1.05698
10350823	Abl2	-1.01476	1.06336	-1.13832	1.00518
10350838	---	1.02681	1.20929	1.01951	-1.00032
10350840	Angptl1	1.48239	1.41537	-1.01588	1.34248
10350846	---	-1.12748	1.07912	-1.03237	-1.04895
10350848	---	-1.10697	-1.07132	-1.23589	-1.0002
10350853	BC026585	-1.2322	-1.12749	-1.71886	-1.55461
10350864	Sec16b	-1.01043	-1.118	1.04024	-1.01132
10350894	---	1.06157	1.02727	-1.15653	1.33351
10350896	Astn1	1.03915	1.13164	-1.09137	1.0555
10350921	---	-1.15346	-1.0518	-1.08592	-1.13764
10350923	Rfwd2	1.04679	1.1007	-1.21655	1.09406
10350948	---	-1.05898	-1.19785	-1.09415	-1.24405
10350951	Tnr	1.0171	1.20376	-1.30533	1.14452
10350975	---	1.09017	1.32488	-1.01499	1.18711
10350977	---	-1.08091	1.12848	-1.06988	-1.06537
10350985	Mrps14	1.07782	1.07286	-1.13833	1.13124
10350990	---	1.04638	1.01266	-1.14592	1.0759
10350992	Rc3h1	1.04596	1.1585	-1.16283	-1.02859
10351013	---	1.03557	1.08604	-1.14391	-1.02733
10351015	Serpinc1	1.03922	-1.10278	-1.09802	-1.12418
10351026	Gas5	1.00718	-1.00144	-1.3214	1.02822
10351035	Gas5	-1.06489	1.17426	-1.43758	1.26853
10351037	Gas5	1.02166	1.07774	-1.15091	1.12971
10351039	Gas5	1.3652	1.05171	-1.13855	1.36445
10351041	---	1.13876	-1.08588	-1.21479	1.27071
10351043	---	1.22284	-1.02397	-1.17802	1.13805
10351045	---	1.2897	1.30755	1.08973	1.50595
10351047	Cenpl	-1.1391	1.07842	1.02625	1.06694
10351056	Ankrd45	-1.01134	1.1693	-1.18271	1.18118
10351063	---	-1.069	-1.12151	-1.29606	-1.18759
10351065	---	-1.12117	-1.16677	-1.14677	-1.09838
10351095	Tnfsf4	-1.12208	-1.25945	-1.1268	-1.13215
10351099	Tnfsf18	1.18572	-1.09956	1.01861	-1.11757
10351107	Pigc	1.13955	1.32473	-1.13901	1.31772
10351111	---	-1.18178	-1.14563	-1.11428	-1.11565
10351117	---	1.05793	-1.01445	1.04648	-1.06416
10351119	Vamp4	1.21754	1.19313	-1.09309	1.33758
10351131	Myoc	-1.08447	-1.19394	-1.25365	-1.32418
10351138	LOC665237	-1.02205	-1.13425	-1.03522	-1.02968
10351140	Kifap3	1.09634	1.11085	-1.18537	-1.02542
10351163	Scyl3	1.07878	1.03094	-1.11898	-1.04359
10351179	---	-1.15351	-1.26247	-1.48099	1.0337
10351182	Sele	1.06861	-1.3286	-1.294	-1.13933
10351197	Sell	1.38016	1.12243	1.10565	1.20395
10351206	Selp	-1.08051	-1.28925	1.00907	-1.08009
10351224	F5	-2.55738	-1.2096	-1.68522	-1.345
10351259	Slc19a2	1.16184	1.3398	1.07406	-1.10653
10351269	---	-1.0576	1.03372	-1.38013	1.06722
10351277	Nme7	1.04774	1.13289	-1.02536	1.22017
10351293	Dpt	-1.01208	-1.04055	-1.24151	-1.15664
10351298	Gpr161	-1.14017	-1.03879	-1.36367	-1.24135
10351304	Brp44	1.12016	1.07882	-1.08281	1.16218
10351310	Sacy	1.00298	-1.01255	-1.15972	-1.018
10351345	---	1.10254	1.03453	-1.08249	1.2528
10351347	Creg1	1.05913	1.10839	1.03857	1.1345
10351353	Cd247	-1.09624	-1.08796	-1.13332	-1.15821
10351368	Gpa33	-1.19532	-1.29424	-1.27617	-1.36467
10351380	LOC100039795	1.09397	1.17715	-1.12568	-1.06644
10351390	Tada1l	-1.05318	1.07349	-1.13263	1.14307
10351400	---	1.07424	1.02224	-1.04028	1.09398
10351404	Tmco1	1.01268	-1.00793	-1.17721	-1.04761
10351414	Aldh9a1	1.11346	1.12139	1.01288	1.1994
10351430	Rxrg	1.27887	1.11227	1.15458	1.11374
10351443	Lmx1a	1.21965	1.07575	1.01809	1.09333
10351455	Rgs5	-1.01531	1.11509	-1.20503	1.01562
10351463	Rgs5	1.01819	1.11864	-1.21682	1.06161
10351465	---	1.07355	1.07502	-1.09328	1.14673
10351471	---	1.35949	-1.13292	1.03482	-1.03098
10351473	Sh2d1b2	-1.26748	1.03568	-1.1581	1.0716
10351477	Sh2d1b1	-1.1961	-1.21058	-1.10306	-1.13565
10351482	---	-1.06855	-1.04604	-1.13447	-1.14208
10351487	---	1.11257	-1.04832	-1.02366	-1.10157
10351489	LOC640532	-1.04237	-1.02486	-1.06479	1.1122
10351491	Olfml2b	1.02723	1.08687	1.04115	-1.05075
10351500	---	1.13501	-1.10402	-1.08221	-1.05326
10351502	Dusp12	1.03365	-1.05923	-1.34098	1.00878
10351504	LOC100041932	1.19375	1.17242	1.35467	1.10116
10351507	---	-1.20422	-1.04897	-1.10308	-1.168
10351509	Fcgr4	1.1097	1.18647	1.57627	1.15562
10351515	---	1.00185	-1.04043	-1.06681	-1.18751
10351517	1700009P17Rik	-1.33867	-1.09336	-1.33145	-1.22913
10351525	Mpz	-1.17008	-1.13124	-1.29358	-1.29627
10351533	Nr1i3	1.03205	1.21083	1.02883	1.14046
10351546	Apoa2	-1.17477	1.03862	-1.12472	1.00336
10351551	Adamts4	1.0101	1.18966	-1.1188	1.07897
10351563	B4galt3	1.20439	1.20298	-1.04166	1.04832
10351574	Dedd	1.1418	1.1809	-1.11445	1.23478
10351583	Pfdn2	1.07626	1.11094	-1.13384	1.0058
10351588	Pvrl4	-1.0175	-1.06652	-1.37496	-1.183
10351603	Arhgap30	1.2257	1.01602	-1.15903	1.13244
10351616	Usf1	-1.18537	-1.45972	-1.74119	-1.43673
10351623	F11r	-1.15781	-1.03452	-1.31842	1.0204
10351636	Refbp2	1.04815	-1.05096	-1.09422	1.05506
10351640	---	-1.02723	1.12909	1.15327	1.2064
10351644	Cd244	1.01087	-1.02337	1.10734	1.05073
10351658	Cd48	-1.04583	-1.13771	-1.14134	1.07379
10351665	Ccdc72	1.1342	1.21413	-1.1811	1.09651
10351667	Slamf1	1.00803	-1.09562	1.14139	1.02758
10351679	Cd84	-1.24005	-1.12468	-1.13624	-1.11487
10351689	---	1.04134	1.07269	1.02454	1.0342
10351691	Slamf6	-1.02599	-1.06283	-1.068	-1.05426
10351703	Copa	-1.05315	1.09472	-1.23696	1.13442
10351738	Pex19	-1.05069	1.02423	-1.12796	-1.18153
10351749	Wdr42a	1.06229	1.04199	-1.10528	1.08954
10351769	Igsf8	1.0756	1.07562	1.08204	1.02173
10351781	Kcnj10	1.02242	1.01839	-1.15317	1.01473
10351788	Pigm	1.02759	1.21228	1.02825	1.09242
10351792	Slamf9	1.07252	-1.07396	-1.01598	-1.03878
10351801	Igsf9	-1.05217	-1.22567	-1.13757	-1.15645
10351825	Tagln2	-1.13086	-1.13419	-1.3393	-1.02113
10351832	---	-1.08921	1.0304	-1.27273	1.02944
10351843	Vsig8	1.01926	1.05156	-1.00758	-1.03735
10351852	Crp	-1.0578	1.09396	-1.07261	-1.13589
10351857	Olfr16	-1.05144	-1.07177	1.01274	1.14627
10351861	Olfr218	-1.07045	-1.30068	-1.15373	-1.30414
10351863	Olfr1404	-1.00333	1.15138	-1.04888	-1.06014
10351865	Olfr1403	-1.03153	-1.18658	-1.27516	-1.36218
10351867	---	1.0234	-1.37576	-1.39709	-1.05722
10351873	Pyhin1	1.05248	1.09474	-1.04376	-1.17337
10351880	---	1.02036	1.10049	1.03523	1.13434
10351884	Olfr433	1.05544	-1.03125	-1.08838	-1.18431
10351886	Olfr432	1.23091	1.10595	1.0856	1.3068
10351888	Olfr430	1.07064	-1.03814	1.01367	1.00022
10351891	Olfr429	1.06214	1.05874	1.05451	1.18046
10351893	Olfr427	1.0313	-1.15197	-1.00554	-1.00454
10351895	Olfr424	-1.12854	-1.07256	1.08187	-1.1325
10351897	---	1.01223	-1.04247	-1.05185	-1.06486
10351899	Olfr421	1.11589	-1.04801	-1.04949	-1.01299
10351903	Olfr420	1.06299	-1.32253	-1.09629	-1.09117
10351905	Spna1	-1.14883	-1.09689	-1.23523	-1.17985
10351959	---	1.14254	1.13624	-1.10911	1.02145
10351961	Olfr417	-1.16151	-1.0614	-1.09461	1.03504
10351963	Olfr415	-1.10975	-1.19406	-1.10827	-1.10084
10351966	Olfr414	1.01923	-1.08481	-1.11675	-1.22337
10351968	---	-1.10755	1.00717	1.03022	1.01039
10351971	Fmn2	-1.07101	-1.04093	-1.23965	1.06755
10351998	ENSMUSG00000073488	1.09832	1.16954	1.0025	1.33881
10352000	Kmo	-1.01445	1.05311	1.05814	1.28509
10352020	---	-1.03199	-1.18762	-1.13488	-1.08064
10352048	Exo1	1.01285	-1.09925	1.01995	-1.12757
10352066	Sdccag8	1.02974	1.03447	-1.14808	1.04516
10352092	Zfp238	1.00778	1.13357	-1.06527	1.05367
10352097	---	-1.03461	-1.13856	-1.02272	-1.02778
10352104	EG545391	1.25004	-1.1172	-1.02287	-1.00597
10352110	EG545391	1.74585	1.37028	-1.14305	1.97053
10352119	5830417C01Rik	1.08895	1.22881	1.00003	1.29926
10352125	ENSMUSG00000055831	-1.14502	-1.00431	-1.00586	1.03347
10352127	2310005N03Rik	1.02224	-1.05933	-1.08483	1.03061
10352133	Efcab2	1.10063	1.00111	-1.4075	1.15385
10352143	---	-1.11873	-1.0655	1.00801	1.07921
10352152	Kif26b	-1.1246	-1.06978	1.0419	-1.03641
10352166	---	1.01843	1.0079	-1.03802	1.05627
10352178	Sccpdh	1.16449	1.08097	-1.09549	1.16014
10352192	---	1.19401	1.0087	1.00586	-1.08833
10352194	---	1.19564	1.20219	-1.15222	1.15655
10352234	Itpkb	-1.35189	-1.13103	-1.36942	-1.06173
10352242	Parp1	1.05747	1.13851	-1.40716	1.07172
10352267	Lin9	1.22025	1.09069	-1.11459	1.00608
10352281	Acbd3	1.06938	1.09705	-1.11366	1.14178
10352292	---	1.28248	1.10291	1.06408	1.13745
10352294	---	1.05856	1.07559	-1.13404	1.15944
10352302	Lefty2	-1.01745	-1.10103	-1.08038	-1.18918
10352306	Pycr2	1.0836	-1.05082	-1.06183	-1.07302
10352314	Lefty1	-1.10016	-1.01825	-1.34081	1.04095
10352320	Tmem63a	-1.15822	-1.04363	-1.58309	-1.0986
10352344	---	1.19473	1.04257	1.24751	1.16779
10352348	Cnih4	-1.10226	1.12406	-1.23736	1.18968
10352354	A430110L20Rik	1.28784	1.06094	1.00598	1.20875
10352356	---	-1.11503	-1.08581	-1.20812	-1.16779
10352358	Cnih3	1.06762	-1.11093	-1.30792	-1.00599
10352369	---	-1.11917	-1.30022	-1.14297	-1.09273
10352377	---	-1.0781	1.05107	1.09758	1.0463
10352393	Srp9	1.09357	1.0432	-1.12873	1.09603
10352396	Trp53bp2	1.16682	1.26053	-1.27149	1.12205
10352416	Capn8	1.01105	1.00428	1.02497	1.07949
10352439	Susd4	-1.02854	1.02143	-1.20852	-1.04838
10352448	Dusp10	1.00177	1.05861	-1.32085	1.01281
10352457	---	1.01052	1.00621	-1.20747	1.02605
10352459	---	1.10819	1.06269	-1.09688	1.05729
10352497	---	1.09986	1.04032	1.09805	1.0909
10352499	---	-1.13018	-1.1167	-1.28796	-1.17445
10352501	---	1.1989	-1.00487	1.03651	-1.0502
10352503	Bpnt1	-1.08688	1.0739	-1.32187	-1.12623
10352514	Eprs	1.03337	1.07199	-1.24393	1.09609
10352548	Slc30a10	1.09383	1.09471	-1.15398	1.06778
10352554	---	-1.11915	-1.00113	-1.16188	1.05384
10352556	LOC100042375	1.11397	1.0439	-1.25784	1.02989
10352558	D1Pas1	-1.052	-1.13596	-1.24714	-1.10374
10352562	Gpatch2	1.01185	-1.04267	-1.10552	1.04364
10352576	Esrrg	-1.18831	-1.00296	-1.03414	1.17853
10352586	Ush2a	1.0386	1.10133	-1.13692	-1.02293
10352661	Ptpn14	1.08251	1.10284	-1.23028	-1.04519
10352690	Angel2	1.0823	1.00396	-1.12514	1.06225
10352703	---	-1.20591	1.01662	-1.25749	-1.26019
10352705	---	1.0009	1.01582	1.25311	-1.00761
10352709	Nsl1	-1.23251	-1.17045	-1.18161	-1.14534
10352717	9130211I03Rik	1.03471	1.00475	-1.05974	-1.08555
10352722	---	-1.03765	-1.00434	-1.27165	1.22758
10352725	---	1.15828	1.07098	-1.24455	-1.05359
10352735	Ints7	1.14299	1.06676	-1.08739	1.20527
10352756	Lpgat1	-1.06476	1.07626	-1.26261	-1.02824
10352767	Nek2	-1.17987	-1.23169	-1.22447	-1.17829
10352777	Slc30a1	1.27163	1.29543	-1.15161	1.24323
10352781	---	-1.13472	-1.22857	-1.27257	-1.14922
10352792	LOC100042611	-1.09256	-1.20884	-1.12313	-1.00348
10352794	ENSMUSG00000073476	-1.04316	-1.09757	1.10961	-1.28173
10352798	Kcnh1	-1.06863	-1.25515	-1.14748	-1.03774
10352815	Irf6	-1.0384	-1.04442	-1.16278	-1.04879
10352827	---	-1.04077	1.30961	-1.00641	1.15616
10352829	---	-1.01217	-1.14653	-1.2976	-1.13021
10352838	Lamb3	1.00981	-1.04925	1	-1.16455
10352864	---	1.17309	-1.02187	1.00969	1.06747
10352867	Plxna2	1.02294	1.07841	-1.13325	1.16641
10352905	Cd34	1.22561	1.16206	-1.09439	1.07499
10352914	---	1.16681	1.48662	-1.10332	1.40043
10352916	---	1.49294	1.57254	1.01231	1.46149
10352918	---	1.38472	1.33275	1.0432	1.30791
10352920	Xkr4	1.08392	1.16562	-1.10467	-1.00401
10352928	Rp1h	-1.12056	-1.11309	1.08219	-1.04887
10352936	Sox17	1.12481	1.01816	1.02957	1.044
10352945	---	-1.24418	-1.17041	-1.07558	-1.57041
10352947	---	1.11772	1.13692	-1.08932	1.25394
10352954	---	1.20481	1.12228	1.07455	1.34831
10352957	Rgs20	1.36507	1.34885	1.1931	1.63217
10352969	---	1.04108	1.07053	-1.00788	1.11953
10352971	---	-1.05198	-1.15416	-1.23806	-1.19506
10352973	---	-1.27446	-1.20383	-1.29001	-1.19575
10352980	Sntg1	-1.03206	1.07036	-1.14421	1.16811
10353002	---	-1.1428	-1.14552	-1.2635	-1.24226
10353004	Cks2	1.15598	1.17227	-1.01073	1.20326
10353008	---	1.00056	1.10236	-1.13525	1.01487
10353010	Mybl1	1.16206	1.28825	-1.03619	1.14171
10353028	Vcpip1	1.33406	1.3757	1.11316	1.29232
10353032	Rpa3	1.08094	1.05857	-1.05672	1.12895
10353034	---	-1.01208	-1.03712	-1.04438	1.04414
10353036	---	-1.15226	-1.16211	-1.17636	-1.12846
10353038	---	-1.07048	-1.01197	1.03548	1.21158
10353050	Cops5	1.24895	1.26515	-1.03101	1.28472
10353061	---	-1.01437	1.01104	1.00961	-1.15828
10353064	---	1.03603	1.10644	-1.22978	1.04618
10353102	Cpa6	-1.07781	1.04344	-1.06193	1.04899
10353117	Slco5a1	1.19385	-1.0697	-1.06343	1.11515
10353127	Prdm14	-1.55496	-1.37896	-1.36571	-1.46171
10353135	Ncoa2	-1.04672	-1.07503	-1.37892	1.03646
10353165	---	1.06904	1.13356	-1.21256	1.01506
10353167	Tram1	-1.00631	1.12018	-1.24032	1.00458
10353181	---	1.12878	1.06767	-1.36582	1.15307
10353189	---	-1.05181	1.0004	-1.34007	-1.10836
10353192	Eya1	1.06504	1.04531	-1.13845	1.08027
10353213	Msc	-1.07446	-1.15927	-1.16545	-1.14779
10353219	Sumo2	1.08777	1.10124	-1.21558	1.11749
10353221	Trpa1	-1.07891	-1.15655	-1.13791	-1.16171
10353250	---	-1.0135	1.03743	-1.33744	-1.04487
10353252	Gm106	1.13241	1.26777	-1.04685	1.14098
10353258	4930444P10Rik	1.10694	-1.01059	1.11087	-1.12248
10353265	Rpl7	1.05107	1.07557	-1.11039	1.16919
10353272	Stau2	-1.00013	1.03036	-1.22052	-1.01418
10353288	Ube2w	1.1192	1.02479	-1.20787	1.11027
10353296	Tceb1	1.10465	1.06765	-1.22659	1.04846
10353303	---	-1.25984	-1.07778	-1.21901	-1.0595
10353305	---	-1.14519	-1.00197	-1.16752	-1.03889
10353307	---	1.10427	1.07063	-1.19119	1.13141
10353309	Jph1	1.02567	1.0299	-1.30379	1.32739
10353311	Jph1	-1.31962	-1.10276	-1.49118	-1.09547
10353317	---	-1.14359	-1.10132	-1.02607	1.00251
10353320	Crisp4	1.06087	1.06383	1.09327	1.08201
10353330	EG574082	1.04428	1.00268	-1.17202	1.05961
10353333	EG654460	-1.037	-1.1718	-1.20997	-1.12443
10353336	---	1.10983	-1.09411	-1.00705	-1.03082
10353341	---	-1.05643	1.02062	-1.28941	-1.16847
10353343	---	-1.1125	-1.2222	-1.35018	-1.11174
10353346	Pkhd1	1.01497	-1.08221	-1.02349	-1.06279
10353413	Rnu6	-1.03231	-1.03553	1.12657	1.01288
10353415	Il17f	-1.12995	1.02588	-1.13387	-1.07611
10353420	Mcm3	-1.10209	-1.00507	-1.22293	-1.01046
10353438	Tram2	1.17612	1.025	-1.08888	-1.04552
10353450	EG241041	-1.14441	-1.22186	-1.15778	-1.19529
10353460	Kcnq5	1.22151	1.15591	-1.06255	1.09443
10353475	Eif3m	-1.02455	-1.12648	-1.19315	-1.06346
10353477	---	-1.17557	-1.20112	-1.66413	-1.26904
10353479	Rims1	1.08347	1.17863	-1.27834	1.08547
10353519	4933415F23Rik	1.19185	1.17319	1.13831	1.20653
10353522	---	-1.31538	-1.11414	-1.15559	-1.13874
10353524	Ogfrl1	1.44512	1.48937	1.01368	1.38094
10353533	Smap1	1.32846	1.21646	-1.03012	1.35715
10353545	---	1.33143	1.22101	1.02912	1.35515
10353549	---	1.31756	1.21706	-1.07914	1.33407
10353574	Col19a1	-1.1402	-1.1092	-1.39992	-1.13728
10353624	---	1.32463	1.14895	1.00537	1.29337
10353626	---	1.40779	1.12857	1.00786	1.30095
10353630	---	1.22518	1.07673	-1.05777	1.16238
10353632	Bai3	1.10141	1.12395	-1.17645	1.13861
10353669	---	1.01474	1.04726	-1.01439	-1.00297
10353674	Lsm5	1.3091	1.10534	-1.50133	-1.12236
10353676	Gm597	-1.17097	-1.15122	-1.08633	-1.1291
10353679	---	1.22373	1.1369	-1.02398	1.03644
10353686	---	-1.07053	1.09528	-1.01277	-1.12593
10353689	Phf3	1.09629	1.03852	-1.27031	1.02919
10353707	Ptp4a1	1.13169	1.19214	-1.08207	1.03191
10353716	---	-1.16607	-1.02179	1.05197	-1.0269
10353721	---	1.09133	1.05019	1.01738	1.03615
10353729	---	1.15806	1.12107	-1.04885	1.0233
10353731	---	1.06854	1.05031	-1.23844	-1.10769
10353733	Prim2	1.08733	1.18397	1.04098	1.36609
10353750	Bag2	1.25017	1.43025	1.05994	1.33817
10353754	Zfp451	1.13057	1.22089	-1.03132	1.20554
10353773	---	1.0374	-1.08657	-1.17386	-1.02099
10353775	---	1.18085	1.12877	-1.11984	1.22491
10353783	Ccdc115	1.34729	1.32491	1.16864	1.42393
10353786	Tesp2	-1.32128	-1.03339	-1.39705	-1.207
10353792	---	1.13034	-1.00655	-1.03024	-1.14265
10353794	---	1.14203	1.07493	1.00452	1.12025
10353803	Ugcgl1	1.03632	1.04679	-1.27426	-1.06913
10353844	Lincr	1.22714	-1.06918	-1.10196	1.0898
10353849	---	-1.07191	1.0041	-1.24254	-1.12729
10353871	Lman2l	1.13308	-1.01154	-1.00972	-1.02649
10353878	Ankrd23	-1.03298	-1.12609	-1.26293	-1.06144
10353891	Ankrd39	1.09924	1.00865	-1.00346	-1.09727
10353899	---	-1.14414	-1.07366	-1.1809	-1.03665
10353915	1700024G10Rik	-1.02798	1.05649	-1.0571	-1.0884
10353923	---	1.05741	-1.00256	1.04958	-1.00788
10353934	Actr1b	-1.00424	1.04728	-1.28874	-1.00037
10353947	Tmem131	1.1943	1.12264	-1.02915	1.1026
10353989	---	1.088	1.12745	1.0342	1.22657
10353991	Rpl12	1.04092	1.01619	-1.2103	1.05657
10353993	6330578E17Rik	1.04727	1.02607	-1.04111	1.0323
10354003	Mgat4a	1.28597	1.30729	1.04399	1.47706
10354019	---	-1.01523	-1.01676	-1.35686	1.02937
10354031	Tsga10	1.02	1.03807	-1.2722	-1.04478
10354054	Mitd1	1.0666	1.06149	-1.19854	1.12561
10354065	Lyg2	-1.09401	-1.01923	-1.18131	1.14463
10354072	Lyg1	-1.07665	-1.26912	-1.17732	-1.26087
10354079	Txndc9	1.0948	1.13592	-1.11	1.33291
10354085	Rev1	1.18765	1.18292	-1.1958	1.1261
10354111	Aff3	1.08694	1.05499	-1.19274	1.02021
10354141	Lonrf2	1.01498	1.01052	-1.21116	1.09563
10354157	Chst10	-1.15645	1.02121	-1.22129	-1.03478
10354168	Tbc1d8	-1.05627	1.0431	-1.11122	1.25386
10354191	Rnf149	1.24551	1.14377	-1.08362	1.2937
10354203	---	1.13231	1.08132	1.03425	1.35871
10354205	EG329126	-1.06762	-1.12426	-1.09947	-1.00134
10354207	Creg2	-1.0249	-1.00476	-1.28971	-1.08456
10354216	---	-1.04975	-1.1998	1.07554	-1.18433
10354220	Mfsd9	1.04038	-1.07534	-1.1941	-1.03943
10354227	---	1.05513	1.13532	-1.18512	-1.02477
10354233	Tgfbrap1	1.26606	1.18819	1.072	1.25794
10354247	Fhl2	1.06725	1.00594	-1.19209	1.03908
10354258	Uxs1	-1.08874	1.08082	-1.10003	1.09952
10354267	---	1.22335	1.22296	-1.06293	1.25912
10354273	---	-1.10865	1.00359	-1.12382	-1.13726
10354275	1700029F09Rik	1.44986	1.29198	1.01467	1.45889
10354286	Kdelc1	1.06136	1.15116	-1.01947	1.01584
10354299	---	-1.17692	-1.16198	-1.08838	-1.23951
10354307	---	-1.11477	-1.10247	-1.24272	-1.0465
10354309	Col5a2	-1.19567	-1.12586	-1.27148	-1.20257
10354368	---	1.1042	-1.01846	-1.20545	-1.02956
10354372	---	-1.03182	1.01701	-1.1569	-1.06938
10354374	Slc40a1	1.03834	-1.04864	-1.10099	1.02517
10354384	EG212225	1.03675	1.02005	-1.00476	-1.04705
10354389	Slc39a10	1.03547	-1.02263	-1.23238	-1.12243
10354400	---	-1.05172	-1.07026	-1.21418	1.12547
10354404	Dnajb6	1.26109	1.34167	-1.01843	1.27647
10354408	---	-1.0255	-1.0311	-1.08389	-1.05646
10354411	---	1.01145	-1.1935	-1.1456	-1.1748
10354414	---	-1.11168	-1.1131	-1.21984	-1.27652
10354416	---	-1.12167	-1.16866	1.04365	-1.05535
10354418	Obfc2a	1.25268	1.2073	-1.06523	1.11035
10354432	Myo1b	1.16789	1.16755	1.16855	1.22057
10354468	---	-1.01981	-1.03056	-1.30474	-1.15983
10354470	---	1.03991	1.04278	-1.11857	1.16903
10354472	Gls	1.13909	1.19213	-1.06644	1.11653
10354494	Nab1	-1.09987	-1.01895	-1.2836	-1.12559
10354504	LOC546736	-1.07215	1.04293	1.1438	-1.07453
10354506	---	1.13761	1.16838	-1.04518	1.23673
10354521	Inpp1	1.38768	1.06407	-1.09236	1.28483
10354529	---	1.22615	1.04906	1.01519	1.24201
10354534	---	1.16745	1.21805	1.14063	1.22439
10354542	Pms1	-1.06531	-1.1368	-1.55507	-1.0285
10354555	Asnsd1	1.17832	1.09815	-1.08816	1.14405
10354563	---	1.09375	1.51721	1.03865	1.42361
10354576	---	1.25886	1.19345	1.24318	1.11477
10354581	---	1.32223	1.41901	1.06505	-1.0712
10354588	Stk17b	1.15894	1.14265	-1.29953	-1.00356
10354598	Hecw2	1.17402	1.25494	-1.01151	1.12694
10354630	Gtf3c3	1.20695	1.0745	-1.12429	1.21525
10354644	EG627915	1.00151	-1.07276	-1.17153	-1.07928
10354647	---	1.89608	1.17457	1.30842	1.72997
10354649	---	1.40917	1.13359	-1.01798	1.24011
10354677	Ankrd44	1.01854	-1.05223	-1.27294	-1.04547
10354704	Sf3b1	1.01711	1.06848	-1.23329	1.00214
10354730	---	1.04271	1.00696	-1.12476	-1.0886
10354732	Hspd1	1.17914	1.20699	-1.12151	1.14252
10354737	LOC381258	1.26963	1.06338	1.263	1.01854
10354739	Atp5l	1.13372	1.12813	-1.12183	1.20944
10354741	Rftn2	1.09894	1.22455	-1.21844	1.25471
10354753	Boll	1.09381	-1.03084	-1.06642	-1.03008
10354765	---	1.09065	1.16401	1.26151	1.18863
10354768	Akr1b3	1.01356	1.025	-1.13359	1.16187
10354773	Hsfy2	1.09349	1.00355	-1.02507	1.09476
10354777	Satb2	-1.04	1.82442	-1.15442	1.0657
10354788	---	1.25824	-1.13117	1.1492	-1.10753
10354792	---	1.17985	1.18368	-1.0123	1.31686
10354803	---	-1.20481	-1.17981	-1.38525	-1.1986
10354807	Kctd18	1.06887	1.16519	-1.16451	1.17343
10354816	Clk1	1.13961	1.34795	-1.05014	1.19507
10354832	Ppil3	1.1668	1.06688	-1.16531	1.17818
10354845	Orc2l	1.22415	1.17785	1.00657	1.23631
10354868	---	1.04905	1.08132	-1.3084	1.0266
10354881	---	1.22269	1.03321	1.02109	1.04837
10354883	Als2cr12	1.08649	1.05461	1.0015	1.0511
10354897	Trak2	1.10118	1.13257	-1.09159	-1.05325
10354916	---	1.12245	1.23384	1.16643	1.12888
10354919	4930408G06Rik	-1.04155	1.08194	-1.04016	1.13226
10354921	Als2cr11	-1.02077	-1.00022	1.11214	1.05493
10354938	Als2cr4	-1.07577	-1.05748	-1.0374	1.0437
10354955	Mpp4	1.1488	1.11089	1.03421	1.19983
10354979	Als2	-1.02003	1.01539	-1.11373	1.03525
10355017	Sumo1	1.2	1.18384	-1.13005	1.32141
10355024	Ica1l	-1.02843	1.03015	1.09486	1.09552
10355037	Wdr12	1.0884	1.18885	-1.16335	1.17836
10355050	Raph1	1.02349	-1.02343	-1.22098	1.04321
10355069	---	1.23307	1.23581	-1.02718	1.35228
10355084	Ndufs1	-1.005	-1.03406	-1.26987	1.06911
10355105	---	1.06649	1.03554	-1.15474	1.14721
10355109	Gpr1	1.15843	-1.05094	-1.18299	-1.17427
10355115	LOC667644	1.14531	1.15189	1.03419	1.05125
10355117	Gm215	-1.1003	1.17261	1.04237	1.2246
10355121	Mdh1b	1.12814	1.1705	-1.06206	1.32842
10355134	---	1.07905	-1.02329	-1.03078	1.02376
10355138	---	1.00634	-1.151	-1.11109	-1.13495
10355141	Klf7	-1.02782	-1.02878	-1.15076	1.06311
10355147	---	1.05681	1.03837	1.05497	1.08732
10355152	Fzd5	1.13975	1.08689	-1.0631	1.06841
10355162	9430067K14Rik	-1.0467	1.03824	-1.38901	-1.12481
10355173	Rpl10a	1.09478	1.0702	-1.09833	1.1148
10355176	---	1.27403	-1.01563	-1.15063	1.07306
10355188	Cryge	-1.12339	-1.20767	-1.41774	-1.29355
10355191	Crygd	1.02462	1.03887	-1.05336	1.01244
10355193	Crygc	-1.04804	-1.02666	-1.035	1.04009
10355197	---	1.06798	1.0582	1.08934	1.08357
10355199	Crygb	-1.08655	1.21184	1.09179	1.11283
10355202	Cryga	1.22053	-1.07215	1.04531	-1.02057
10355205	---	1.14878	1.24785	-1.16449	1.07037
10355214	Idh1	1.00137	1.12176	-1.25371	1.10291
10355225	---	1.21226	1.23869	1.09098	1.22341
10355227	---	1.21828	1.16015	1.06699	1.11524
10355246	Acadl	1.05138	1.06537	-1.17497	1.23661
10355259	Myl1	-1.50981	-1.5974	-1.50532	-1.16337
10355264	---	-1.0587	-1.1855	1.16226	1.09539
10355266	Lancl1	1.08047	1.11011	-1.10513	1.18134
10355278	Erbb4	-1.05371	-1.0001	-1.11177	1.13995
10355310	LOC667842	1.12628	1.2458	1.58206	1.3525
10355312	Ikzf2	-1.11282	-1.0947	-1.24406	1.01059
10355325	---	1.20541	-1.03641	-1.08415	1.01981
10355327	---	1.09856	-1.05024	-1.10853	-1.00551
10355329	Bard1	-1.05281	-1.12465	-1.06153	-1.09401
10355341	---	-1.2581	-1.27732	-1.14222	1.02235
10355343	---	1.00838	1.0094	-1.11105	-1.03232
10355401	LOC629101	-1.02152	1.0433	-1.13111	-1.16756
10355403	Fn1	1.04162	1.07067	-1.1439	1.06903
10355452	---	1.07537	1.04182	1.03467	-1.01972
10355454	LOC383528	1.07933	1.21693	1.05871	-1.02687
10355456	Mreg	-1.14531	-1.14465	-1.326	-1.14059
10355464	Pecr	-1.05947	-1.22066	1.00186	-1.11134
10355474	2013-03-05	1.17102	1.14284	-1.15023	1.1439
10355479	Ankar	-1.11951	-1.08684	-1.12034	-1.1099
10355500	Igfbp5	-1.17045	-1.05217	-1.56031	-1.05327
10355511	Tnp1	1.01352	-1.12772	-1.10082	-1.10982
10355514	---	-1.12027	1.15378	-1.07882	1.15077
10355528	Tns1	-1.19713	-1.21332	-1.2163	-1.56175
10355530	Tns1	-1.23272	-1.00544	-1.06205	-1.08634
10355532	Tns1	1.0855	1.07691	1.02112	-1.01956
10355534	Tns1	-1.26291	-1.17483	-1.51184	-1.29485
10355536	---	1.09246	1.03844	1.07899	1.15988
10355550	Il8ra	-1.01042	-1.07419	1.09161	-1.05995
10355554	Aamp	-1.05928	1.03485	-1.30363	-1.03985
10355567	Tmbim1	1.39096	1.41679	-1.14259	1.29914
10355582	Usp37	1.15111	1.06969	-1.40427	1.1121
10355611	Zfp142	1.02576	1.10033	-1.0451	1.09325
10355628	Rnf25	1.09987	1.02254	-1.10898	1.25188
10355639	Prkag3	-1.13748	-1.30127	-1.15876	-1.2393
10355658	Fev	-1.14971	-1.08236	-1.13474	-1.17872
10355662	Cryba2	-1.07948	-1.25424	-1.25894	-1.29852
10355668	---	-1.03421	-1.07184	-1.09481	-1.11945
10355670	Ccdc108	-1.04566	1.06261	-1.17858	1.06247
10355706	Ihh	-1.29034	-1.12347	-1.14365	-1.1654
10355711	Nhej1	-1.05783	-1.15817	-1.1659	-1.14444
10355717	Slc23a3	1.04156	-1.12481	1.03017	-1.10435
10355730	---	1.01868	1.18193	1.10205	1.05107
10355742	Abcb6	1.13644	1.04214	-1.06258	1.05439
10355763	Atg9a	1.08772	1.15243	-1.10939	1.02873
10355785	---	1.03661	1.20349	-1.15393	1.10964
10355806	Tuba4a	1.09399	1.13002	-1.16157	1.02925
10355813	Ptprn	-1.04109	1.08243	-1.30476	1.00186
10355836	Resp18	1.32655	1.10751	1.0181	1.42633
10355844	Dnpep	-1.05613	-1.02915	-1.08	-1.09162
10355864	D1Bwg1363e	-1.21421	-1.24692	-1.1068	-1.22401
10355871	Obsl1	-1.01988	1.00867	-1.09515	1.0267
10355893	Epha4	-1.00925	1.10881	-1.38336	1.06852
10355916	Pax3	-1.03132	1.00379	-1.07953	-1.1498
10355931	Farsb	1.18111	1.22547	-1.10225	1.24218
10355954	BC035947	1.08088	1.01123	1.00194	-1.12221
10355958	Ube2v1	1.08549	1.11557	-1.19709	1.23736
10355960	Scg2	1.04811	-1.04578	-1.0543	1.18555
10355967	Ap1s3	-1.20868	-1.09309	-1.10747	-1.00736
10355974	Wdfy1	-1.08757	-1.0238	-1.06171	-1.1732
10355984	Serpine2	1.12421	1.06922	-1.08756	1.18942
10355996	Slc25a5	-1.09424	-1.00925	-1.18013	1.02581
10355998	---	1.1426	1.11943	1.02275	1.05903
10356001	Cul3	1.07211	1.08946	-1.18122	1.06053
10356018	---	1.07814	1.01581	-1.21753	-1.07272
10356020	---	1.14364	-1.11425	-1.26179	1.29252
10356082	Plscr1	-1.05058	-1.07908	1.02868	-1.33674
10356084	Irs1	1.35956	1.1924	1.11062	1.16325
10356088	Col4a4	-1.04433	1.03715	-1.14895	-1.12981
10356137	Tm4sf20	-1.04298	-1.11153	-1.11144	-1.33267
10356143	LOC100044526	1.08432	-1.03282	-1.10687	1.24009
10356145	Slc19a3	1.22788	1.01009	-1.00285	1.06
10356154	4930544G21Rik	-1.26769	1.18067	1.0804	-1.02027
10356170	---	-1.03404	-1.09643	-1.23838	-1.09817
10356172	---	1.11254	-1.04134	-1.13405	1.0417
10356177	Dner	1.21055	1.14319	-1.01142	1.06362
10356194	Trip12	1.02152	1.03603	-1.10166	1.07747
10356240	Slc16a14	-1.00911	1.10392	-1.16348	-1.00728
10356248	C130026I21Rik	1.0473	1.03305	-1.01247	1.00047
10356262	EG665378	-1.06084	-1.05684	1.13152	1.00603
10356267	A530032D15Rik	1.03997	1.02588	-1.29263	-1.08391
10356269	A530032D15Rik	1.56238	1.34329	1.16081	1.34245
10356271	---	-1.38553	-1.38864	-1.20132	-1.18997
10356274	---	-1.05177	1.09081	1.05354	-1.08836
10356278	Sp110	-1.03654	1.05896	-1.07111	-1.01214
10356291	---	-1.00631	1.02905	-1.02615	-1.04097
10356293	---	-1.08204	-1.09261	-1.05873	-1.22774
10356299	Gpr55	-1.04089	-1.14736	-1.11645	-1.11344
10356305	Htr2b	1.15648	-1.04107	-1.17428	-1.0552
10356312	Ncl	1.15572	1.11461	-1.0923	1.23898
10356329	Ncl	-1.13954	-1.16221	-1.26668	1.25984
10356331	---	1.06064	1.13043	1.15676	1.37241
10356333	Snord82	-1.04326	1.10188	-1.27592	1.33891
10356335	Nmur1	-1.03638	-1.24999	-1.17905	-1.29851
10356339	Pde6d	1.11435	1.22907	-1.12433	1.11826
10356345	Nppc	-1.02967	-1.03822	1.05432	1.11725
10356351	EG630138	1.00078	-1.03819	-1.21869	1.03945
10356353	Akp5	-1.08705	-1.11327	-1.53816	-1.23863
10356367	Alpi	-1.19405	-1.05957	-1.06236	-1.1091
10356379	Ecel1	-1.27093	-1.16424	-1.19105	-1.28989
10356403	LOC100040591	-2.38671	-1.11031	-1.65026	-1.1204
10356406	Ngef	1.0177	-1.0125	-1.09038	1.0917
10356423	Usp40	-1.07674	-1.05226	-1.18593	-1.01288
10356457	Dnajb3	-1.04035	-1.15068	-1.08645	1.05757
10356461	---	1.13953	1.17942	-1.03241	-1.01334
10356470	Glrp1	1.01582	-1.02639	1.02979	-1.02168
10356475	Arl4c	1.0106	-1.05786	-1.11753	-1.10843
10356482	LOC383542	-1.09542	-1.04804	-1.24842	-1.04542
10356484	Gbx2	-1.07669	-1.00059	-1.18206	-1.24298
10356489	Asb18	-1.0036	-1.03528	1.08568	1.18648
10356498	---	-1.0134	1.14325	-1.17664	-1.05633
10356510	Iqca	1.16427	1.06052	1.01302	-1.06829
10356512	Iqca	1.01589	-1.11957	-1.25863	-1.03114
10356514	---	1.07984	-1.16962	-1.22116	-1.10409
10356520	Col6a3	-1.37044	-1.29596	-1.41088	-1.32886
10356568	Rab17	-1.11364	1.04552	-1.19808	-1.39666
10356577	Ilkap	1.03444	1.08475	-1.13628	1.10924
10356593	Hes6	1.0342	1.02168	-1.06387	-1.09046
10356601	Per2	-1.05611	-1.03029	-1.14447	-1.12023
10356626	---	1.01765	1.12088	-1.09336	1.11427
10356628	Hdac4	-1.08965	-1.00966	-1.38319	-1.20186
10356657	Ndufa10	1.02107	1.07653	-1.1858	1.09968
10356671	Olfr1416	1.20296	-1.14884	-1.09538	-1.13086
10356673	Olfr1415	-1.09164	1.04004	-1.05418	-1.20111
10356675	Olfr1414	1.0975	-1.0547	-1.04155	1.08428
10356677	---	-1.0204	-1.03133	-1.20692	-1.01089
10356681	Otos	-1.06264	-1.06004	-1.08532	-1.20776
10356689	Ankmy1	-1.08365	1.02214	-1.11002	-1.0328
10356710	---	1.08628	-1.16	-1.221	-1.12664
10356712	Kif1a	-1.00298	1.10746	-1.26186	1.00839
10356762	LOC100042220	1.19326	1.01638	2.16916	1.45905
10356764	---	1.09623	1.10058	1.0458	1.22303
10356771	Mterfd2	-1.02989	1.10505	-1.22899	1.04487
10356778	LOC665966	1.09824	1.06904	-1.15084	1.13987
10356780	Pask	1.10273	1.04943	-1.06951	-1.03279
10356800	Hdlbp	-1.08255	1.02645	-1.3771	-1.03497
10356833	Stk25	1.1792	1.11558	-1.07902	-1.05294
10356848	Thap4	1.30095	1.07592	1.05947	1.01789
10356859	Dtymk	1.10114	1.15626	-1.09266	1.14246
10356866	Pdcd1	1.06593	-1.04885	-1.13636	-1.13841
10356873	---	-1.03623	-1.10605	-1.14833	-1.08166
10356880	St8sia4	1.24011	1.03499	-1.12563	1.08472
10356886	Slco4c1	1.16349	1.1748	1.07451	1.0275
10356900	Slco6b1	-1.0323	-1.09875	-1.07822	-1.11199
10356916	---	1.00931	-1.23507	-1.18082	-1.04524
10356918	Slco6c1	1.11775	-1.0532	1.11062	1.09138
10356932	---	1.0584	-1.16474	-1.41509	-1.02827
10356936	Hisppd1	1.01382	1.00217	-1.21606	1.20487
10356968	Pam	-1.11108	-1.0037	-1.17518	-1.18525
10356995	---	1.13297	1.0912	-1.17482	-1.0891
10356997	---	-1.19638	-1.07569	-1.25394	1.06759
10356999	Prdx2	1.12252	1.15438	-1.05431	1.28944
10357003	Rnf152	-1.10398	-1.03207	-1.03584	-1.12162
10357008	Pign	-1.02983	1.05469	-1.1983	-1.08474
10357043	Bcl2	1.14849	1.03519	-1.10174	1.07434
10357051	Fvt1	1.12752	1.14732	-1.10884	1.25794
10357064	Vps4b	-1.02741	-1.01721	-1.11104	-1.10946
10357072	Serpinb3a	-1.02177	-1.03427	-1.03717	1.19923
10357077	Serpinb3d	-1.3734	-1.18017	-1.23564	-1.38485
10357084	Serpinb3b	-1.02458	-1.07118	1.12635	-1.06046
10357090	Serpinb3c	1.04545	1.06168	1.12925	-1.18281
10357097	LOC435640	-1.21437	-1.45948	-1.54392	1.05396
10357103	Cdh19	-1.07093	1.13925	-1.31638	-1.00349
10357115	Dsel	1.14649	1.10312	-1.21012	1.14807
10357122	---	1.14609	1.00368	1.02988	1.31515
10357124	Tsn	1.12403	1.19865	-1.29104	1.41828
10357135	2900060B14Rik	1.02514	1.07511	1.14983	1.05816
10357137	Gli2	-1.07864	-1.01096	-1.23161	-1.0786
10357155	Inhbb	-1.0462	1.16569	-1.41628	-1.31825
10357158	Ralb	-1.17558	-1.09235	-1.21311	-1.01382
10357164	Epb4.1l5	1.08346	1.13846	-1.17783	1.01584
10357191	Ptpn4	1.23068	1.19268	-1.01842	1.3146
10357220	Tmem177	1.02408	1.12978	-1.11213	-1.14402
10357222	---	1.08603	1.25389	-1.14068	1.02434
10357239	Tmem37	-1.19276	-1.11209	-1.01949	-1.1523
10357242	Dbi	-1.0157	1.02373	-1.24151	1.01523
10357249	Steap3	-1.16289	-1.15324	-1.22258	-1.12409
10357261	Marco	-1.01717	-1.14121	-1.12069	-1.19678
10357280	Insig2	-1.06593	-1.01522	-1.30523	-1.12175
10357288	Htr5b	-1.06357	-1.0003	-1.37978	-1.04278
10357292	Ddx18	1.04738	1.20829	-1.14777	1.37149
10357298	LOC100039477	1.19326	1.01638	2.16916	1.45905
10357300	Dpp10	1.13791	1.04696	-1.21336	1.15092
10357328	---	1.42305	1.82324	1.50768	1.40887
10357332	Actr3	-1.04085	1.03299	-1.20633	1.01997
10357339	Lypd1	1.33268	1.23852	-1.08855	1.2611
10357345	E030049G20Rik	-1.11553	1.09821	1.02377	1.25505
10357363	E030049G20Rik	1.03506	-1.02048	-1.11494	1.02011
10357369	---	1.16111	1.10157	-1.10293	1.15767
10357371	Tmem163	1.08456	1.0151	-1.0299	-1.05088
10357381	Ysk4	-1.06424	-1.04775	-1.10815	1.03723
10357391	Zranb3	1.22793	-1.00117	1.00613	1.08353
10357418	Lct	1.07464	-1.05578	-1.41464	1.05117
10357436	Mcm6	1.20387	1.06983	-1.00584	1.38195
10357454	Dars	1.17852	1.21881	-1.01623	1.21735
10357472	Cxcr4	1.03427	1.05619	-1.10067	-1.04699
10357478	---	1.1391	1.11138	-1.08458	1.17785
10357480	Daf2	1.07535	1.05967	1.17174	-1.03107
10357488	Cd55	1.09703	1.02034	-1.19519	1.20758
10357500	Zp3r	1.0363	1.01226	1.00729	1.07453
10357516	C4bp	-1.15156	-1.14037	-1.3481	-1.12925
10357529	---	1.34034	1.05464	1.40435	1.17357
10357535	Pfkfb2	1.06938	1.15751	-1.29499	1.15212
10357553	Il24	1.09041	-1.0123	-1.06809	1.0018
10357562	Il20	-1.2431	-1.25974	-1.22663	-1.23334
10357570	Il19	-1.22467	-1.30268	-1.26852	-1.20388
10357579	Mapkapk2	-1.0575	1.08029	-1.20705	-1.13368
10357590	Dyrk3	1.26089	1.14569	-1.15604	-1.11319
10357594	Rassf5	-1.07676	1.0699	-1.2542	1.01958
10357604	Ikbke	1.10604	1.03604	-1.10085	-1.0325
10357630	Srgap2	1.08276	1.26856	-1.13854	1.21085
10357658	LOC667238	-1.00704	1.12943	1.04886	1.10279
10357660	Mfsd4	1.01142	-1.0898	-1.12031	-1.15107
10357676	Pctk3	1.05128	-1.06751	-1.18334	-1.06639
10357696	---	-1.00159	-1.21766	-1.01602	1.02646
10357698	Tmcc2	1.00355	1.02934	-1.23119	1.03243
10357705	Cntn2	1.11058	1.22139	1.07592	-1.04649
10357736	Nfasc	1.12509	1.26823	-1.03981	1.26596
10357773	Mdm4	1.09669	1.24914	-1.01552	1.13516
10357788	---	-1.17953	-1.07079	1.01315	-1.12284
10357790	Sox13	-1.12317	-1.18323	-1.13168	-1.24241
10357808	Snrpe	1.18868	1.135	-1.06146	1.26969
10357814	Zc3h11a	1.05328	1.10425	-1.12479	-1.01131
10357833	Atp2b4	1.07206	1.16258	1.00343	1.1084
10357858	Optc	1.14019	-1.01089	-1.02667	1.2948
10357870	Prelp	-1.1377	1.02627	-1.11107	1.00422
10357875	Btg2	1.15939	1.05694	1.04587	1.14871
10357878	Adora1	1.04865	1.09925	-1.17712	1.01028
10357888	---	1.09771	-1.04176	-1.12291	-1.00146
10357917	Tmem183a	1.30564	1.05991	1.08817	1.15398
10357927	4931440L10Rik	1.01893	-1.07696	-1.18058	1.00173
10357932	Ppp1r12b	1.05238	1.08992	-1.05122	1.08835
10357944	Ppp1r12b	-1.14409	-1.11128	-1.44247	-1.15176
10357946	Ppp1r12b	1.04246	-1.00205	-1.23751	1.06441
10357948	Ppp1r12b	-1.2559	1.00865	-1.24482	1.00659
10357950	Ppp1r12b	1.14472	1.21002	-1.07353	1.18896
10357952	Ppp1r12b	1.05584	1.07783	-1.27442	1.03193
10357954	Ppp1r12b	1.12339	1.17761	-1.27612	1.12667
10357965	Lgr6	1.00609	-1.03193	-1.02613	-1.03564
10357986	Ptprv	-1.16789	-1.15645	-1.13735	-1.22365
10358023	Gpr37l1	1.0068	-1.04553	-1.16015	1.03041
10358027	Elf3	1.0139	1.14694	1.05222	1.01534
10358038	Rnpep	-1.03317	-1.15334	-1.07501	-1.0042
10358050	Timm17a	1.1143	1.08286	-1.13376	1.17376
10358057	Tmem58	1.11334	1.10103	-1.17132	1.08335
10358064	Ipo9	1.01898	1.06366	-1.06557	1.00996
10358091	Nav1	1.24592	1.28707	-1.06925	1.18268
10358124	Pkp1	1.05732	1.04324	1.08313	-1.10455
10358140	---	-1.19646	1.03827	-1.16932	-1.07026
10358155	2310006M14Rik	1.11711	1.19864	1.01904	1.00937
10358177	---	-1.12825	-1.2699	-1.43457	-1.23309
10358188	Gpr25	-1.07108	-1.24542	-1.31033	-1.24644
10358191	Camsap1l1	1.08636	1.04049	-1.20921	1.02951
10358210	Nr5a2	-1.13338	1.07292	1.02171	1.11599
10358224	Ptprc	1.21072	-1.24391	-1.37901	-1.23606
10358259	Nek7	1.16477	1.23945	-1.23117	1.15345
10358272	Lhx9	-1.14769	1.00944	-1.18553	-1.1444
10358283	Crb1	1.03846	1.01111	-1.00798	-1.01136
10358299	EG214403	-1.01208	-1.08565	1.04854	-1.00207
10358315	Cfhr1	-1.02135	-1.07145	-1.09536	1.00862
10358324	---	-1.05402	-1.08281	-1.09823	-1.0347
10358330	BC026782	1.10379	1.06857	1.00662	1.01621
10358339	Cfh	1.10422	1.02816	-1.04987	1.20176
10358357	---	1.06581	1.02614	-1.02466	1.07248
10358359	Cdc73	1.07538	1.14652	-1.26142	1.02375
10358379	Trove2	1.11813	1.03579	1.01305	1.1797
10358389	Rgs2	1.22911	1.16421	-1.05403	1.31145
10358399	Rgs13	1.01768	1.03844	-1.14703	-1.04382
10358408	Rgs1	1.21688	-1.01147	1.02328	1.10231
10358415	Rgs21	1.03504	-1.03011	-1.01488	1.04046
10358419	9630028H03Rik	-1.00541	-1.00665	-1.05629	1.03473
10358421	Rgs18	-1.16906	1.00123	-1.13876	-1.05608
10358430	---	1.01107	-1.10135	-1.07979	-1.03459
10358432	---	1.00854	-1.14448	-1.27151	-1.12444
10358434	Pla2g4a	1.14639	1.10698	-1.02418	1.26515
10358454	LOC100043257	-1.01405	1.00821	-1.23035	1.02309
10358457	Bex4	1.14504	-1.00341	-1.07471	1.40018
10358459	BC003331	1.06665	1.08965	-1.2506	1.17873
10358476	Prg4	1.13299	1.05751	-1.02263	1.15581
10358490	---	-1.22082	-1.27424	-1.33261	-1.19392
10358513	---	-1.19304	-1.01391	1.00495	-1.22087
10358515	---	1.10113	1.00452	-1.05197	-1.0347
10358517	---	1.18673	1.01834	-1.01136	1.18499
10358519	---	1.15189	-1.06045	1.02976	1.0637
10358521	---	1.04817	-1.06514	-1.31201	-1.08531
10358523	---	-1.18847	-1.1274	-1.09348	1.03376
10358525	---	-1.02512	-1.02758	-1.25486	-1.04065
10358527	---	-1.08546	1.10491	-1.10369	1.00848
10358637	---	1.09103	-1.16771	-1.14408	-1.01776
10358672	Hmcn1	-1.11153	-1.08036	-1.21376	-1.27816
10358675	---	1.0596	1.02864	-1.05653	1.06268
10358677	---	1.19867	1.30664	1.09579	1.19925
10358698	Rnf2	1.25633	1.23467	1.04313	1.41464
10358709	Cox7b	1.05731	1.01686	-1.14603	1.09473
10358713	ENSMUSG00000073540	1.28051	1.3323	-1.00156	1.3982
10358717	---	1.05703	1.1191	-1.23462	1.16153
10358726	---	1.27781	1.0326	-1.07134	1.22125
10358733	Rgl1	1.21104	1.16494	-1.1484	1.12704
10358754	EG639787	1.15458	1.09898	-1.11129	1.17476
10358757	Smg7	1.14952	1.06279	-1.3047	1.03253
10358785	---	1.10358	1.11318	-1.32408	1.50227
10358787	Lamc2	-1.04682	-1.03728	-1.23097	-1.21762
10358816	Lamc1	1.07913	1.05753	-1.24856	1.07577
10358845	EG626058	1.0627	-1.02487	-1.00627	-1.03268
10358849	Dhx9	1.03641	1.06667	-1.26104	1.04563
10358879	Npl	1.10706	1.03208	1.19793	1.07709
10358892	---	-1.11752	-1.01985	1.03611	-1.06877
10358894	---	-1.05974	-1.0895	-1.11809	-1.01655
10358896	---	1.23102	1.13631	-1.16703	1.34803
10358913	Rgsl1	-1.0058	1.23058	1.04111	1.11304
10358921	5830403L16Rik	1.08641	1.07857	-1.20161	1.00592
10358928	Cacna1e	1.00291	1.00763	-1.27275	1.00299
10358978	Ier5	-1.04703	1.08894	-1.24644	1.04502
10358982	Mr1	-1.22293	-1.04222	-1.25287	-1.05796
10358991	---	1.16074	1.10464	1.2686	-1.03673
10358999	Xpr1	1.11028	1.11632	1.0151	1.28836
10359024	EG433367	1.05368	-1.13644	-1.14347	1.00875
10359027	Lhx4	1.05805	1.08869	-1.08278	-1.06102
10359034	Qsox1	1.00626	-1.03838	-1.26151	-1.00454
10359050	---	-1.11485	1.01116	-1.1925	1.08926
10359078	Cep350	1.02614	1.05552	-1.1401	1.07685
10359080	Cep350	1.11483	1.20305	-1.1397	1.28649
10359082	Cep350	1.05848	1.10143	-1.1314	-1.1096
10359084	Cep350	1.01608	1.09254	-1.4749	1.0738
10359086	---	1.14525	1.23169	-1.2897	1.27571
10359097	Tor1aip1	-1.04657	1.08689	-1.14722	1.01639
10359113	---	1.07318	1.04888	-1.23447	1.07743
10359118	---	1.15552	1.24734	-1.15198	1.10697
10359136	---	1.03956	-1.00339	-1.14451	-1.04752
10359161	Soat1	1.32171	1.37849	1.07884	1.33555
10359181	Tor3a	1.16226	1.19584	-1.14741	1.164
10359190	---	1.06501	1.17154	-1.03563	1.18612
10359201	Ralgps2	1.23488	1.14504	-1.13135	1.11498
10359225	---	1.05533	-1.01259	1.02541	1.23127
10359235	Rasal2	-1.02874	-1.03828	-1.25642	1.07519
10359255	6430517E21Rik	1.06793	1.1454	1.04119	1.04892
10359266	---	1.3604	1.12283	-1.06915	1.1213
10359280	---	-1.31421	-1.23932	-1.18443	-1.11447
10359282	---	-1.09563	-1.22418	-1.27651	-1.25382
10359293	---	1.15412	-1.20797	-1.10992	-1.15169
10359297	Atp5h	1.17924	1.19502	1.02888	1.25907
10359299	---	-1.19545	1.14426	-1.1884	-1.12837
10359303	---	-1.04234	-1.20842	-1.14671	-1.24117
10359307	Tnn	-1.08157	-1.17926	-1.21953	-1.40292
10359334	Cacybp	1.0568	1.05496	-1.15318	1.11263
10359339	Rabgap1l	1.10789	1.11692	-1.12961	1.1604
10359375	Gpr52	1.02898	-1.06872	-1.21138	1.14479
10359377	Zbtb37	1.09016	-1.0245	-1.08536	1.1182
10359386	Dars2	1.01024	1.05586	-1.37644	-1.02225
10359405	Klhl20	-1.1321	1.0534	-1.14157	1.03067
10359419	---	-1.00697	1.01344	-1.12347	1.06844
10359422	Prdx6	1.16782	1.3261	1.05982	1.3899
10359428	---	-1.11603	-1.09907	-1.16118	-1.01932
10359434	Fasl	1.03225	-1.11997	-1.12446	-1.03439
10359446	---	1.12328	-1.01681	-1.05872	-1.00462
10359473	4930558K02Rik	1.02352	1.07414	1.17126	1.16883
10359480	Dnm3	1.14401	1.08341	-1.1652	1.16451
10359504	---	1.1318	-1.08853	1.28506	1.03395
10359506	---	-1.02728	-1.02897	-1.12027	-1.08938
10359518	---	1.02707	-1.22136	-1.20811	-1.18315
10359520	---	-1.16336	1.07929	1.04228	-1.16055
10359525	Bat2d	1.08799	1.06111	-1.28784	1.11656
10359561	Fmo4	1.06252	1.04709	-1.06382	1.07541
10359571	Fmo1	1.22115	-1.01254	-1.18784	1.05502
10359582	Fmo2	-1.26173	1.05685	1.10714	-1.05022
10359593	Fmo3	-1.08353	-1.07516	1.02219	1.00714
10359603	---	1.03871	1.03896	-1.00719	-1.18691
10359624	Prrx1	1.11046	1.14499	-1.02421	1.19145
10359635	Scyl1bp1	1.19928	1.17879	1.01037	1.15643
10359642	LOC100048484	1.19326	1.01638	2.16916	1.45905
10359644	---	-1.30465	-1.13848	-1.15236	-1.29279
10359648	---	1.20353	1.102	1.11085	1.0039
10359677	Blzf1	1.06125	1.12798	-1.02992	1.15495
10359689	Atp1b1	1.02415	1.08301	-1.27838	1.03533
10359697	Xcl1	1.07339	1.01445	1.0164	-1.03688
10359701	Tbx19	1.05982	1.01187	-1.15211	1.00726
10359713	Sft2d2	1.05527	1.1444	-1.11063	1.1174
10359723	Tiprl	1.0406	1.04574	-1.2319	1.21844
10359734	---	1.1183	1.11278	-1.1918	1.00261
10359754	Mpzl1	1.10509	1.24515	-1.06684	1.07449
10359762	Rcsd1	-1.03858	1.02356	-1.08024	-1.16568
10359770	Pou2f1	1.07478	1.08443	-1.21203	1.02526
10359793	Dusp27	-1.1522	-1.27117	-1.16683	-1.34737
10359801	Mael	-1.13812	1.02399	-1.22401	-1.06404
10359814	---	-1.01455	-1.15451	-1.09027	1.00233
10359816	Pogk	-1.23989	-1.05165	-1.35848	-1.29286
10359828	---	-1.1129	-1.0448	-1.1636	-1.16917
10359837	Fmo9	-1.01921	-1.15675	-1.07352	-1.0143
10359849	---	1.00441	1.17678	-1.06337	-1.22773
10359851	Uck2	1.12169	1.20453	-1.03269	1.0031
10359859	---	1.13286	1.08974	1.01003	1.12897
10359861	Mgst3	1.05577	1.03132	-1.12447	1.04489
10359867	Lrrc52	-1.06198	-1.01257	-1.24256	-1.03099
10359870	Pbx1	1.02276	1.1687	-1.11621	1.04787
10359888	---	-1.3412	-1.09445	-1.40411	1.00265
10359890	Nuf2	1.05507	1.07851	-1.05622	-1.06522
10359908	Rgs4	1.19197	1.10659	-1.0453	1.16121
10359917	Hsd17b7	1.14633	1.10637	-1.39505	1.01925
10359929	Ddr2	-1.18117	-1.06749	-1.0343	-1.12455
10359948	Uap1	1.07214	1.17521	1.01139	1.24747
10359961	Uhmk1	1.05023	1.12127	-1.17713	1.10073
10359970	Nos1ap	-1.02387	1.04132	-1.13202	1.02477
10359982	Atf6	1.07917	1.23119	1.03137	1.15747
10360001	Med23	-1.12044	-1.27024	-1.30156	-1.18598
10360003	Dusp12	1.23733	1.1712	-1.02631	1.23484
10360012	Fcrlb	-1.04886	-1.09586	-1.1242	-1.12784
10360018	Fcrla	-1.22343	-1.15431	-1.16639	-1.25043
10360026	Uqcrb	1.11612	1.00925	-1.0714	1.24008
10360028	Fcgr2b	-1.06207	-1.01143	-1.18267	-1.20651
10360040	Fcgr3	-1.0286	1.24519	-1.10152	1.13264
10360046	Sdhc	1.06724	1.11049	-1.23425	1.05247
10360053	---	-1.11151	1.3146	1.24088	1.27279
10360058	Tomm40l	1.09342	1.04362	-1.0472	-1.02577
10360070	Fcer1g	-1.07056	-1.09732	-1.12273	-1.10503
10360076	Ndufs2	-1.01787	1.03737	-1.23167	1.05526
10360090	Ppox	1.17294	1.13261	1.03468	1.10833
10360105	Usp21	1.05455	1.15164	-1.21269	1.17463
10360120	Ufc1	1.08494	1.18192	-1.16039	1.22708
10360128	Rpl27	1.0435	1.04659	-1.19131	1.10487
10360130	Nit1	1.14359	1.15366	-1.05136	1.31079
10360139	Klhdc9	1.02252	-1.05363	-1.184	-1.07687
10360145	B930036N10Rik	1.0721	1.05795	1.14303	1.0938
10360147	---	1.06917	-1.04394	-1.0421	-1.00951
10360149	Itln1	-1.07104	1.01126	-1.03706	-1.04687
10360158	Ly9	-1.27724	-1.13653	-1.29752	-1.20793
10360173	Slamf7	-1.01483	-1.02736	1.06614	-1.12556
10360187	Vangl2	-1.10672	-1.03362	1.03158	-1.11793
10360202	Nhlh1	1.07222	-1.04598	-1.02039	-1.05349
10360205	Ncstn	-1.01571	-1.06654	-1.31036	-1.21073
10360225	Timm23	1.16885	1.18679	-1.10307	1.337
10360227	Pea15a	1.05446	1.12082	-1.19665	1.12842
10360235	Casq1	1.08967	1.07284	-1.10532	1.10769
10360248	---	1.08907	1.23353	-1.09066	-1.00523
10360270	Atp1a2	-1.01873	1.04348	-1.21255	1.01576
10360297	Kcnj9	1.10736	1.15081	1.00903	-1.0353
10360306	Slamf8	-1.14709	1.10563	-1.11119	-1.0282
10360315	---	1.10844	-1.11635	1.09424	-1.02744
10360321	Dusp23	-1.02899	1.1388	1.03768	1.10618
10360324	---	1.04084	-1.02976	1.25246	-1.12091
10360328	Apcs	-1.05998	1.02532	-1.10396	1.0965
10360334	Olfr1408 // Olfr1408	1.05078	-1.01982	-1.07882	-1.03502
10360336	Olfr1406 // Olfr1406	1.0049	-1.0682	-1.00971	-1.11572
10360338	Fcer1a	1.242	1.04936	1.10157	1.04153
10360344	Darc	1.0886	-1.04424	-1.08494	-1.00758
10360349	Cadm3	-1.00215	1.20406	-1.21168	1.17045
10360367	---	1.03306	1.21415	-1.00512	1.11583
10360370	---	-1.23864	-1.07656	1.49667	1.16253
10360373	---	-1.49709	1.01233	-1.0964	1.03019
10360377	---	1.10077	-1.01236	-1.17408	-1.00097
10360382	Ifi204	-1.08374	-1.01869	1.01943	-1.00174
10360391	Ifi203	1.10559	-1.03513	-1.0747	1.22845
10360398	Ifi202b	-1.28407	-1.30741	-1.25237	-1.12726
10360406	Ifi205	1.05974	-1.07065	1.27172	-1.00869
10360410	Olfr244	1.03561	1.09854	-1.12094	-1.04887
10360412	Olfr419	1.07532	-1.09617	-1.08152	-1.28231
10360415	Grem2	1.11945	1.1006	-1.03611	1.11684
10360418	Rgs7	1.14512	1.04187	-1.09583	1.20559
10360443	Fh1	1.00651	1.08508	-1.06143	1.22655
10360454	Opn3	-1.03897	-1.00669	1.00144	-1.03545
10360460	Chml	-1.04841	1.00546	-1.26891	1.10687
10360463	Pld5	1.24637	-1.05232	1.20765	1.17628
10360475	Rbm8a	1.00946	1.01913	1.06089	1.01766
10360479	Cep170	1.12523	1.1639	-1.19104	1.22539
10360504	---	1.5966	1.15126	-1.00553	1.24936
10360506	Akt3	1.00918	1.05613	-1.32489	1.07408
10360522	Adss	1.12778	1.12933	-1.14335	1.0518
10360538	---	-1.03608	-1.19123	-1.01332	1.02554
10360540	4930527J03Rik	-1.0137	1.01851	-1.39523	-1.1511
10360542	---	1.20921	1.08708	-1.1231	1.15918
10360544	Hnrpu	1.08231	1.0791	-1.1199	1.08227
10360563	Smyd3	1.15557	1.06821	-1.13529	1.31383
10360578	---	1.00356	1.05501	-1.12307	1.07547
10360580	Tfb2m	-1.0167	1.14932	-1.19086	1.25175
10360589	Ahctf1	1.07823	1.20001	-1.06002	1.19191
10360629	LOC100042190	1.0172	1.02071	-1.20178	1.06958
10360631	Cabc1	-1.0154	1.00353	-1.36556	-1.09366
10360648	Psen2	1.04854	1.00789	-1.07326	-1.06254
10360662	---	1.0414	1.15059	-1.08815	1.1135
10360664	---	1.17485	1.16351	-1.42368	1.47849
10360666	---	-1.05274	1.1758	-1.25232	-1.12508
10360674	Mixl1	1.04338	1.05405	-1.11028	1.01121
10360679	H3f3a	1.02501	1.12592	-1.08106	1.22935
10360684	Ephx1	-1.07371	1.05455	-1.13553	-1.00975
10360695	Nvl	1.02876	1.11655	-1.22653	1.03004
10360720	Wdr26	-1.00444	1.05081	-1.39407	-1.0129
10360737	Rpl35a	1.16919	1.09838	-1.10559	1.25622
10360741	---	-1.51145	-1.33182	-1.35211	-1.39044
10360743	ENSMUSG00000075608	1.15504	-1.06531	1.23893	-1.08517
10360745	Lbr	1.19288	1.39026	1.04766	1.11477
10360761	---	-1.12095	-1.15414	-1.10184	-1.14213
10360764	Enah	1.06142	1.12544	-1.30516	1.10559
10360786	---	1.06427	1.09628	-1.00331	1.01104
10360789	Degs1	1.00581	1.04938	-1.27482	1.12345
10360794	Fbxo28	1.21722	1.30121	-1.03484	1.22055
10360802	---	-1.21842	-1.27585	-1.51172	-1.37151
10360804	---	-1.0014	-1.17468	1.1159	1.04231
10360806	Capn2	1.07841	1.06643	-1.165	1.06178
10360828	4922505E12Rik	1.01226	-1.11487	-1.23358	-1.11298
10360832	---	-1.17643	-1.0386	-1.19694	-1.12046
10360834	Hlx	-1.13652	-1.1104	-1.14514	-1.07138
10360840	Mosc1	1.04804	1.02919	-1.13994	-1.11392
10360848	Mosc2	1.14609	1.21171	-1.1506	1.2225
10360858	C130074G19Rik	-1.09908	-1.14961	-1.37742	-1.32421
10360863	Mark1	1.0563	1.08162	-1.02917	1.01447
10360884	Iars2	1.04051	1.09102	-1.1898	1.01089
10360909	---	-1.07845	-1.22577	-1.11777	-1.32264
10360912	---	1.475	1.10316	-1.03568	1.57547
10360914	Lyplal1	1.28423	1.10712	-1.22857	1.18245
10360920	Tgfb2	-1.06218	1.15848	-1.44802	-1.06919
10360934	Rrp15	1.13105	1.09445	-1.0988	1.27612
10360942	Spata17	1.08881	1.16287	-1.18226	1.10186
10360957	Kctd3	-1.0392	1.02515	-1.30005	-1.05022
10360972	Kcnk2	1.02655	1.13115	1.1026	1.11747
10360983	---	1.10467	1.08113	-1.14043	1.31289
10360985	Cenpf	-1.14478	-1.07952	1.0494	1.0128
10361007	Smyd2	-1.04541	-1.01467	-1.08856	1.09887
10361023	Prox1	-1.28298	-1.03651	-1.11635	1.18675
10361031	Rps6kc1	1.23104	1.14848	-1.09967	1.20388
10361055	Vash2	-1.13368	1.02459	-1.00816	1.00736
10361063	---	1.09545	1.01183	-1.26572	1.1161
10361065	9630055N22Rik	1.10299	1.065	-1.11079	-1.08912
10361075	9630055N22Rik	1.01115	1.07384	-1.0759	1.08638
10361078	---	-1.20611	-1.01867	-1.29085	1.04477
10361089	---	1.05155	1.03748	1.31073	1.0894
10361091	Atf3	-1.04083	1.07025	-1.15503	1.13348
10361098	Nenf	-1.00175	1.00622	-1.17926	1.09089
10361104	Ppp2r5a	1.16988	1.28846	-1.11673	1.12856
10361110	Dtl	1.04074	-1.0233	-1.03818	1.02536
10361133	---	-1.07913	-1.22454	-1.05136	-1.23869
10361135	---	1.0289	-1.07164	-1.20457	-1.31592
10361139	Traf5	-1.01379	-1.15006	-1.12465	-1.20343
10361152	Gstp2	1.04275	-1.01779	-1.12337	1.17599
10361156	Rcor3	-1.03804	-1.03803	-1.23386	1.01742
10361169	Hhat	-1.10124	-1.10699	-1.2223	-1.09167
10361184	---	1.15214	1.14996	-1.2379	-1.02712
10361186	Sertad4	-1.00135	-1.19862	1.14021	1.16857
10361191	Syt14	1.35601	1.17408	1.20589	1.41286
10361200	AA408296	1.17066	1.20006	-1.44548	1.13566
10361215	Traf3ip3	-1.11236	-1.193	-1.12609	-1.02035
10361234	Hsd11b1	1.00989	1.08854	-1.12808	1.20722
10361246	G0s2	-1.05669	-1.13312	-1.04548	-1.15309
10361250	Camk1g	1.08046	1.15617	-1.18373	1.00045
10361265	---	-1.30835	-1.14899	-1.17685	-1.39108
10361270	Cd46	1.04219	1.05914	-1.26875	1.10783
10361282	Crry	1.07371	1.1658	-1.16609	1.31025
10361292	Cr2	-1.08143	-1.1249	-1.25101	-1.15076
10361323	Cnksr3	-1.11539	-1.05764	-1.16747	-1.20375
10361338	---	1.289	1.37365	1.08486	1.23665
10361352	---	1.04057	1.07244	-1.07735	1.2344
10361358	Rgs17	1.1838	1.01901	-1.01665	1.01751
10361366	Mtrf1l	1.25518	1.31603	1.00635	1.49478
10361375	Fbxo5	1.26389	1.05334	-1.13138	1.21926
10361381	Syne1	-1.00895	1.06977	-1.22063	1.05553
10361509	Syne1	1.00577	1.07844	-1.18016	1.06973
10361616	---	-1.12288	-1.01939	-1.38057	-1.1331
10361620	EG433224	1.04732	-1.00019	-1.22603	-1.02296
10361635	Zbtb2	1.10461	1.10733	1.03717	1.15613
10361640	---	1.01933	-1.02587	-1.17196	1.15851
10361642	Lrp11	1.06285	1.14286	-1.1384	1.07924
10361651	Nup43	1.37861	1.08237	-1.1888	1.2729
10361660	---	1.1154	1.19503	-1.09608	1.07945
10361669	Katna1	1.04084	1.18035	-1.03837	1.27906
10361680	---	1.03452	1.05859	-1.05482	-1.24093
10361682	Ppil4	1.21147	1.28495	-1.03201	1.25319
10361698	Zc3h12d	-1.19925	-1.10864	-1.14051	-1.10778
10361705	---	1.1555	1.17809	-1.20152	1.05656
10361710	EG382450	-1.13067	1.00453	-1.29688	-1.17716
10361712	Shprh	-1.02803	1.04244	-1.29159	1.04772
10361748	Fbxo30	1.18256	1.14832	-1.13378	1.30803
10361754	Epm2a	-1.05921	-1.10738	-1.18679	1.01286
10361760	Timm8a1	1.18783	1.17407	1.02275	1.28412
10361767	Sf3b5	1.09462	-1.03921	-1.08691	1.08353
10361771	Plagl1	-1.04473	-1.07455	-1.22551	-1.08611
10361790	---	1.10061	-1.03575	-1.22731	1.09144
10361799	Deadc1	-1.01246	1.08419	-1.26078	-1.10182
10361807	Hivep2	1.12069	1.12734	-1.24156	1.20408
10361816	Rpl23a	1.05438	1.04286	-1.16313	1.12735
10361818	Nmbr	1.04403	1.50006	1.0072	1.0139
10361824	---	1.11502	-1.10433	1.0096	-1.01628
10361828	Cited2	1.18613	1.24353	1.00021	1.16302
10361834	Txlnb	1.04217	-1.08984	-1.13749	1.00365
10361846	Reps1	1.09068	1.13195	-1.18004	1.16255
10361867	---	1.00082	-1.07835	-1.0728	1.00639
10361869	Nhsl1	-1.02107	1.04617	-1.17018	-1.11493
10361882	Nhsl1	1.08384	1.03652	-1.18049	1.06441
10361887	Perp	-1.08556	-1.00883	1.01741	1.09615
10361892	---	-1.25723	-1.19024	-1.19657	-1.09506
10361895	Olig3	1.12407	-1.16804	-1.09527	1.00507
10361897	Ifngr1	1.12751	1.31283	1.23478	1.2608
10361906	Il22ra2	1.01937	1.0578	1.00139	1.07419
10361918	Il20ra	1.022	-1.09062	1.02142	1.00444
10361926	Map3k5	1.08351	-1.04137	-1.26821	1.04492
10361956	Mtap7	1.04503	1.08927	-1.21495	1.11006
10361977	EG621697	1.03685	-1.10597	-1.01393	-1.02861
10361979	Bclaf1	1.12219	1.05857	-1.13751	1.1591
10361995	2610016C23Rik	-1.03257	1.01219	-1.11498	1.0487
10362003	F730021E23Rik	1.22618	1.16286	-1.06785	1.31344
10362005	Ahi1	1.1438	1.00879	1.01253	1.31444
10362033	LOC100039870	-1.19743	-1.16036	-1.09455	-1.26982
10362036	Hbs1l	1.14905	1.29954	1.02986	1.28253
10362052	Aldh8a1	1.00673	1.03121	-1.08791	-1.09774
10362062	---	-1.11269	-1.14713	-1.15008	-1.0295
10362064	1700020N01Rik	-1.19037	-1.29161	-1.32139	-1.40544
10362069	EG432436	-1.00428	1.03183	-1.22802	1.00739
10362073	Sgk	1.0278	1.39436	-1.0281	1.13018
10362091	Raet1d	-1.01425	1.11567	-1.09612	1.26981
10362097	---	1.01143	-1.12491	-1.0577	1.0636
10362102	---	1.06774	-1.19323	-1.12001	-1.24766
10362104	Slc2a12	-1.67891	-1.2552	-1.52984	-1.28085
10362111	---	-1.05612	1.22805	1.16227	1.06463
10362113	---	-1.13307	-1.08261	-1.19917	-1.10312
10362115	---	1.02118	1.11041	-1.14138	1.01329
10362129	Vnn3	-1.14258	-1.33348	-1.39099	-1.28828
10362138	Vnn1	-1.26548	-1.15538	-1.16018	-1.1793
10362147	Taar1	1.04252	-1.0013	-1.06438	1.06904
10362149	Taar2	1.03723	-1.04814	-1.00306	-1.00369
10362152	Taar3	-1.28474	-1.42113	-1.19084	-1.28734
10362154	Taar4	-1.35008	-1.58949	-1.66726	-1.54576
10362156	Taar5	1.07835	-1.05005	1.00803	-1.01405
10362158	Taar7b	-1.04159	1.04772	1.00836	-1.05275
10362160	---	1.33921	-1.01128	1.08128	-1.10437
10362162	Taar7d	-1.17008	1.01333	-1.07647	-1.26078
10362164	Taar7e	1.05135	1.127	1.06107	1.01301
10362166	Taar7f	-1.05735	-1.0663	-1.28907	-1.14767
10362168	Taar8a	-1.04993	-1.06288	-1.13056	-1.08191
10362171	Stx7	1.24469	1.1875	1.00189	1.29066
10362186	Moxd1	1.13913	1.17929	1.01933	1.26529
10362201	Ctgf	1.05183	1.22003	-1.01533	-1.0429
10362210	Med23	-1.08778	1.00326	-1.19666	-1.00885
10362243	---	1.03977	-1.01298	-1.09157	1.00386
10362245	Epb4.1l2	1.06116	1.15394	-1.16488	1.06468
10362271	---	-1.02775	1.05567	-1.03812	-1.05477
10362273	---	1.19943	1.00081	-1.13146	-1.06528
10362275	Samd3	-1.02832	-1.14973	1.07338	-1.06911
10362294	Arhgap18	1.06189	1.14856	1.10239	1.34037
10362310	---	1.14009	1.13566	-1.2721	1.19039
10362314	Ptprk	1.07576	1.06141	-1.23641	1.02982
10362350	---	1.0341	1.17842	-1.01988	1.04018
10362359	Pebp1	1.07176	1.01673	-1.16256	1.05245
10362363	6330407J23Rik	1.04351	1.09258	-1.05711	1.04013
10362372	---	1.18694	1.18999	-1.13678	1.07086
10362379	Echdc1	1.23888	1.30587	1.02293	1.5539
10362389	---	1.05406	-1.0395	-1.07616	-1.01445
10362392	Psmd2	-1.03336	1.04791	-1.22772	-1.0578
10362394	Hddc2	1.09169	1.07951	1.00294	1.24973
10362402	---	-1.17042	-1.03045	1.00063	-1.18842
10362404	Trdn	-1.14158	-1.09676	-1.13823	-1.05597
10362432	Trdn	-1.02523	-1.25632	-1.2616	-1.21025
10362434	Trdn	-1.08337	-1.35545	-1.12276	-1.45237
10362436	Trdn	-1.09876	-1.19138	-1.09407	-1.06905
10362440	Trdn	-1.02776	-1.133	-1.05144	1.50293
10362442	Trdn	1.33776	1.00518	1.01173	1.20928
10362446	Trdn	-1.04604	-1.0748	-1.04614	-1.12056
10362450	Trdn	-1.34314	-1.20347	-1.11842	-1.21252
10362454	Trdn	1.0901	1.0325	1.07855	1.14557
10362456	Trdn	-1.00282	1.02295	-1.00361	1.05074
10362458	Trdn	-1.04153	-1.10081	-1.00787	-1.01207
10362462	Trdn	1.07716	-1.07734	1.00914	1.12814
10362464	Sult3a1	1.17397	1.0784	1.29923	1.16306
10362472	---	1.13699	1.24	1.05754	1.49133
10362479	---	1.19489	1.13001	1.211	1.05589
10362487	Tspyl1	1.22062	1.05965	-1.11038	1.20608
10362490	Tspyl4	-1.02056	-1.07719	-1.19369	-1.23855
10362495	Col10a1	-1.1595	-1.25111	-1.37666	-1.14088
10362499	Frk	-1.01083	1.04792	1.03666	1.01062
10362511	LOC667824	-1.00418	1.09349	-1.14733	1.13261
10362513	Hs3st5	1.10016	-1.10713	1.04394	1.17197
10362520	Hdac2	1.16923	1.12027	-1.08854	1.21741
10362534	---	1.06755	1.13021	1.04033	1.19258
10362538	Lama4	1.11263	1.00234	1.00971	1.07364
10362581	Tube1	-1.05968	-1.01597	1.00779	-1.10488
10362593	---	1.2482	1.08442	-1.10496	1.29376
10362596	Fyn	1.09787	1.13134	-1.1856	1.1203
10362615	Traf3ip2	1.01244	-1.02278	-1.17055	1.06479
10362628	LOC667964	1.28796	1.14868	-1.17456	1.07128
10362633	Rev3l	1.0186	1.06357	-1.24334	1.23541
10362669	---	-1.0356	-1.14006	-1.16382	-1.20429
10362672	---	-1.19725	-1.22328	-1.25382	-1.36541
10362674	Rnu3a	-1.06923	-1.21956	-1.37583	-1.66017
10362676	Cdc2l6	-1.04737	1.17332	-1.29266	1.05272
10362692	Slc22a16	-1.23339	-1.30659	-1.27623	-1.19389
10362701	Ddo	-1.04122	-1.15239	-1.33268	-1.02566
10362711	---	1.1728	-1.17261	-1.11057	-1.01889
10362717	Wasf1	1.08626	1.09073	-1.18808	1.19978
10362729	---	1.02146	1.10398	1.12776	1.21157
10362745	---	1.04137	1.06739	-1.1303	-1.01076
10362751	---	-1.26811	-1.12545	-1.18262	-1.00688
10362758	Zbtb24	1.09107	1.08243	-1.05825	-1.05722
10362767	Mical1	-1.0836	-1.13164	-1.16039	-1.19104
10362794	---	1.3335	1.57354	1.11165	1.59636
10362803	Cd164	-1.08772	-1.01749	-1.34422	1.00842
10362811	Sesn1	1.06827	1.18202	-1.12088	1.19249
10362823	Snx3	1.05801	1.04496	-1.16512	1.11852
10362829	Ostm1	1.2933	1.221	-1.19168	1.37561
10362837	Sec63	1.22969	1.24469	-1.13224	1.22375
10362861	Scml4	1.03983	-1.14013	-1.05907	-1.18101
10362874	---	1.19115	1.10281	1.08852	1.11026
10362876	Pdss2	-1.06262	-1.08054	-1.19202	1.13981
10362886	AK122525	-1.10569	-1.07321	-1.20978	-1.11677
10362892	Magmas	1.23078	1.16738	1.0565	1.2999
10362896	Cd24a	1.1061	1.33619	-1.20049	1.2539
10362899	F830002L21Rik	1.0025	1.11554	1.03604	-1.11443
10362902	---	-1.17094	-1.25187	-1.13152	-1.17966
10362904	Rtn4ip1	-1.0545	1.01987	-1.30044	1.02588
10362916	---	-1.00397	-1.23513	-1.14591	-1.18698
10362918	---	1.1385	1.11865	-1.13489	-1.14575
10362922	Atg5	1.04358	1.00809	-1.17085	-1.04329
10362934	---	-1.48261	-1.25909	-1.27951	-1.09838
10362937	LOC629573	1.30885	1.2515	1.01189	1.41279
10362939	---	1.02487	-1.33358	-1.66568	-1.38748
10362941	Prep	-1.17257	1.09325	-1.31941	1.01891
10362959	Popdc3	-1.09443	1.05862	-1.2707	-1.14034
10362968	Bves	-1.13247	-1.02214	1.08246	-1.26434
10362974	Hace1	1.11573	1.1203	-1.03561	1.18489
10363000	Gpx4	-1.10849	1.01196	-1.21832	-1.03677
10363005	LOC100042220	1.19326	1.01638	2.16916	1.45905
10363007	Ascc3	1.05657	1.11447	-1.24832	1.21266
10363056	Sim1	-1.2528	-1.15448	-1.12017	-1.24499
10363070	Gp49a	-1.12919	-1.02961	-1.13155	-1.19258
10363082	Lilrb4	-1.26524	-1.03861	-1.19364	-1.19228
10363090	Rfxdc1	-1.14653	-1.18568	-1.40229	-1.19585
10363112	Vgll2	-1.19614	-1.16027	-1.31925	-1.34096
10363118	Dcbld1	1.04955	1.097	-1.08207	-1.00535
10363130	---	1.01857	1.14853	-1.25986	-1.09292
10363132	Nepn	1.0021	-1.12717	-1.3726	-1.10746
10363137	Nus1	1.27461	1.20518	-1.15754	1.24956
10363144	---	1.10608	-1.04863	-1.0675	1.05473
10363146	Slc35f1	-1.06466	1.11383	-1.2273	1.18147
10363157	Pln	1.28101	1.15419	1.00383	1.59491
10363161	---	-1.04192	1.1414	-1.36508	-1.05269
10363163	Asf1a	1.20893	1.20546	-1.05331	1.40915
10363170	---	1.07725	1.11581	-1.08813	1.05435
10363173	Gja1	1.02393	1.10422	-1.2619	1.07307
10363178	EG668347	1.23422	1.14114	-1.05721	1.37276
10363181	Stard6	1.17868	1.03533	-1.46346	1.39354
10363185	---	1.19014	1.2406	1.133	1.15128
10363187	---	1.0409	1.28563	1.29832	1.12226
10363190	---	1.10718	-1.04379	1.00653	-1.2717
10363195	Hsf2	1.05294	1.10599	-1.20752	1.14654
10363210	Pkib	-1.18573	-1.14179	-1.16489	-1.11447
10363224	Fabp7	1.14311	1.0842	-1.08792	1.10471
10363231	Smpdl3a	-1.25504	-1.04079	-1.45671	1.08115
10363241	Gcc2	-1.01866	1.01284	-1.14051	1.15949
10363265	Lims1	-1.09121	1.12172	-1.06879	1.06043
10363281	Ranbp2	1.07175	1.19425	-1.2413	1.03091
10363312	---	1.06811	1.26528	-1.32627	1.16992
10363333	Sh3md4	1.03476	1.01152	-1.06801	1.01371
10363346	---	1.18681	1.21271	1.29679	1.12082
10363350	P4ha1	1.17172	1.44444	-1.04279	1.3796
10363368	Timm23	1.09336	1.13124	-1.14981	1.23581
10363372	Pla2g12b	1.11008	1.02174	-1.12489	1.02096
10363377	---	-1.18316	-1.13351	-1.25253	-1.17454
10363379	Cbara1	1.19218	1.24966	-1.2825	1.16365
10363392	Dnajb12	-1.03893	-1.05764	-1.11756	-1.1331
10363403	Ascc1	1.03893	1.17822	1.00601	1.26152
10363415	Spock2	1.01473	1.0045	-1.29179	-1.10209
10363430	Psap	-1.11441	1.07752	-1.29254	-1.05249
10363445	4632428N05Rik	1.08034	-1.04964	-1.13079	-1.12171
10363455	Pcbd1	1.12772	1.14153	-1.22636	1.13127
10363460	1700021K02Rik	-1.13032	-1.03636	-1.37459	-1.04928
10363475	Prf1	1.05842	-1.08597	-1.07254	-1.1048
10363479	---	1.1865	1.07969	-1.09482	1.20179
10363481	Nodal	-1.03209	-1.08418	-1.09445	-1.0146
10363486	Lrrc20	1.07694	1.0731	1.02719	-1.12072
10363492	---	-1.24031	-1.07905	-1.17021	1.14804
10363498	Ppa1	-1.00193	1.11189	-1.27052	1.03845
10363512	Sar1a	1.34525	1.39145	1.04581	1.23575
10363522	---	1.06896	1.08434	1.06971	1.10964
10363528	Aifm2	-1.02829	1.03981	-1.04448	-1.01466
10363541	EG432466	-1.14177	-1.09197	-1.09465	-1.01473
10363545	Neurog3	-1.30612	1.07283	-1.22197	-1.00808
10363551	Tacr2	1.02965	1.12335	-1.04589	-1.03286
10363557	---	1.02031	-1.1169	-1.10047	-1.07159
10363559	4933428P19Rik	-1.00078	1.03509	1.09464	1.10331
10363561	LOC100041628	1.19326	1.01638	2.16916	1.45905
10363563	Slc25a16	1.07168	1.1849	-1.12398	1.28394
10363575	Dna2l	-1.20863	-1.1563	-1.39591	-1.16859
10363599	Rufy2	1.06822	1.1309	-1.29868	1.09248
10363622	3110049J23Rik	-1.13339	-1.06547	1.00492	-1.10354
10363629	Pbld	-1.18098	-1.20849	-1.23066	-1.32567
10363639	Atoh7	-1.32869	-1.20178	-1.44266	-1.36517
10363641	Herc4	1.03397	1.08502	-1.61573	1.00243
10363667	---	1.22715	1.29902	1.13958	1.53601
10363669	Dnajc12	1.05057	1.15885	-1.19583	1.11961
10363676	Ctnna3	-1.23678	-1.23105	-1.55085	-1.27996
10363696	D630028G08Rik	1.27188	1.06498	1.05689	1.21464
10363699	---	1.15853	1.09625	-1.103	1.17427
10363701	---	1.08289	1.12346	-1.01954	1.09665
10363703	---	1.10169	1.27113	-1.27942	1.24156
10363706	---	1.14897	1.19409	-1.22717	1.12301
10363735	Egr2	1.14501	1.87569	-1.13368	1.00464
10363741	---	1.03307	-1.08237	-1.01782	-1.06847
10363743	Plekhk1	-1.15473	-1.23757	-1.16194	-1.08972
10363762	Tmem26	1.00301	-1.00164	-1.07027	-1.19408
10363773	Rhobtb1	-1.29332	-1.18878	-1.23866	-1.18883
10363786	Ank3	1.09407	1.02134	-1.23344	1.0944
10363845	---	1.17162	1.28297	-1.2167	1.22127
10363856	---	-1.12703	1.02424	1.05057	1.12577
10363860	Slc16a9	-1.20769	-1.07357	-1.22056	1.09721
10363868	---	1.01025	1.05607	-1.15326	1.07252
10363887	---	1.08212	-1.0368	-1.0177	-1.06843
10363894	Ipmk	1.17839	1.24159	-1.05594	1.13644
10363901	EG216082	1.07741	1.14155	-1.06539	1.13861
10363903	---	1.06488	1.22533	-1.02375	1.09199
10363905	Zwint	-1.03864	1.06142	-1.13244	1.11077
10363915	---	-1.14444	-1.02128	-1.00064	-1.17382
10363917	---	1.13456	1.04753	1.1843	1.30848
10363921	Pcdh15	1.15325	1.14353	-1.20976	1.11497
10363962	Gnaz	1.17281	1.20178	-1.05376	1.10103
10363967	---	-1.18526	-1.04693	-1.19579	-1.07465
10363970	Rab36	1.21596	1.12219	-1.12399	-1.0284
10363983	Bcr	1.05054	1.00377	-1.19658	1.0577
10364009	Bcr	1.02044	1.06572	-1.12152	-1.08752
10364011	Specc1l	1.02657	-1.0407	-1.22701	1.20633
10364030	Adora2a	-1.10148	-1.12337	-1.07306	-1.16032
10364035	EG544707	-1.0286	-1.00393	1.11177	-1.06377
10364038	Upb1	1.05872	-1.01158	-1.02477	1.30516
10364051	Snrpd3	1.07158	1.30392	-1.05005	1.80424
10364056	Ggt1	-1.10212	-1.02966	-1.2434	-1.13671
10364072	Ggtla1	1.16279	1.11487	-1.01033	1.05839
10364091	---	1.07889	-1.03985	-1.00409	1.1652
10364093	Derl3	1.21291	-1.00991	1.02653	-1.09071
10364102	Ndg2	1.10045	1.02119	-1.00762	1.08161
10364109	Vpreb3	-1.04831	-1.15913	-1.02508	-1.04632
10364112	---	1.11238	1.0178	1.00387	-1.02197
10364130	Suhw2	-1.05983	-1.07737	-1.27862	1.14443
10364134	Slc5a4a	-1.00662	-1.12365	-1.18069	-1.13879
10364149	---	1.17781	1.15195	-1.27826	1.16661
10364153	---	-1.16405	-1.10325	-1.22071	1.01818
10364155	---	-1.09063	-1.03279	-1.19647	-1.1301
10364164	Mcm3ap	1.01138	-1.02882	-1.18408	-1.09454
10364194	Lss	-1.04089	1.08127	-1.20673	-1.01028
10364217	---	1.01468	1.02918	1.01747	1.16115
10364222	Ftcd	-1.13455	-1.40035	-1.22596	-1.38637
10364237	---	-1.31527	-1.40077	-1.41786	-1.5682
10364239	Slc19a1	1.07617	1.00282	-1.034	1.04043
10364249	---	-1.03539	-1.21707	-1.22645	-1.11128
10364251	Pofut2	1.01432	1.06968	-1.15278	-1.10034
10364262	Itgb2	-1.02198	1.06836	-1.07821	-1.01302
10364280	Pttg1ip	1.0386	1.04418	-1.20992	1.05265
10364287	Sumo3	1.28602	1.15465	1.05846	1.42524
10364293	Ube2g2	1.13973	1.03211	-1.3106	1.04062
10364301	C330046G03Rik	1.03735	1.02448	1.16686	-1.10143
10364315	---	1.43636	1.18523	1.15526	1.09064
10364317	---	1.02304	1.01128	-1.11652	-1.04317
10364319	---	1.03255	-1.09563	-1.23567	-1.18562
10364321	Krtap12-1	-1.06159	-1.07846	-1.3066	-1.08958
10364324	---	-1.2461	-1.17445	-1.32274	-1.22217
10364326	EG544710	-1.39215	-1.3149	-1.12669	-1.24436
10364328	EG544710	-1.1457	-1.10483	-1.18203	-1.30114
10364331	1700009J07Rik	-1.01982	-1.12115	-1.09977	-1.18393
10364338	1810043G02Rik	-1.17836	-1.20284	-1.22517	-1.12685
10364346	Dnmt3l	-1.04112	-1.37772	-1.02353	-1.31282
10364361	Icosl	-1.06668	-1.07182	-1.12329	-1.10511
10364373	Lsm7	1.19293	1.1457	1.04456	1.27628
10364375	Cstb	1.03968	1.11496	-1.04189	1.26161
10364381	---	-1.3296	-1.24391	-1.15436	-1.40127
10364383	LOC546482	1.05408	1.07524	1.0327	1.08485
10364385	Ilvbl	1.07031	1.01766	-1.00267	1.15986
10364402	Slc1a6	-1.01157	-1.23329	-1.23791	-1.13656
10364413	Olfr1355	1.09666	1.04214	1.09641	1.1378
10364415	Olfr8	1.03593	-1.01029	-1.04222	-1.12587
10364417	Olfr8	-1.29055	-1.22569	-1.19637	-1.03099
10364419	Olfr1353	1.12087	1.01828	-1.00993	1.09266
10364424	Olfr1352	-1.15595	1.02524	-1.14614	1.10459
10364426	Olfr1351	-1.14321	-1.21322	-1.23508	-1.20391
10364428	Olfr57	1.00346	-1.03958	-1.06138	1.21762
10364430	Vmn2r81	1.05035	1.16846	-1.01587	-1.00007
10364438	---	1.04658	-1.09646	-1.04511	1.07545
10364441	---	1.0379	1.04247	-1.08224	-1.05875
10364444	Madcam1	-1.15826	1.05177	1.08244	1.01891
10364451	Gtrgeo22	-1.00426	1.05048	-1.03816	1.00208
10364455	Cdc34	1.10812	-1.00044	1.00257	1.05971
10364460	Gzmm	1.02934	-1.03168	-1.08783	-1.06626
10364468	Bsg	-1.14781	-1.01222	-1.19203	1.09621
10364478	Hcn2	-1.04524	-1.1987	-1.16552	-1.05885
10364489	Fgf22	-1.13928	-1.05751	-1.31111	-1.3077
10364494	Fstl3	1.20188	1.10457	-1.02053	-1.0493
10364502	Palm	1.03382	1.10154	1.01924	1.05394
10364511	---	-1.03745	1.07417	-1.09439	-1.03625
10364518	Ptbp1	-1.33351	-1.35474	-1.1915	-1.16451
10364529	Prtn3	-1.00859	1.08646	-1.22429	1.04606
10364535	Ela2	-1.09046	-1.08417	-1.06836	-1.04003
10364542	Cfd	1.1153	1.01254	-1.20307	-1.13686
10364548	---	1.14401	1.1558	-1.16168	1.28086
10364550	Kiss1r	1.00663	-1.08597	-1.28959	1.03846
10364559	Arid3a	1.15934	1.11071	-1.27195	1.20576
10364571	Wdr18	1.02163	-1.07415	-1.01909	-1.08213
10364583	Grin3b	-1.02715	1.04267	-1.10381	-1.01971
10364593	Cnn2	-1.16581	-1.02	-1.13451	-1.06435
10364601	Abca7	-1.21539	-1.13834	-1.21317	-1.22422
10364650	Hmha1	-1.07169	-1.17019	-1.01748	-1.1142
10364675	Gpx4	-1.09542	1.03234	-1.24691	-1.05217
10364683	Stk11	1.15115	1.16929	1.02424	1.18217
10364696	Atp5d	-1.03054	1.04083	-1.18474	1.08628
10364702	Midn	1.14546	1.05833	1.17756	1.07394
10364712	Cirbp	1.22795	1.00091	-1.04565	1.08229
10364718	---	-1.00953	-1.09705	-1.21464	-1.07335
10364722	Efna2	-1.10977	-1.09304	-1.17292	-1.32113
10364728	Mum1	1.20875	1.07292	-1.02862	-1.01968
10364744	Ndufs7	1.16428	1.05361	-1.04483	1.15194
10364752	Dazap1	-1.04758	1.02519	-1.12133	1.0434
10364766	Rps15	-1.00038	1.08334	-1.07999	1.12382
10364769	Apc2	1.01112	1.10138	-1.04208	-1.05222
10364784	Reep6	-1.04125	-1.10407	-1.28323	-1.07275
10364792	6330514A18Rik	1.00699	1.05169	-1.16727	-1.12278
10364810	Onecut3	1.08907	1.01842	1.16212	-1.04927
10364814	Scamp4	-1.20406	1.00357	-1.13792	-1.18641
10364824	Csnk1g2	1.03427	1.26406	-1.05446	1.12727
10364841	9030607L17Rik	-1.09968	1.02456	-1.12804	-1.06655
10364856	Dot1l	-1.03419	1.18542	-1.08599	-1.04139
10364888	---	-1.14553	-1.16351	1.00304	-1.07902
10364890	Sf3a2	1.05382	-1.05007	-1.13118	-1.00206
10364903	Amh	1.00017	-1.03295	-1.02803	1.04127
10364909	Oaz1	-1.02467	1.08211	-1.16569	1.00689
10364916	3110056O03Rik	1.08547	1.00777	-1.1302	-1.03297
10364932	Tmprss9	-1.32459	-1.15949	-1.22193	-1.12414
10364950	Gadd45b	1.05657	1.11947	-1.1074	-1.16021
10364955	Thop1	1.0006	1.13269	1.09385	1.08355
10364971	Map2k2	-1.12515	1.08105	-1.11762	1.09153
10364984	Zbtb7a	-1.04651	1.00575	1.01426	-1.02364
10364990	Eef2	-1.04231	1.09369	-1.26801	-1.09221
10365003	---	1.00459	1.13725	-1.20677	-1.12616
10365005	Dapk3	1.06669	-1.02858	-1.1963	1
10365015	---	-1.00379	-1.01303	-1.08741	-1.08244
10365037	Matk	-1.0766	1.00797	-1.21156	-1.08193
10365056	Apba3	-1.01537	-1.11078	-1.14531	-1.13269
10365069	Pip5k1c	-1.08973	1.05987	-1.15389	1.05748
10365088	---	-1.1139	-1.15947	-1.0231	-1.15735
10365098	Tbxa2r	-1.19045	-1.12256	-1.15341	-1.35674
10365104	---	-1.0793	-1.12667	-1.23095	-1.08117
10365116	Dohh	1.0812	1.02448	1.16513	1.00881
10365123	---	-1.06448	-1.07896	-1.03231	-1.2042
10365125	Dohh	-1.15035	-1.12708	-1.21025	-1.19076
10365127	2210404O07Rik	-1.09794	-1.18009	-1.24648	-1.13537
10365132	---	-1.22269	-1.14166	-1.05544	-1.30062
10365134	---	-1.14091	-1.16311	-1.24005	-1.23161
10365136	Aes	1.16125	1.11163	-1.03584	1.17955
10365145	Tle2	1.05724	-1.09293	-1.04384	-1.01992
10365170	---	-1.1001	-1.3098	-1.33672	-1.31551
10365174	Ankrd24	1.20735	1.12877	-1.01713	1.11325
10365204	---	-1.0178	1.18127	-1.31323	1.17587
10365206	---	1.11275	1.1907	-1.00378	-1.04581
10365217	ENSMUSG00000074853	1.13242	1.08476	-1.2918	-1.26647
10365219	EG237412	1.01388	-1.22448	1.13382	1.20904
10365225	EG621377	-1.31779	-1.36802	-1.58661	-1.56678
10365227	LOC636327	1.16774	1.24249	-1.1788	1.16977
10365230	Tdg	1.05786	1.01598	-1.23485	1.12653
10365242	Hcfc2	1.08084	1.30056	-1.18904	1.05943
10365260	Txnrd1	1.02639	1.09938	-1.22987	-1.05221
10365282	---	1.0435	-1.09198	-1.05992	-1.17076
10365286	Eid3	1.31565	1.18943	-1.15922	-1.18982
10365288	Taf10	1.2324	1.18398	-1.05786	1.15723
10365290	Chst11	1.18481	1.12074	1.02453	1.02626
10365297	---	1.25187	1.19281	-1.0787	1.20508
10365302	A230046K03Rik	1.21653	1.25587	-1.05806	1.06513
10365335	---	-1.25342	-1.19319	-1.15545	-1.21496
10365337	---	-1.22202	-1.13627	-1.26383	-1.17664
10365339	---	-1.06168	-1.18157	-1.03726	-1.14733
10365344	Tcp11l2	-1.14972	1.02009	-1.14561	-1.09617
10365355	Polr3b	1.02572	1.02662	-1.01217	1.03722
10365384	Rfx4	-1.10505	-1.08292	-1.40094	-1.16449
10365408	Ric8b	1.20424	1.20634	1.04289	1.20721
10365420	---	1.22825	1.14716	-1.03848	1.19684
10365426	---	1.00723	1.0541	-1.16254	1.08864
10365428	Btbd11	-1.09246	1.02642	-1.14947	-1.08706
10365450	Pwp1	1.15823	1.10848	-1.05142	1.1057
10365469	---	-1.15809	-1.16975	-1.39985	-1.09226
10365471	Fbxo7	-1.04557	1.1417	-1.36601	1.08267
10365482	Timp3	1.01676	1.10216	-1.33658	1.04706
10365492	---	1.15344	1.26418	1.00949	1.04443
10365495	BC030307	1.03107	1.03443	-1.09341	1.01717
10365518	Nt5dc3	-1.01675	1.11325	-1.4851	-1.01503
10365535	Tex18	-1.05336	1.01736	-1.0534	1.01887
10365537	---	-1.21692	-1.20719	-1.12609	-1.04609
10365543	---	1.04632	-1.08319	1.03081	-1.03731
[truncated: 33,560 more rows]
