# Supplementary material for: Temporal and Regional Regulation of Gene Expression by Calcium-Stimulated Adenylyl Cyclase Activity during Fear Memory
Source: PLoS One. 2010 Oct 14;5(10):e13385. doi: 10.1371/journal.pone.0013385 (PMC2954788; doi:10.1371/journal.pone.0013385)
Supplement: Table S3 — The fold change in the hippocampus of WT mice for each respective probe. The table lists all the probes with the respective fold changes at each time point relative to baseline. (4.60 MB XLS) [file pone.0013385.s004.xls]

## Sheet: Sheet1
Table S3.
		WT Hippocampus
Affymetrix ID	Gene Symbol	0 hr	1 hr	48 hr	1 wk
10344614	---	-1.11309	1.11247	1.14513	1.17884
10344618	---	1.04286	1.12432	1.12866	1.23875
10344620	---	1.0383	-1.00393	-1.04615	1.16032
10344622	---	1.30651	1.18381	1.08004	1.03572
10344624	Lypla1	1.24329	1.35004	1.19255	1.18839
10344633	Tcea1	1.00367	1.05873	-1.06874	-1.10418
10344637	Atp6v1h	1.07844	1.14006	1.1136	1.0822
10344653	Oprk1	1.14151	1.1839	1.08404	1.27053
10344658	Rb1cc1	1.05402	1.31077	1.30257	1.12859
10344674	EG620393	1.10981	-1.00914	1.03594	1.06338
10344679	St18	1.09162	1.45777	-1.01691	1.02166
10344707	Pcmtd1	1.06438	1.09383	1.09393	1.08147
10344713	Ahcy	1.08998	-1.04137	1.01012	1.07077
10344717	---	1.05924	1.14833	1.16959	-1.01084
10344719	---	1.04407	-1.04847	1.10775	1.11974
10344723	Rrs1	-1.22464	1.15271	1.00301	1.00893
10344725	Adhfe1	1.11827	1.04051	1.06331	-1.08638
10344741	Hnrpa3	-1.04958	1.11239	1.04554	-1.07089
10344743	---	1.19511	1.4739	1.91898	1.23374
10344750	Sgk3	1.23828	1.19358	1.24359	1.11395
10344772	6030422M02Rik	1.28351	1.38323	1.12232	1.26764
10344789	Cspp1	-1.0967	1.23597	1.25639	-1.02983
10344797	Cspp1	1.24981	1.04757	1.07345	1.18454
10344799	Cspp1	-1.08182	1.0446	-1.06005	1.01835
10344801	Cspp1	1.09275	1.33343	1.00674	1.18587
10344803	Cspp1	-1.24658	1.7464	1.30083	-1.22454
10344805	Cspp1	-1.11724	1.93177	1.50191	1.15522
10344807	Cspp1	1.13209	1.31908	-1.0325	1.12269
10344809	Cspp1	-1.1629	1.24842	1.02251	1.02941
10344811	Cspp1	1.11811	1.03019	-1.00416	1.09306
10344813	Cspp1	-1.02023	1.55742	1.45374	1.10279
10344815	Cspp1	-1.18651	1.26548	-1.01535	-1.07014
10344817	Cspp1	-1.287	1.29631	1.12468	-1.00715
10344819	Cspp1	-1.0193	1.45278	1.25813	1.18032
10344821	Cspp1	1.11086	1.36689	1.31091	1.18896
10344835	---	1.11463	-1.00751	1.05493	1.07112
10344837	---	1.03834	1.18144	1.11134	1.00576
10344879	---	-1.02688	1.13296	-1.00917	1.01136
10344895	LOC665262	-1.0826	-1.01346	-1.14087	1.14007
10344897	Sulf1	-1.1226	1.01806	-1.49862	-1.75909
10344922	LOC383490	1.15563	1.11031	-1.11095	1.32159
10344924	Xkr9	1.03835	-1.08123	-1.05139	1.20136
10344929	---	1.08019	-1.0726	1.25253	1.04832
10344931	Rpl5	1.00737	1.22496	1.17718	1.00471
10344935	---	1.26637	1.2496	1.07467	1.02187
10344939	Terf1	1.14324	1.42879	1.33221	1.08632
10344950	LOC665434	1.01259	-1.17679	-1.04681	-1.16333
10344952	Rdh10	1.10227	1.04203	-1.00256	1.081
10344960	Tmem70	1.08141	1.12897	1.10214	1.03997
10344966	Ly96	1.08797	1.02974	1.08852	-1.04236
10344973	Gdap1	1.07222	1.21351	1.04475	1.04175
10344981	Pi15	1.15744	-1.00871	1.11132	1.09617
10344990	Crispld1	-1.06146	1.05824	1.04927	1.04436
10345007	Tcfap2d	1.3021	-1.04289	1.259	1.50471
10345016	Tcfap2b	1.26721	-1.20235	-1.0242	1.24607
10345025	---	1.11585	1.12461	1.22715	1.11621
10345028	---	1.04001	-1.06252	1.00235	1.03326
10345030	---	1.07772	-1.07284	-1.02161	1.09238
10345032	Il17a	1.21827	-1.01916	1.05399	1.11874
10345037	Paqr8	1.17015	1.10841	1.03939	1.10329
10345046	---	-1.31868	-1.08905	-1.22186	-1.24204
10345058	Tmem14a	1.14337	1.07727	1.22545	1.12382
10345065	Gsta3	-1.01942	1.06655	1.08052	-1.24423
10345074	Cetn4	1.00858	1.18093	1.2376	-1.16802
10345077	Ndg1	1.07829	-1.03118	1.1431	1.08842
10345079	BC099381	-1.0998	-1.15364	-1.01642	-1.06632
10345083	AU024076	1.21577	-1.05566	-1.01802	1.09004
10345087	---	1.08296	1.06915	1.07395	1.21344
10345089	---	-1.16918	1.12797	-1.01725	-1.07637
10345091	B3gat2	1.10478	1.13401	1.18497	-1.05913
10345099	---	1.16547	1.0903	1.15287	1.08638
10345101	Col9a1	1.02471	-1.10787	-1.12637	-1.09104
10345141	Lmbrd1	1.07089	1.06839	1.05419	1.04138
10345167	---	1.10101	-1.19332	1.02184	-1.05265
10345172	---	1.20109	-1.10109	1.40754	-1.00342
10345174	---	-1.15122	1.06878	-1.04664	-1.10118
10345181	---	1.02338	1.3543	1.15692	1.06038
10345183	Cdk10	1.24104	1.08884	1.07986	1.17409
10345190	Gluld1	1.13786	-1.04074	1.00801	1.33569
10345197	4930521A18Rik	1.15219	1.01669	1.10942	1.13984
10345200	---	-1.01459	-1.0428	-1.02564	1.02301
10345203	Paox	-1.03215	-1.07645	-1.04878	1.0433
10345206	---	-1.07273	-1.1436	-1.1484	1.10849
10345212	Khdrbs2	1.09646	1.22085	1.38558	1.00229
10345228	---	-1.03869	-1.08062	-1.00246	-1.02211
10345230	Rab23	1.10096	1.31155	1.1128	1.15324
10345241	Dst	-1.00811	1.04553	1.11602	1.04928
10345352	---	1.22883	1.09966	1.09211	1.21329
10345357	Imp4	1.22545	1.23535	1.0957	1.2162
10345368	D1Ertd448e	-1.13227	1.02116	1.09347	1.03421
10345370	Ptpn18	1.12205	-1.13841	1.08224	1.09557
10345387	Tesp1	1.09195	-1.23942	-1.04146	1.1381
10345393	Cfc1	1.15133	-1.19014	-1.02504	1.15853
10345401	---	1.09001	1.13407	1.05336	1.07265
10345404	---	-1.06201	-1.3692	-1.1827	-1.05696
10345406	Arhgef4	1.13798	-1.14074	1.05648	1.12845
10345409	Arhgef4	-1.05887	-1.03662	-1.15612	1.1585
10345411	Arhgef4	1.00902	1.02446	-1.08726	-1.00083
10345423	Plekhb2	1.1818	1.19105	1.03343	1.06717
10345436	LOC100043633	-1.25426	2.87883	2.07877	1.58617
10345438	---	1.27027	-1.0331	1.05986	1.03402
10345442	Hs6st1	1.14885	1.12376	1.20943	1.24123
10345445	Arid5a	1.02457	-1.11336	-1.04249	1.09189
10345457	---	1.18849	1.08685	1.03794	1.22722
10345482	Cnnm4	1.27008	1.12007	-1.00251	1.13395
10345492	Cnnm3	-1.1491	-1.14688	-1.13103	1.03986
10345504	Cox5b	1.06666	1.13097	1.11991	1.06661
10345509	Zap70	1.03529	-1.11645	1.04805	-1.02234
10345527	---	-1.23958	-1.27287	1.00078	-1.13723
10345529	---	-1.0019	-1.24687	-1.16268	-1.01054
10345546	LOC100046859	1.07645	1.44256	1.35514	1.36344
10345548	LOC100046859	1.05889	1.41786	1.14212	1.04426
10345550	LOC100046859	1.16452	1.67375	1.25822	1.09233
10345552	LOC100046859	-1.06162	-1.05215	-1.15841	-1.10067
10345554	LOC100046859	-1.09749	1.27662	-1.18243	1.01444
10345556	LOC100046859	1.00767	1.12033	-1.03741	1.00274
10345558	---	1.0307	1.14479	1.27568	1.00176
10345571	Cnga3	-1.05478	-1.18026	-1.09476	-1.01591
10345580	Inpp4a	1.08534	1.09345	1.0695	1.12295
10345608	Unc50	-1.0261	1.11719	1.01245	1.04718
10345616	---	1.0183	1.03397	1.31871	1.1811
10345620	Mrpl30	1.15212	1.10664	1.19682	-1.00211
10345626	Eif5b	-1.02468	1.12694	1.11605	1.06113
10345656	Nms	1.02509	-1.19987	-1.09228	-1.11023
10345666	Pdcl3	1.10758	1.20311	1.10088	1.09282
10345675	Npas2	-1.02385	1.0632	1.20518	-1.18144
10345698	Rpl31	1.05596	1.13409	1.15714	1.04516
10345704	Rnu3b4	1.09736	-1.28302	-1.04579	1.15797
10345706	---	1.29765	1.44035	1.35586	1.26511
10345715	Map4k4	-1.1311	1.01238	-1.05122	-1.11563
10345752	Il1r2	1.05926	1.03783	1.02768	1.1211
10345762	Il1r1	1.04155	1.37859	-1.20271	-1.00337
10345777	Il1rl2	1.193	1.0817	1.23799	1.03513
10345791	Il1rl1	1.04519	-1.03667	-1.00583	1.12968
10345807	Il18r1	-1.07891	-1.09384	-1.05389	1.0767
10345824	Il18rap	1.17196	-1.07164	1.00629	1.05673
10345840	Slc9a4	-1.1285	-1.02894	-1.07173	-1.20073
10345855	Slc9a2	1.03694	1.21262	-1.05844	-1.06472
10345869	Tmem182	-1.02669	-1.06653	1.09554	1.09782
10345875	---	-1.0182	1.00821	-1.1807	-1.04378
10345877	---	1.11658	1.01412	1.05247	1.26424
10345879	Pou3f3	1.06251	-1.14888	1.04078	-1.10698
10345882	Mrps9	1.17357	1.09614	1.25518	1.13727
10345895	Gpr45	1.04296	-1.01245	-1.00658	1.05826
10345902	---	1.07024	1.21589	1.12048	1.04798
10345904	AI597479	1.2597	1.19674	1.25767	1.23928
10345909	Rpl29	1.05655	1.10004	1.09853	1.05549
10345911	---	-1.14312	-1.15236	1.03318	-1.24563
10345913	Nck2	1.01702	1.12656	1.14522	1.01894
10345921	1500015O10Rik	-1.40453	1.11774	-3.90534	-3.98074
10345926	---	-1.03972	-1.29132	-1.16653	-1.01669
10345928	---	-1.02078	-1.02499	1.02511	1.11337
10345930	Tpp2	1.12488	1.29597	1.34321	1.19906
10345967	Bivm	1.03638	1.27403	1.15897	1.07531
10345981	Ercc5	1.22433	1.363	1.28091	1.15268
10346000	Gulp1	-1.23594	-1.12055	-1.19045	-1.17082
10346015	Col3a1	1.16623	-1.11513	-1.1216	1.10984
10346067	---	1.06211	-1.07979	-1.0204	1.16808
10346069	LOC666814	-1.18709	-1.23608	-1.07698	-1.17513
10346074	Wdr75	1.15594	1.24987	1.16361	1.13291
10346098	---	1.08189	1.03981	1.00778	1.07341
10346105	---	1.037	1.08216	1.0772	1.01163
10346107	---	1.08825	1.05031	1.23266	-1.05476
10346109	---	-1.36837	-1.07428	-1.35305	1.08537
10346116	---	-1.01379	-1.20615	-1.17154	-1.12019
10346137	LOC666909	-1.05689	-1.02537	1.04666	1.20438
10346141	C230029F24Rik	1.01615	-1.00873	1.0801	1.07909
10346146	---	1.03739	-1.04514	-1.05446	-1.01647
10346150	Tmeff2	-1.0325	1.03174	1.05959	-1.06176
10346164	Sdpr	1.07254	1.15702	1.13224	1.01036
10346168	Stat4	1.0117	-1.12076	-1.01668	-1.01067
10346191	Stat1	1.02302	-1.02549	1.01883	-1.02685
10346222	LOC100047226	-1.25426	2.87883	2.07877	1.58617
10346224	---	1.1285	1.09166	1.37063	1.08772
10346235	Hibch	1.08776	1.3384	1.29203	1.17354
10346250	Mstn	1.1735	1.04146	1.04999	-1.01989
10346255	Ormdl1	1.08305	1.2412	1.21604	1.10209
10346260	Osgepl1	1.22889	1.36894	1.46031	1.21959
10346269	---	1.03887	1.00538	-1.04833	1.14128
10346298	Coq10b	1.44719	1.66857	1.48036	1.18365
10346303	Hspe1	1.05109	1.26188	1.18014	1.06375
10346310	Mobkl3	1.07051	1.30927	1.29499	1.04928
10346321	---	1.01577	1.12772	1.26866	1.20309
10346323	Mars2	1.33369	1.05154	1.234	1.21155
10346328	LOC666793	-1.05117	1.09468	1.18399	-1.06191
10346330	---	-1.43995	1.01052	-1.13668	-1.19847
10346337	---	-1.14533	-1.26248	1.03488	1.02905
10346340	9430016H08Rik	-1.01207	1.08023	1.37703	-1.04052
10346348	2810022L02Rik	1.0096	-1.02888	1.09376	1.07461
10346365	Sgol2	1.19519	1.02959	1.07005	1.1558
10346374	Aox1	-1.11245	-1.13923	-1.13744	-1.0433
10346410	Aox3	-1.00874	-1.1375	1.05174	-1.19217
10346448	Aox4	-1.02306	-1.15417	-1.15755	-1.01223
10346485	Aox3l1	1.17409	-1.07126	1.04025	1.01188
10346523	Bzw1	-1.08114	1.17732	1.15928	1.13034
10346533	Nif3l1	1.19436	1.00794	1.11643	1.29628
10346544	Ndufb3	1.16276	1.28228	1.40015	1.21867
10346549	Cbx3	-1.08652	1.16002	1.16519	-1.0408
10346551	Cflar	1.03997	1.1213	1.07153	-1.11598
10346562	Cflar	1.12212	1.15557	1.13731	-1.04007
10346564	Casp8	1.04747	-1.03308	-1.08997	1.00779
10346576	Als2cr2	1.19234	1.30893	1.4566	1.16798
10346592	---	1.16519	1.04858	-1.05567	1.21304
10346594	---	-1.0224	-1.10501	-1.13425	1.18292
10346607	Fzd7	-1.01512	1.05543	-1.00301	-1.1945
10346611	Gm973	-1.10873	-1.11584	-1.13214	-1.09169
10346634	Nol5	1.18089	1.27165	1.21666	1.18168
10346651	Bmpr2	1.01985	1.11392	1.11917	1.02698
10346668	Als2cr13	1.0986	1.12376	-1.02158	1.07462
10346678	Carf	1.14494	1.0932	1.33854	1.04434
10346695	---	-1.15658	1.07405	1.10803	-1.04104
10346722	---	1.07953	1.25457	1.29618	1.17692
10346747	Cyp20a1	1.19119	1.19324	1.3095	1.00114
10346764	Abi2	-1.04624	1.10803	1.10572	1.02123
10346780	Eif4a1	1.00403	1.23698	1.11826	-1.01168
10346783	Cd28	1.07669	-1.01885	-1.05217	1.02501
10346790	Ctla4	-1.00407	-1.20088	-1.04416	-1.03216
10346799	Icos	-1.06732	-1.03514	-1.00098	-1.01003
10346808	---	-1.01575	1.07482	1.07355	-1.03123
10346810	Pard3b	-1.14439	-1.22539	-1.28883	-1.18999
10346838	Pard3b	1.05376	-1.02577	1.08748	-1.05509
10346840	---	-1.04953	-1.06453	-1.08204	-1.04422
10346843	Nrp2	-1.06145	-1.04353	-1.03225	-1.0953
10346867	Eef1b2	1.12292	1.18745	1.33799	1.12267
10346874	---	1.17761	1.36503	1.50932	1.415
10346876	---	-1.22648	1.12198	1.26464	1.32084
10346878	---	1.20512	1.46738	1.57482	1.50118
10346882	Adam23	1.04899	1.14381	1.15714	1.133
10346914	Fastkd2	-1.02418	1.08782	1.17395	1.00149
10346928	---	1.0462	-1.19605	1.02824	1.27393
10346938	---	1.16344	-1.09506	1.06669	-1.09584
10346941	---	1.096	1.00041	-1.05059	-1.02838
10346943	Creb1	-1.01242	1.21716	1.07524	1.02023
10346960	Ccnyl1	1.05935	1.26674	1.52296	1.05361
10346970	Pip5k3	1.1544	1.17573	1.26446	1.05272
10347018	Pthr2	1.04601	-1.01445	-1.02409	1.05998
10347033	Crygf	1.05603	-1.05632	1.02082	1.26825
10347036	Mtap2	-1.00511	1.18311	1.0473	-1.01825
10347060	---	1.07234	1.06096	1.00143	1.06901
10347073	---	1.09163	1.1138	1.04368	1.08128
10347106	Rpe	1.08414	1.1261	1.1835	1.03289
10347117	Cps1	-1.0315	-1.16057	-1.12535	-1.06274
10347158	---	-1.19952	-1.15457	-1.19805	-1.08296
10347163	Spag16	1.07706	1.05576	1.00906	1.0311
10347188	---	2.14566	1.5691	2.69787	2.23747
10347193	Atic	1.11483	1.05595	1.06267	1.02718
10347210	---	1.41292	1.18808	1.34869	1.28324
10347214	---	-1.30274	-1.55214	-1.22936	-1.18431
10347216	---	-1.03216	1.1217	1.04913	-1.04568
10347226	Tmem169	-1.01488	-1.12252	-1.04686	1.03597
10347232	Xrcc5	1.18825	1.22393	1.32398	1.07381
10347254	Smarcal1	1.08965	1.0701	1.14398	1.06366
10347273	---	1.05207	1.0864	1.10663	-1.01213
10347277	Igfbp2	1.0353	1.00017	-1.15115	-1.17234
10347282	Rufy4	1.20159	1.00939	-1.10971	1.20586
10347291	---	1.08451	1.10856	1.03523	1.04597
10347297	Arpc2	-1.0006	1.21353	1.18823	1.06021
10347307	Gpbar1	1.10392	-1.09738	-1.05484	1.07501
10347310	Pnkd	1.00672	-1.00704	1.10389	1.03339
10347324	Gm216	-1.01662	-1.12979	1.05336	1.06255
10347335	Slc11a1	1.18049	-1.07764	1.03479	1.04565
10347351	Ctdsp1	1.2313	-1.08366	1.03549	1.16538
10347362	---	1.18209	1.03352	1.05215	1.19392
10347364	Vil1	1.02375	1.04252	1.09634	1.11267
10347386	Rqcd1	-1.01016	1.2321	1.08584	1.04242
10347398	Plcd4	1.14937	1.08961	1.21689	1.00082
10347417	Bcs1l	1.20809	1.17128	1.18467	1.27187
10347427	Stk36	1.18904	1.05077	1.16157	1.08048
10347460	Ttll4	1.04738	1.10374	-1.02849	1.06883
10347481	Cyp27a1	-1.03473	-1.08191	-1.05582	-1.03473
10347491	Wnt6	1.15434	-1.02107	-1.20475	1.14225
10347497	Wnt10a	-1.01392	-1.09233	-1.11135	1.14586
10347503	Cdk5r2	1.01933	-1.04549	-1.09181	1.1727
10347508	BC038286	1.09949	1.07081	1.08028	1.08368
10347521	Zfand2b	1.19933	1.06165	1.02302	1.01382
10347531	Ankzf1	1.12562	1.1625	1.02564	1.14996
10347552	Stk16	1.08011	1.08855	1.13564	1.07612
10347564	Dnajb10	1.10577	-1.0765	1.02099	1.19803
10347583	Des	1.10505	-1.11287	-1.06642	-1.09943
10347593	Speg	1.06125	-1.00918	-1.00401	1.07962
10347639	Gmppa	1.11537	1.05965	-1.05796	1.13051
10347650	Accn4	1.20008	1.05509	1.06415	1.12637
10347662	---	1.31194	1.07262	1.08455	1.18588
10347669	Inha	1.05814	1.10189	1.42764	1.10731
10347672	Stk11ip	1.18457	1.14497	1.10566	1.1198
10347697	Slc4a3	1.16425	-1.04123	1.06512	1.11607
10347724	---	1.13517	1.23411	1.71951	1.35218
10347726	LOC383531	1.01701	-1.11589	-1.09141	-1.11519
10347728	LOC100039137	1.00424	-1.08292	1.03116	-1.00682
10347730	---	1.17166	1.07472	1.05012	1.36133
10347734	Sgpp2	1.01465	-1.03994	-1.0586	1.17055
10347741	Mogat1	1.1762	1.14777	-1.08795	-1.04551
10347748	Acsl3	1.16449	1.37587	1.13981	1.12887
10347767	Kcne4	1.11553	-1.04161	1.03279	1.09031
10347772	---	-1.09134	-1.0742	-1.1393	1.01566
10347774	Mrpl44	1.03107	1.16088	1.16919	1.08344
10347779	ENSMUSG00000073641	1.03238	-1.00998	1.00968	1.05947
10347781	---	1.11213	1.10762	1.40279	1.1244
10347790	---	1.05588	1.06086	1.0789	1.16892
10347792	---	1.18614	1.22083	-1.01118	-1.08252
10347796	Rhbdd1	1.16449	1.04535	1.08761	1.32224
10347807	Col4a3	1.05863	-1.1206	-1.00076	1.00829
10347862	---	1.24113	1.16751	1.23337	1.17158
10347873	Hrb	1.10019	1.16798	1.16256	1.20821
10347888	Ccl20	-1.03431	-1.19349	-1.07255	-1.01543
10347895	Wdr69	1.04847	-1.01866	-1.07571	-1.0455
10347910	Fbxo36	1.1688	1.00526	1.07932	1.09354
10347915	---	1.28193	1.00365	1.17077	1.31152
10347917	Rpl19	-1.00715	1.04211	1.13548	-1.02617
10347919	---	1.00495	-1.13238	-1.00108	1.02799
10347921	---	-1.23091	-1.33143	-1.03156	1.24551
10347925	EG665378	1.1368	-1.08648	1.10084	1.16437
10347928	---	1.1888	1.14667	1.3187	1.07598
10347931	---	1.10433	-1.07538	1.24589	1.31332
10347933	Sp140	1.02329	1.24781	1.15737	1.02962
10347948	Sp100	-1.10103	-1.15083	-1.00407	-1.16767
10347968	---	1.03089	-1.20184	-1.11684	-1.10657
10347970	Cab39	1.05408	1.18244	1.14238	1.07234
10347980	Itm2c	1.13177	1.16095	1.05255	1.16974
10347988	4933407L21Rik	1.11089	-1.01728	-1.04375	-1.03789
10347992	Spata3	1.06744	1.01407	1.09889	1.13536
10348000	---	-1.03572	1.00762	1.26727	1.07858
10348004	Psmd1	1.0917	1.02048	1.04093	1.13354
10348032	Armc9	1.17041	1.08016	1.09509	1.31165
10348062	B3gnt7	1.04092	-1.04928	1.01771	1.0584
10348070	C130036L24Rik	-1.04019	-1.02517	1.01326	1.05588
10348072	---	1.06769	-1.05875	1.06548	1.20144
10348074	---	1.14702	-1.02607	-1.10609	1.19253
10348076	---	-1.00133	1.0996	1.06605	1.09195
10348078	Ptma	1.01431	1.12767	1.07909	1.05128
10348087	Cops7b	1.14219	1.23241	1.05367	1.07725
10348096	Dis3l2	1.08611	1.06794	-1.07966	-1.03547
10348119	---	-1.02119	-1.06729	-1.06765	1.00857
10348131	Akp3	-1.02338	-1.11622	-1.12371	1.01675
10348144	---	-1.01774	-1.11239	-1.06012	1.0046
10348150	Chrnd	1.06389	-1.22575	-1.10834	1.06094
10348166	Chrng	-1.03117	-1.10048	-1.04763	1.1006
10348180	Eif4e2	1.13541	1.30418	1.16841	1.07443
10348194	Efhd1	-1.00718	1.08856	1.11427	1.0202
10348201	Tnrc15	1.024	1.09078	-1.00802	1.02765
10348234	Neu2	1.07105	-1.20678	-1.0623	-1.00023
10348240	---	1.06019	-1.12531	-1.07678	1.19003
10348244	Inpp5d	1.04608	1.04628	-1.04698	1.21269
10348277	Atg16l1	1.14566	1.03011	-1.03483	1.02073
10348299	---	1.12535	1.0958	-1.39031	-1.0135
10348301	Sag	1.01698	-1.01633	-1.08491	-1.23702
10348321	---	1.11305	1.12824	1.03953	1.06134
10348354	Ugt1a9	1.12188	-1.04248	1.12653	1.01491
10348376	---	1.07407	-1.15964	1.17359	-1.0409
10348378	Trpm8	1.26737	-1.11596	-1.20328	1.01207
10348410	Spp2	1.03556	-1.03746	-1.00986	1.07371
10348420	---	-1.04086	-1.12741	1.0701	1.24188
10348424	Sh3bp4	1.20437	1.06012	1.03757	-1.07767
10348432	Centg2	1.07158	1.04653	1.0933	-1.03137
10348451	Cxcr7	1.21151	1.40622	1.06528	1.13711
10348456	Cops8	1.10646	1.03311	1.02679	1.05165
10348468	---	1.02627	-1.04849	1.02173	1.17176
10348471	Mlph	1.11433	-1.07271	1.11055	1.09055
10348489	---	-1.00744	-1.22097	-1.17426	-1.03446
10348493	Lrrfip1	-1.02609	1.11974	1.26243	1.11792
10348521	Rbm44	1.03685	1.00557	1.02964	1.02416
10348537	Ramp1	1.19562	1.18301	1.31991	1.15866
10348547	Ube2f	-1.03158	1.13589	1.08687	1.02795
10348556	---	-1.05566	1.31126	1.19641	1.11211
10348558	Scly	1.12521	-1.16491	-1.06818	1.04631
10348570	Espnl	-1.06431	-1.13983	-1.03028	1.10831
10348580	Klhl30	1.16374	-1.07661	1.03291	1.15781
10348590	BC056923	1.22401	-1.03149	1.00922	1.19545
10348600	Traf3ip1	-1.09819	1.1257	1.04843	-1.08227
10348618	Asb1	1.28004	1.16232	1.11001	1.2832
10348632	Twist2	1.13579	-1.23276	1.06472	1.32592
10348635	Olfr1413	1.22725	-1.15089	1.00023	1.02013
10348637	Olfr1412	-1.08209	-1.38273	-1.28123	-1.3113
10348639	Olfr1411	-1.0245	-1.19004	-1.27878	1.01021
10348641	Olfr1410	1.2172	-1.01036	-1.00351	1.16598
10348643	Olfr12	1.06456	-1.14141	-1.147	-1.02431
10348645	Gpr35	1.16019	1.0309	1.01444	1.19872
10348653	Gpc1	1.14688	1.03748	1.10338	1.0536
10348664	---	1.11713	1.00152	1.07803	1.11297
10348666	Dusp28	-1.09829	-1.1569	1.16064	-1.06741
10348670	Rnpepl1	1.01639	-1.0175	1.0593	1.01601
10348682	Capn10	1.15909	1.07778	1.0588	1.17749
10348697	Aqp12	1.18591	-1.0885	-1.04707	1.1725
10348702	Agxt	-1.07267	-1.00421	1.00156	1.11416
10348713	---	1.06961	-1.13382	-1.07359	-1.04503
10348739	Sned1	-1.12349	-1.20582	-1.17998	1.00992
10348775	Ppp1r7	-1.04402	1.0556	1.00476	-1.00865
10348791	Tmem16g	1.18044	1.02896	-1.15846	1.0845
10348817	2013-09-03	1.00247	1.18647	1.00404	1.08392
10348829	Farp2	1.27298	1.13112	1.07391	1.19116
10348858	Bok	1.04733	-1.12428	-1.14017	1.1104
10348864	---	-1.04192	1.04971	1.10404	1.06241
10348866	Atg4b	1.209	1.20493	1.23776	1.14577
10348879	Ing5	1.04591	1.07583	1.00105	1.09929
10348889	D2hgdh	1.06073	-1.04631	-1.15207	1.09262
10348896	Gal3st2	1.19711	1.18448	1.11438	1.29003
10348902	Gal3st2	1.1865	1.09178	-1.00404	1.27118
10348906	EG619597	-1.00484	1.06487	-1.14016	-1.09213
10348910	Neu4	1.28866	1.05352	1.1615	1.25474
10348917	Tmem157	1.11645	1.11676	1.27163	1.1073
10348924	---	1.01778	1.07723	1.10226	-1.00176
10348929	Hnrpf	1.01151	1.11717	1.04904	-1.02578
10348932	Zh2c2	1.22579	1.11968	1.25262	1.20436
10348947	---	-1.00911	-1.07933	-1.05456	1.02519
10348963	C230078M14Rik	-1.15134	1.04261	1.00124	-1.01792
10348983	---	-1.0609	-1.04339	-1.2044	-1.08316
10348992	---	-1.04334	-1.02302	1.05321	-1.01245
10348994	---	1.09824	1.08136	1.07409	1.2518
10348996	---	1.11859	1.06597	-1.01798	1.14727
10348999	Cdh20	-1.05772	-1.07346	1.15828	1.01418
10349014	---	1.09005	1.29372	1.27279	1.18756
10349016	---	1.08456	1.23284	1.23138	1.06278
10349049	LOC100042023	-1.1566	1.07162	1.02899	-1.10928
10349051	Tnfrsf11a	1.15371	-1.00229	1.0953	-1.00615
10349065	---	1.12086	1.24163	1.1131	1.02071
10349081	---	1.06915	1.2985	1.28245	1.1276
10349100	LOC626075	-1.06127	1.00123	-1.09779	-1.07179
10349102	---	1.0782	1.23612	1.16306	1.23101
10349108	Serpinb5	-1.02415	-1.21891	-1.09153	-1.00697
10349118	Serpinb12	1.14637	1.01681	-1.04452	1.0286
10349129	Serpinb13	-1.19504	-1.23218	-1.19913	-1.05236
10349138	Serpinb11	1.0796	1.00435	1.02337	1.08178
10349147	Serpinb7	1.01779	1.00132	-1.08107	1.1913
10349157	Serpinb2	1.02797	1.07751	1.07509	1.13751
10349166	Serpinb10	-1.07165	-1.11263	-1.04132	-1.03491
10349174	Serpinb8	-1.08077	1.14691	-1.10772	-1.17562
10349184	Cdh7	1.04884	-1.15941	1.47689	1.01435
10349208	Cntnap5a	1.19621	1.20699	1.40124	1.15203
10349233	---	1.14326	-1.00024	1.11473	1.02072
10349239	Mki67ip	1.07703	1.34367	1.21374	1.12631
10349249	Clasp1	1.09707	1.1271	1.04398	1.05613
10349295	Tcfcp2l1	1.03156	-1.08214	1.02965	1.31003
10349314	---	1.00966	1.0052	1.07545	1.04786
10349316	Tmem185b	1.04024	1.12659	1.0828	1.27153
10349319	Sctr	1.1622	-1.08732	-1.0827	-1.04754
10349333	---	-1.06092	1.17727	1.23143	1.25211
10349340	C1ql2	-1.11799	-1.27079	-1.17104	-1.04674
10349345	En1	1.01949	-1.11347	-1.10883	1.16198
10349348	Ccdc93	1.08299	1.05794	-1.03661	-1.0392
10349378	LOC637749	1.31284	1.07582	1.27038	1.03993
10349383	Slc35f5	1.15294	1.12509	1.11403	1.13383
10349401	Gpr39	-1.00924	1.02041	1.30901	1.13705
10349404	Mgat5	1.10233	1.11691	1.21353	1.19254
10349427	---	-1.01434	-1.09557	1.13355	-1.15575
10349429	---	-1.00634	-1.0539	1.01172	1.14085
10349431	Acmsd	-1.0346	-1.10388	-1.20901	-1.01199
10349442	Ccnt2	1.15809	1.28472	1.31231	1.19609
10349453	Rab3gap1	-1.02684	1.10711	1.13717	1.03366
10349478	Rpl28	1.04876	1.09154	1.13206	1.04043
10349480	R3hdm1	1.02293	1.15698	1.18332	1.0996
10349510	---	1.29665	1.26768	1.48725	1.28077
10349512	Ubxd2	-1.00525	1.14522	1.05095	1.00159
10349527	---	-1.0481	-1.06713	1.07266	1.0292
10349529	Thsd7b	1.25558	1.2353	1.2967	1.3648
10349559	Yod1	-1.05034	-1.03277	1.04506	-1.11466
10349562	AA986860	1.01205	-1.05584	1.0292	1.08534
10349571	Fcamr	1.00234	-1.11779	-1.00749	1.05462
10349580	Pigr	-1.13096	-1.31076	-1.12011	1.00953
10349593	Faim3	-1.0083	-1.22488	-1.27692	1.11563
10349603	Il10	1.10487	1.02646	1.15862	1.24992
10349610	Lgtn	1.07807	1.01689	1.11376	1.0896
10349634	---	1.37842	1.29985	1.35347	1.17824
10349637	---	1.06307	1.40712	1.28418	1.27891
10349644	Avpr1b	-1.13935	-1.1418	-1.12425	1.16054
10349648	Ctse	1.06821	-1.1124	-1.04582	1.08993
10349661	5430435G22Rik	1.02378	-1.12158	1.01697	1.16526
10349671	Slc26a9	1.07219	-1.08245	-1.07572	1.04558
10349694	---	1.01728	-1.015	-1.02217	1.12448
10349711	Slc41a1	1.03372	1.0525	1.00848	-1.01775
10349724	Rab7l1	1.17758	1.10118	1.29988	1.1418
10349733	Nucks1	-1.07268	1.08496	1.09159	-1.08571
10349744	Slc45a3	1.24754	-1.0385	1.19772	1.20782
10349752	Elk4	1.23213	1.32434	1.20633	1.20701
10349761	Lemd1	1.09037	-1.05808	-1.0801	1.03611
10349769	---	1.16651	1.07414	1.20197	1.41187
10349771	---	-1.14272	-1.18152	-1.23983	-1.21695
10349773	Klhdc8a	1.00708	-1.10686	-1.21891	1.07266
10349782	Nuak2	1.11959	-1.01703	-1.07177	1.1146
10349793	Ripk5	1.03329	1.12074	1.08241	-1.03378
10349809	Rbbp5	1.17521	1.28416	1.26002	1.28836
10349821	Tmem81	1.11108	1.0916	1.10251	-1.05624
10349826	---	1.00172	1.00997	-1.14222	1.0255
10349828	Lrrn2	1.00831	1.05389	1.03253	1.1797
10349832	---	-1.11336	1.11251	1.14103	-1.14847
10349834	---	1.04458	-1.02248	-1.02676	1.05081
10349868	Ppp1r15b	1.1388	1.34153	1.12372	1.24291
10349872	---	1.2153	-1.0051	-1.11788	1.05065
10349876	Plekha6	-1.09877	1.13487	1.25038	1.07104
10349904	Golt1a	-1.07957	-1.14651	-1.22629	1.00251
10349913	Kiss1	-1.11277	-1.24062	-1.21251	1.11824
10349922	Ren2	-1.19441	-1.02928	1.01583	-1.01802
10349932	Etnk2	1.10608	-1.08549	-1.06549	1.08993
10349943	---	1.39248	1.46608	1.51181	1.30347
10349945	---	1.09454	-1.03827	-1.02548	1.02889
10349947	Fmod	1.04271	-1.34748	-1.13939	-1.26109
10349951	---	1.06106	1.09935	1.05598	1.02148
10349953	Chit1	-1.03024	-1.13693	-1.13233	-1.02176
10349968	Chi3l1	-1.06457	-1.17088	-1.12512	-1.14199
10349980	Mybph	1.08089	1.01233	-1.02752	1.06634
10349993	Myog	1.00469	-1.18911	-1.24441	1.10149
10349997	---	-1.07945	-1.13209	-1.05608	-1.06597
10350003	Cyb5r1	1.12355	1.06279	1.29068	1.14273
10350015	Adipor1	1.08693	1.06617	1.01014	-1.0558
10350024	Klhl12	-1.10333	1.00581	1.066	1.01252
10350039	Rabif	1.14982	1.22372	1.20031	1.17551
10350044	---	1.05018	1.1089	1.09765	1.04275
10350046	Jarid1b	1.18857	1.27516	1.21038	1.15359
10350077	Syt2	1.01043	-1.30451	-1.11763	1.02968
10350090	Ube2t	1.02997	-1.03372	-1.15134	1.00427
10350099	---	1.04905	-1.08751	-1.07523	1.01581
10350102	Ptpn7	1.08758	-1.09785	1.1138	1.04224
10350113	Arl8a	-1.08037	1.09166	-1.04947	-1.03058
10350123	Lmod1	1.20393	-1.2074	-1.12842	1.10487
10350128	EG215714	-1.00671	-1.06594	-1.0388	-1.08407
10350136	Csrp1	-1.0545	-1.01558	-1.07096	-1.07381
10350146	Phlda3	-1.05348	-1.12553	-1.07627	1.01935
10350149	Tnni1	-1.00939	-1.06031	-1.07447	1.1359
10350159	Lad1	1.01273	-1.14245	1.02661	1.05188
10350173	Tnnt2	-1.02972	-1.12337	1.16474	-1.00376
10350188	Tmem9	1.15562	-1.0265	1.07906	1.02887
10350197	---	-1.14802	1.05761	-1.10617	1.05554
10350199	Cacna1s	1.15762	-1.07195	-1.02763	1.05457
10350247	Kif21b	1.04047	1.0376	1.19265	1.07508
10350286	Ddx59	1.00836	-1.05686	1.09014	1.01835
10350297	Kif14	1.16394	1.03887	1.04373	1.02936
10350329	Kif14	1.0747	-1.05595	-1.00541	1.06824
10350331	Zfp281	1.04416	1.2612	1.19556	1.04195
10350335	---	-1.08553	-1.06094	-1.02861	-1.19925
10350337	---	1.11507	1.26168	1.38637	1.13101
10350339	---	1.25393	1.16004	1.26212	1.08344
10350341	---	1.05612	1.10706	1.09455	1.06662
10350343	Atp6v1g3	1.03093	-1.30241	1.00539	-1.05077
10350349	Dennd1b	1.20411	1.21934	1.16835	1.27915
10350377	Zbtb41	1.27039	1.3179	1.25275	1.01701
10350392	Aspm	1.05692	1.00164	-1.07855	1.00679
10350425	F13b	1.03016	-1.18337	-1.02833	-1.04155
10350438	Kcnt2	-1.00686	1.31119	1.09807	1.08372
10350473	B3galt2	1.0713	1.15154	1.16557	1.0267
10350478	Glrx2	1.02599	1.01992	1.12201	1.01083
10350489	Uchl5	1.05093	1.24901	1.23829	1.18282
10350502	---	1.08599	-1.05852	-1.01347	1.01459
10350504	---	-1.24081	-1.0179	-1.11876	-1.15958
10350506	B830045N13Rik	1.22119	1.05173	1.4326	1.19195
10350516	Ptgs2	1.07108	1.28075	-1.1975	-1.00965
10350530	Pdc	1.30231	1.04995	-1.0379	-1.09586
10350535	Tpr	1.05313	1.24018	1.23123	1.04597
10350590	---	1.02892	1.20061	1.04318	1.3146
10350592	3110040M04Rik	1.11589	-1.04826	-1.05742	1.05583
10350594	Ivns1abp	1.05956	1.36666	1.15673	1.17788
10350614	1190005F20Rik	1.24585	1.26963	1.18019	1.15823
10350630	Niban	1.11378	-1.01954	1.01085	1.17148
10350646	Edem3	1.17636	1.18338	1.16899	1.08117
10350668	Glt25d2	-1.06211	-1.11414	1.10722	-1.02898
10350681	Apobec4	1.05404	1.4228	1.05061	1.07981
10350684	Arpc5	1.15399	1.24659	1.34494	1.12136
10350689	Ncf2	1.28723	1.27831	1.31996	1.34947
10350697	Nmnat2	1.03207	1.05916	1.003	1.03563
10350710	---	-1.00456	-1.01246	1.17433	1.04319
10350723	---	-1.04935	-1.02676	-1.12835	-1.00128
10350725	Rgs8	-1.17214	-1.05359	-1.26743	-1.18081
10350733	Rgs16	1.09919	1.15097	-1.06761	1.25759
10350742	Rnasel	1.2118	1.08997	1.34397	1.16408
10350749	EG433365	-1.24588	-1.12486	-1.06728	-1.05668
10350751	Teddm1	1.09391	-1.02749	1.20666	1.11369
10350753	Glul	1.05494	1.0654	1.0054	-1.04432
10350758	---	1.29872	1.18406	-1.05959	1.1401
10350760	---	1.02052	1.09158	-1.01853	1.04068
10350766	Stx6	-1.00262	1.04334	1.10747	-1.00459
10350777	Acbd6	1.13375	1.25381	1.24185	1.07723
10350790	---	1.07679	-1.11593	-1.23947	1.0336
10350792	Ifrg15	1.06501	1.10156	1.19871	1.13256
10350800	Tor1aip2	-1.01144	1.00845	-1.00037	1.07956
10350806	---	1.04177	-1.07141	-1.08729	-1.0373
10350816	Rpl35	1.02701	1.10546	1.10924	-1.01218
10350819	---	1.03881	1.23485	1.11485	1.04348
10350823	Abl2	1.09482	1.14607	1.09471	1.08756
10350838	---	1.07654	1.07648	1.06288	1.153
10350840	Angptl1	1.0595	1.1715	1.15762	1.07003
10350846	---	1.04079	1.07375	1.02424	1.05435
10350848	---	1.07846	1.00004	-1.09487	1.11251
10350853	BC026585	1.05135	1.01688	1.17312	1.06301
10350864	Sec16b	1.13999	1.01247	1.01644	1.27875
10350894	---	-1.07017	1.02076	1.05926	-1.01374
10350896	Astn1	1.03704	1.14769	1.13232	1.06134
10350921	---	1.04297	1.08272	1.08295	1.13803
10350923	Rfwd2	1.01939	1.28518	1.09129	1.06762
10350948	---	-1.04488	-1.12413	-1.11903	1.06333
10350951	Tnr	-1.0475	1.15539	1.0162	-1.05361
10350975	---	1.0844	1.21339	1.14016	1.09569
10350977	---	-1.19154	-1.1721	-1.20771	-1.1614
10350985	Mrps14	1.12651	1.18965	1.20474	1.13294
10350990	---	1.01454	1.10667	1.12638	-1.00557
10350992	Rc3h1	1.17059	1.29795	1.26245	1.21645
10351013	---	1.12451	1.19852	1.14278	1.18936
10351015	Serpinc1	1.092	-1.16136	-1.07156	-1.03915
10351026	Gas5	1.10988	1.13013	1.17027	1.09618
10351035	Gas5	-1.01586	1.39227	1.02326	-1.17031
10351037	Gas5	-1.02582	1.20869	1.02562	1.04696
10351039	Gas5	-1.08227	1.56091	1.44199	-1.19958
10351041	---	1.05891	1.19274	1.27346	1.14711
10351043	---	-1.04465	1.09946	1.24706	-1.00473
10351045	---	1.07558	1.21404	1.21034	1.04315
10351047	Cenpl	1.04545	-1.12599	-1.07711	1.09288
10351056	Ankrd45	1.04724	1.19667	1.04455	1.04433
10351063	---	1.00022	-1.11737	-1.16299	-1.01105
10351065	---	1.05244	-1.03808	-1.0122	1.02666
10351095	Tnfsf4	1.18815	1.06581	1.0311	1.04021
10351099	Tnfsf18	-1.03361	-1.09524	1.03448	1.09971
10351107	Pigc	1.09892	1.23454	1.40138	1.06757
10351111	---	-1.0566	-1.07562	1.06418	-1.02659
10351117	---	1.31779	-1.06508	1.06617	1.34742
10351119	Vamp4	1.00761	1.12755	1.11601	1.01011
10351131	Myoc	-1.24772	-1.47826	-1.00185	-1.45245
10351138	LOC665237	-1.0439	-1.04267	-1.00421	-1.07156
10351140	Kifap3	-1.03223	1.26629	1.14751	1.04537
10351163	Scyl3	1.06515	1.00912	1.06298	1.03231
10351179	---	1.08455	1.19149	1.30963	-1.10978
10351182	Sele	1.01001	-1.20822	-1.1885	-1.06542
10351197	Sell	1.08448	-1.03183	-1.19325	1.131
10351206	Selp	-1.04002	-1.12741	-1.1157	-1.16076
10351224	F5	-1.16988	1.04977	-1.53349	-1.53458
10351259	Slc19a2	1.49148	1.34529	1.21842	1.39871
10351269	---	-1.0997	1.01291	1.02353	-1.01746
10351277	Nme7	1.00372	1.24741	1.2972	1.10991
10351293	Dpt	1.18231	1.07432	1.09659	1.38582
10351298	Gpr161	1.05679	-1.14599	1.01683	-1.0002
10351304	Brp44	1.17077	1.16191	1.22248	1.10325
10351310	Sacy	1.1246	-1.00371	1.03298	1.00152
10351345	---	1.05283	1.20006	-1.04004	-1.23286
10351347	Creg1	-1.09274	-1.02663	-1.00004	-1.02855
10351353	Cd247	1.2187	1.0246	1.06733	1.16394
10351368	Gpa33	1.10024	-1.21588	-1.05801	1.05741
10351380	LOC100039795	-1.14937	-1.08461	-1.04302	-1.07178
10351390	Tada1l	1.23793	1.14905	1.37936	1.28555
10351400	---	-1.01105	-1.08106	1.02146	1.01306
10351404	Tmco1	1.13547	1.23422	1.20471	1.14838
10351414	Aldh9a1	1.11022	1.08664	1.08656	1.11655
10351430	Rxrg	1.0657	-1.02067	1.17468	1.06801
10351443	Lmx1a	1.11146	-1.09707	-1.01415	1.11262
10351455	Rgs5	1.1042	1.04884	1.17967	1.04803
10351463	Rgs5	1.08219	1.03417	1.18369	1.0256
10351465	---	1.10469	1.09973	1.39655	1.2621
10351471	---	1.21074	-1.08258	-1.06054	-1.01302
10351473	Sh2d1b2	1.11977	-1.00416	1.20064	1.24243
10351477	Sh2d1b1	-1.00447	-1.05303	-1.03141	-1.10128
10351482	---	-1.05605	-1.07647	1.1017	1.10331
10351487	---	1.08502	1.02591	-1.06426	1.26009
10351489	LOC640532	-1.12217	1.08668	-1.04679	1.00347
10351491	Olfml2b	1.29583	1.78576	1.03982	1.24995
10351500	---	1.12108	-1.12405	-1.20716	-1.04526
10351502	Dusp12	1.17322	-1.02553	1.10689	1.22447
10351504	LOC100041932	1.02038	1.27575	1.43396	1.02148
10351507	---	1.12581	1.19071	1.23077	1.50794
10351509	Fcgr4	1.31459	1.13019	1.18155	1.16852
10351515	---	1.22311	-1.05662	-1.05524	1.10829
10351517	1700009P17Rik	1.0483	1.04762	-1.14335	1.10402
10351525	Mpz	1.01674	-1.19155	-1.11695	1.12886
10351533	Nr1i3	1.04046	-1.03598	-1.01649	-1.0275
10351546	Apoa2	1.13715	-1.02671	1.00337	1.12485
10351551	Adamts4	1.02495	-1.17272	-1.11777	-1.05107
10351563	B4galt3	-1.08464	-1.04905	1.02828	-1.02061
10351574	Dedd	1.22759	1.2937	1.25605	1.21151
10351583	Pfdn2	1.06623	1.07812	1.15276	1.18368
10351588	Pvrl4	1.02641	1.06838	1.05127	1.01008
10351603	Arhgap30	-1.01847	-1.12443	1.00712	-1.05516
10351616	Usf1	-1.105	-1.05492	1.01533	1.00499
10351623	F11r	-1.07478	-1.08746	-1.07317	-1.0917
10351636	Refbp2	-1.02552	1.09931	1.18788	1.12149
10351640	---	1.06126	-1.13469	-1.32679	1.0748
10351644	Cd244	1.05613	1.04667	1.1169	1.19593
10351658	Cd48	1.01523	-1.06386	-1.09008	1.16887
10351665	Ccdc72	-1.03035	1.29894	1.04418	-1.01575
10351667	Slamf1	1.16047	1.0016	1.04929	-1.09231
10351679	Cd84	1.13308	1.0507	1.11595	1.09336
10351689	---	1.07491	-1.06537	1.0945	1.2184
10351691	Slamf6	1.255	1.17941	1.11108	1.34712
10351703	Copa	1.05863	1.10964	1.04143	1.04981
10351738	Pex19	1.11743	1.12922	1.0757	1.08903
10351749	Wdr42a	1.02703	-1.00343	-1.00035	-1.10079
10351769	Igsf8	1.05443	-1.04018	1.01808	-1.00704
10351781	Kcnj10	1.0437	1.0142	1.20579	1.17276
10351788	Pigm	1.1115	1.13295	1.08766	1.19944
10351792	Slamf9	1.06692	-1.21151	1.01399	1.02732
10351801	Igsf9	1.16078	-1.0779	-1.00898	1.06451
10351825	Tagln2	1.04009	-1.02269	-1.00429	-1.02542
10351832	---	1.00543	1.17938	1.12115	-1.16712
10351843	Vsig8	-1.04075	-1.19989	-1.1011	1.07608
10351852	Crp	1.03931	-1.04942	-1.00683	1.0399
10351857	Olfr16	-1.12969	-1.08232	1.04787	1.17676
10351861	Olfr218	1.00806	-1.16579	-1.15744	-1.1416
10351863	Olfr1404	1.18261	-1.0271	1.09772	1.06437
10351865	Olfr1403	1.04965	-1.00838	1.14861	1.26164
10351867	---	-1.09222	1.06729	1.00295	-1.13145
10351873	Pyhin1	1.05971	-1.02564	-1.08517	1.03616
10351880	---	1.13296	1.00258	1.39774	1.42592
10351884	Olfr433	1.11639	-1.08813	-1.16483	1.05835
10351886	Olfr432	1.09102	-1.04827	-1.03082	1.00641
10351888	Olfr430	1.00821	-1.1809	-1.07673	1.12415
10351891	Olfr429	1.12887	1.02013	1.1667	1.23311
10351893	Olfr427	1.29291	-1.10031	-1.02735	1.16331
10351895	Olfr424	-1.07763	-1.18093	-1.02416	-1.15547
10351897	---	1.01656	-1.02089	1.05167	1.158
10351899	Olfr421	-1.02547	-1.11054	-1.07888	-1.01798
10351903	Olfr420	1.12513	-1.18646	-1.02119	-1.04155
10351905	Spna1	-1.01238	-1.13944	-1.08662	1.03737
10351959	---	1.06028	1.14351	1.11457	1.05338
10351961	Olfr417	1.11908	-1.0817	1.01056	-1.07717
10351963	Olfr415	-1.10868	-1.36906	-1.22017	-1.10447
10351966	Olfr414	-1.03113	-1.10823	-1.16775	1.0546
10351968	---	1.11916	-1.05211	-1.14324	-1.24405
10351971	Fmn2	-1.05298	1.07072	1.01716	-1.01863
10351998	ENSMUSG00000073488	1.17014	1.40762	1.3741	1.09937
10352000	Kmo	1.03273	1.007	1.00264	1.02632
10352020	---	-1.08016	-1.15316	-1.04201	1.00482
10352048	Exo1	1.02787	1.00613	1.04415	-1.02193
10352066	Sdccag8	1.03692	1.16905	-1.01639	1.07817
10352092	Zfp238	1.03253	1.15968	1.11316	-1.03451
10352097	---	1.12918	1.01172	1.04271	1.13726
10352104	EG545391	1.06669	1.14696	1.39285	-1.03011
10352110	EG545391	1.09825	1.15309	1.27829	1.24535
10352119	5830417C01Rik	1.10523	1.27312	1.10226	1.21385
10352125	ENSMUSG00000055831	-1.16167	-1.15087	-1.12075	-1.02403
10352127	2310005N03Rik	1.32456	1.54095	1.31544	1.27335
10352133	Efcab2	-1.06712	1.23249	1.24043	1.10903
10352143	---	-1.04407	-1.29387	-1.47481	-1.07342
10352152	Kif26b	1.0013	-1.10241	-1.22022	1.03878
10352166	---	1.09277	-1.0348	-1.11721	-1.04569
10352178	Sccpdh	1.10709	1.29331	1.32798	1.14114
10352192	---	-1.08281	-1.10658	1.03983	1.07744
10352194	---	1.03286	1.16767	1.13393	1.07518
10352234	Itpkb	1.13809	1.08837	1.31329	1.2056
10352242	Parp1	1.05774	1.24236	1.05927	1.01284
10352267	Lin9	1.23365	1.28834	1.20441	1.03991
10352281	Acbd3	1.10151	1.21326	1.09776	1.13745
10352292	---	1.21221	1.00268	1.03514	1.11931
10352294	---	1.22427	1.37534	1.16005	1.23011
10352302	Lefty2	1.01919	-1.06663	1.07125	-1.08782
10352306	Pycr2	1.11167	1.01914	1.07009	1.11429
10352314	Lefty1	1.12117	-1.09461	1.32946	1.00932
10352320	Tmem63a	-1.22078	-1.1988	-1.07214	-1.09786
10352344	---	1.02498	-1.21674	-1.11643	-1.08596
10352348	Cnih4	1.34515	1.57169	1.36291	1.23965
10352354	A430110L20Rik	1.12784	1.19308	1.00977	1.35743
10352356	---	-1.07622	1.02048	1.10023	1.08931
10352358	Cnih3	1.13921	1.12938	1.27006	1.083
10352369	---	1.20001	-1.0136	1.07591	1.16359
10352377	---	1.09439	1.04563	1.00682	1.16388
10352393	Srp9	1.13941	1.08771	1.10989	1.17541
10352396	Trp53bp2	1.13487	1.12605	1.02956	1.02785
10352416	Capn8	1.14574	1.135	1.01111	1.10896
10352439	Susd4	1.00495	1.06416	1.03123	-1.01221
10352448	Dusp10	-1.30152	-1.17583	1.03764	-1.18014
10352457	---	-1.00653	1.06423	1.04839	-1.0343
10352459	---	-1.01453	1.23888	1.08773	1.00994
10352497	---	-1.02015	-1.03677	1.02779	1.0408
10352499	---	1.09039	-1.12307	1.04365	1.03599
10352501	---	1.16058	1.10945	1.1432	1.16712
10352503	Bpnt1	-1.05315	1.18988	1.05422	-1.00647
10352514	Eprs	1.11379	1.12753	1.07679	1.0336
10352548	Slc30a10	-1.05168	-1.09561	1.03655	1.04363
10352554	---	1.09167	-1.07964	1.03263	1.00206
10352556	LOC100042375	1.35293	1.27514	1.34314	1.24708
10352558	D1Pas1	1.00721	-1.06688	1.02434	1.06821
10352562	Gpatch2	1.03753	1.18435	1.15877	1.12836
10352576	Esrrg	1.15364	-1.05511	1.00992	1.26196
10352586	Ush2a	-1.00054	1.02885	1.03319	-1.0162
10352661	Ptpn14	-1.17947	-1.03124	-1.25601	-1.17
10352690	Angel2	1.09743	1.11346	1.28645	1.13071
10352703	---	1.0375	-1.19249	-1.30035	1.00514
10352705	---	1.10342	-1.00166	1.08517	1.11249
10352709	Nsl1	1.03586	-1.04376	-1.13534	1.01708
10352717	9130211I03Rik	1.15626	-1.06373	-1.2477	-1.02105
10352722	---	1.04465	1.06028	1.03029	-1.0256
10352725	---	-1.01599	1.00936	-1.04481	-1.05816
10352735	Ints7	-1.10803	1.05903	-1.03725	-1.01856
10352756	Lpgat1	1.00534	1.2069	1.14751	1.12632
10352767	Nek2	1.14854	1.11605	1.29264	1.03613
10352777	Slc30a1	1.18399	1.06846	1.08425	1.16557
10352781	---	1.30039	1.01867	1.044	1.2204
10352792	LOC100042611	1.1995	-1.03005	-1.00094	1.09636
10352794	ENSMUSG00000073476	1.01456	1.14629	-1.05919	1.00453
10352798	Kcnh1	1.14849	1.06345	-1.00332	1.00305
10352815	Irf6	1.07443	-1.03919	-1.0489	-1.03691
10352827	---	1.03953	1.04886	1.12431	-1.02837
10352829	---	-1.02834	-1.03093	1.02927	1.06148
10352838	Lamb3	1.15472	1.01774	-1.07923	1.0951
10352864	---	-1.15205	-1.06117	-1.00358	-1.00973
10352867	Plxna2	1.06571	1.20357	1.1517	1.0622
10352905	Cd34	1.13027	1.00144	1.13448	-1.03783
10352914	---	1.24113	1.42398	1.14751	1.2152
10352916	---	1.39442	1.66688	1.53369	1.30926
10352918	---	1.29963	1.25299	1.27006	1.28663
10352920	Xkr4	-1.11693	-1.07787	-1.02437	1.05386
10352928	Rp1h	1.02992	-1.02567	1.03781	1.13147
10352936	Sox17	1.02502	-1.09794	1.02211	-1.0781
10352945	---	1.29078	1.07109	1.01002	1.2596
10352947	---	1.0176	1.11467	1.09739	1.11835
10352954	---	1.00537	1.02872	1.08713	1.02
10352957	Rgs20	-1.03628	1.02916	1.11095	-1.1047
10352969	---	1.0289	-1.02427	-1.01632	1.09836
10352971	---	1.1016	-1.10037	-1.14766	1.11388
10352973	---	-1.23721	-1.13267	-1.03041	-1.11218
10352980	Sntg1	1.03714	1.10347	1.0535	1.06564
10353002	---	-1.04738	-1.05547	-1.17249	-1.02123
10353004	Cks2	1.07164	1.32265	1.17529	1.17877
10353008	---	1.0312	-1.04823	1.1187	1.13705
10353010	Mybl1	1.09725	1.09382	1.18737	1.16236
10353028	Vcpip1	1.1466	1.06793	1.10282	1.10076
10353032	Rpa3	1.22433	1.21145	1.28235	1.28547
10353034	---	1.03094	-1.0564	1.2386	-1.00541
10353036	---	1.24188	-1.00042	1.10397	1.08506
10353038	---	-1.06014	1.03768	1.05369	-1.08833
10353050	Cops5	-1.03733	1.16316	1.29135	1.05788
10353061	---	1.0369	-1.0406	-1.10211	1.0485
10353064	---	1.0124	1.21319	1.14845	1.04073
10353102	Cpa6	-1.08771	-1.13363	-1.03508	-1.16123
10353117	Slco5a1	1.026	-1.02895	-1.00739	1.01159
10353127	Prdm14	1.17843	-1.02051	1.11089	1.07055
10353135	Ncoa2	-1.02131	-1.00177	-1.00194	1.03763
10353165	---	-1.02368	-1.04239	1.02051	1.04122
10353167	Tram1	1.00735	1.10001	-1.00672	1.01038
10353181	---	-1.02077	1.2996	1.24468	1.15669
10353189	---	1.10016	1.09047	1.05856	1.0999
10353192	Eya1	1.05314	1.11813	1.30328	1.06142
10353213	Msc	-1.13817	-1.03883	1.05809	1.05621
10353219	Sumo2	-1.05595	1.13566	1.08409	1.00104
10353221	Trpa1	-1.0045	-1.26551	-1.06574	-1.03027
10353250	---	1.15441	1.11412	1.12412	1.20949
10353252	Gm106	1.08244	1.1672	1.21876	1.0577
10353258	4930444P10Rik	1.07593	-1.06551	-1.00267	-1.04592
10353265	Rpl7	-1.02327	1.14027	1.12798	-1.02084
10353272	Stau2	1.05327	1.08529	1.06454	1.05696
10353288	Ube2w	1.17429	1.68532	1.31331	1.19671
10353296	Tceb1	1.11745	1.25015	1.24736	1.13482
10353303	---	1.03933	-1.02977	-1.07952	-1.14272
10353305	---	1.05676	-1.02897	-1.05504	1.19123
10353307	---	-1.17301	1.1179	-1.12932	-1.05985
10353309	Jph1	1.03753	1.01418	-1.0144	1.01742
10353311	Jph1	-1.09645	-1.04685	-1.03751	1.03952
10353317	---	-1.10888	1.04662	-1.07592	-1.08854
10353320	Crisp4	-1.04967	-1.10837	1.03363	-1.03642
10353330	EG574082	1.0434	-1.0404	1.00034	-1.01171
10353333	EG654460	-1.11116	-1.19595	-1.11694	1.01393
10353336	---	-1.06697	-1.0358	1.02617	-1.07779
10353341	---	-1.09608	1.13982	-1.05774	-1.08542
10353343	---	-1.04483	-1.06477	-1.17029	-1.02149
10353346	Pkhd1	1.15583	-1.13916	-1.10287	1.02209
10353413	Rnu6	1.0756	1.04033	1.10881	1.02074
10353415	Il17f	1.14162	-1.11488	1.02818	1.12588
10353420	Mcm3	1.22537	1.07225	1.06023	1.2859
10353438	Tram2	1.1908	-1.17143	-1.00713	-1.14353
10353450	EG241041	1.06567	-1.0297	-1.06099	1.07374
10353460	Kcnq5	1.0878	1.09722	1.17304	1.10903
10353475	Eif3m	1.12359	1.03121	-1.0524	1.1541
10353477	---	-1.27724	-1.00539	1.25204	-1.07052
10353479	Rims1	-1.03777	1.12776	-1.03651	-1.11237
10353519	4933415F23Rik	1.04835	1.02993	1.09432	-1.00179
10353522	---	1.19697	-1.42849	-1.12815	1.19207
10353524	Ogfrl1	-1.03217	1.08202	-1.03416	-1.06002
10353533	Smap1	-1.06956	1.25286	1.23908	1.04077
10353545	---	1.10422	1.2985	1.30701	1.09108
10353549	---	1.09336	1.16449	1.34605	1.12781
10353574	Col19a1	1.14342	-1.0185	1.10766	1.03161
10353624	---	-1.05945	1.15566	1.21186	-1.01435
10353626	---	-1.00654	1.21856	1.35442	1.0021
10353630	---	1.00602	1.20666	1.27136	-1.04742
10353632	Bai3	1.09062	1.14567	1.24671	1.09989
10353669	---	-1.05703	-1.33693	-1.09416	-1.2444
10353674	Lsm5	1.54069	1.95986	1.77428	1.45818
10353676	Gm597	1.11856	1.0187	-1.02544	1.04962
10353679	---	-1.00187	-1.07218	-1.00995	-1.08747
10353686	---	1.31812	1.05394	1.10513	1.2437
10353689	Phf3	1.03094	1.23804	1.09172	1.0202
10353707	Ptp4a1	1.08515	1.2233	1.21322	1.09772
10353716	---	1.05892	-1.08572	1.03497	1.10035
10353721	---	1.03967	-1.0336	-1.0104	1.12493
10353729	---	1.00919	1.09193	1.32519	1.06453
10353731	---	1.00904	1.06471	1.41945	1.08865
10353733	Prim2	1.13491	1.17237	1.21958	1.13021
10353750	Bag2	-1.00534	-1.04442	-1.02163	1.07073
10353754	Zfp451	1.05921	1.16185	1.11243	1.12939
10353773	---	1.07054	-1.07857	-1.03383	1.19711
10353775	---	1.12838	1.1156	1.10729	1.17318
10353783	Ccdc115	-1.02517	-1.11632	1.00209	-1.04699
10353786	Tesp2	1.11298	-1.04182	1.11012	1.09283
10353792	---	1.0989	-1.10103	1.10108	1.14488
10353794	---	1.02761	-1.04454	-1.01214	1.08055
10353803	Ugcgl1	-1.01575	1.10639	1.22749	1.19218
10353844	Lincr	1.12641	-1.16401	1.0118	-1.00007
10353849	---	1.24046	1.25574	1.20012	1.22198
10353871	Lman2l	1.0317	1.47648	1.1767	1.22617
10353878	Ankrd23	-1.2375	-1.2961	-1.21397	-1.10959
10353891	Ankrd39	1.13394	-1.11045	-1.03676	1.15552
10353899	---	-1.04271	-1.11059	-1.02489	1.01485
10353915	1700024G10Rik	1.12176	-1.07937	1.01505	1.01701
10353923	---	1.05373	-1.12078	-1.02948	1.02224
10353934	Actr1b	-1.0094	1.14536	1.03498	1.01591
10353947	Tmem131	-1.01459	1.01195	1.05717	1.06087
10353989	---	1.12857	-1.02101	1.15553	1.19031
10353991	Rpl12	1.08539	1.08862	1.12306	1.05482
10353993	6330578E17Rik	1.02312	1.03373	1.0362	-1.01203
10354003	Mgat4a	1.12929	1.62657	1.38947	1.08779
10354019	---	-1.04459	1.09167	1.04792	1.01211
10354031	Tsga10	1.00783	1.31495	1.12042	1.06907
10354054	Mitd1	1.2893	1.45319	1.43343	1.24289
10354065	Lyg2	1.03409	-1.21391	-1.12126	-1.01373
10354072	Lyg1	-1.02818	-1.02595	-1.08228	-1.03935
10354079	Txndc9	1.12466	1.27326	1.36075	1.10894
10354085	Rev1	1.09932	1.16976	1.10573	1.10264
10354111	Aff3	1.07033	1.08907	1.10075	1.00069
10354141	Lonrf2	1.12288	1.17298	1.16991	1.03894
10354157	Chst10	1.07078	1.08758	1.02818	1.11115
10354168	Tbc1d8	1.08183	-1.05295	1.09317	-1.00522
10354191	Rnf149	1.17137	1.11197	1.1016	1.20863
10354203	---	-1.03917	1.23856	1.05672	1.13772
10354205	EG329126	-1.18492	-1.12009	1.08197	-1.21011
10354207	Creg2	-1.0189	1.01543	1.03296	1.08578
10354216	---	-1.15944	-1.1927	-1.23285	-1.14065
10354220	Mfsd9	1.30515	-1.01943	1.03287	1.23067
10354227	---	-1.00043	1.07519	1.10621	1.17414
10354233	Tgfbrap1	1.08305	1.17362	1.20912	1.11814
10354247	Fhl2	1.09567	1.05298	1.2575	1.20468
10354258	Uxs1	1.01218	1.11119	1.10721	1.00696
10354267	---	-1.09195	1.02017	-1.11323	1.09034
10354273	---	1.21894	1.21263	1.08585	1.16949
10354275	1700029F09Rik	1.14131	1.10061	1.05414	1.17023
10354286	Kdelc1	1.13986	1.34466	1.18283	1.08704
10354299	---	1.01728	-1.05487	-1.04968	1.04422
10354307	---	1.13813	-1.02697	1.07185	1.10737
10354309	Col5a2	1.01303	-1.16695	-1.13225	1.01229
10354368	---	-1.07919	-1.05123	-1.20401	1.03982
10354372	---	1.03438	1.00607	1.02033	1.02431
10354374	Slc40a1	1.33627	-1.07873	1.20799	1.20262
10354384	EG212225	-1.14382	-1.29915	-1.18548	-1.05831
10354389	Slc39a10	1.03581	1.02145	1.20267	1.02863
10354400	---	1.16345	1.11286	1.05775	1.25947
10354404	Dnajb6	-1.03938	1.22118	1.16744	-1.00498
10354408	---	-1.01597	-1.02484	1.0016	1.04434
10354411	---	-1.10767	1.06406	-1.01347	1.03145
10354414	---	-1.01665	-1.23703	-1.16949	1.10845
10354416	---	1.11796	-1.09318	1.01519	1.10695
10354418	Obfc2a	-1.0261	1.13894	1.21677	1.10011
10354432	Myo1b	1.00585	1.21411	1.21997	1.06584
10354468	---	-1.01781	-1.05672	-1.01672	-1.01314
10354470	---	1.07935	1.14022	1.12873	1.05173
10354472	Gls	1.05342	1.28398	1.11825	1.04771
10354494	Nab1	1.06084	1.08871	1.09987	-1.04803
10354504	LOC546736	1.10575	-1.1353	-1.00031	-1.08291
10354506	---	1.08065	1.1503	1.13656	1.10418
10354521	Inpp1	1.10207	1.05829	1.0758	1.15504
10354529	---	1.38846	1.28778	1.29263	1.14089
10354534	---	1.02685	1.04875	-1.09374	-1.0137
10354542	Pms1	1.03587	1.11824	1.09242	1.08581
10354555	Asnsd1	-1.01587	1.20577	1.21313	1.04451
10354563	---	1.065	1.16158	1.15912	1.05496
10354576	---	1.54283	1.02545	1.18642	1.24911
10354581	---	1.01837	-1.14937	-1.06893	-1.35093
10354588	Stk17b	1.10229	1.19908	1.13207	-1.05635
10354598	Hecw2	1.06078	1.26642	1.20752	1.17212
10354630	Gtf3c3	1.1084	1.2343	1.28023	1.16676
10354644	EG627915	1.00151	-1.07412	-1.05295	-1.00154
10354647	---	-1.05109	1.16172	1.47455	1.08459
10354649	---	1.06157	1.22252	1.32068	1.2578
10354677	Ankrd44	-1.08963	-1.16886	-1.14772	-1.15933
10354704	Sf3b1	1.07307	1.15065	1.17097	1.07997
10354730	---	1.06627	1.05223	-1.00569	1.08492
10354732	Hspd1	-1.03853	1.17641	1.04238	-1.01198
10354737	LOC381258	-1.10359	-1.23372	-1.22506	-1.11317
10354739	Atp5l	-1.01962	1.20572	1.13935	-1.0524
10354741	Rftn2	1.11762	1.03839	1.1381	1.01575
10354753	Boll	-1.08918	-1.15527	-1.22673	-1.08508
10354765	---	1.05811	1.04538	-1.04223	-1.03889
10354768	Akr1b3	1.16164	1.19266	1.09267	1.06633
10354773	Hsfy2	1.06984	-1.08471	1.05114	1.02519
10354777	Satb2	1.13313	1.03564	1.42383	1.14545
10354788	---	1.31494	1.09347	1.05805	1.19994
10354792	---	1.23896	1.363	1.21842	1.12652
10354803	---	-1.09298	1.0227	-1.04244	-1.08257
10354807	Kctd18	-1.05089	1.02286	1.28901	1.01571
10354816	Clk1	1.13108	1.4397	1.08211	1.06439
10354832	Ppil3	1.22249	1.47102	1.37953	1.2858
10354845	Orc2l	1.15088	1.52922	1.26581	1.09589
10354868	---	1.12955	1.33477	1.07985	1.07782
10354881	---	1.01818	1.02741	1.24558	1.22852
10354883	Als2cr12	-1.16383	-1.04786	-1.24397	-1.26373
10354897	Trak2	1.01872	1.15035	1.0726	-1.00582
10354916	---	1.06144	-1.08711	-1.01003	1.06646
10354919	4930408G06Rik	1.04141	1.07816	1.11267	1.12225
10354921	Als2cr11	-1.00722	-1.07141	-1.04023	-1.01614
10354938	Als2cr4	1.15056	1.03218	-1.09136	-1.19728
10354955	Mpp4	-1.01995	1.07858	-1.04156	-1.07993
10354979	Als2	1.02901	1.2214	1.03826	1.01948
10355017	Sumo1	-1.03005	1.4543	1.40369	-1.05648
10355024	Ica1l	1.33796	1.42359	1.35625	1.28292
10355037	Wdr12	1.19003	1.17523	1.49654	1.21145
10355050	Raph1	1.2092	1.19989	1.31224	1.1882
10355069	---	1.14345	1.06076	1.15489	1.12077
10355084	Ndufs1	1.13676	1.28257	1.2209	1.1342
10355105	---	1.06867	1.15771	1.11525	1.1087
10355109	Gpr1	1.09781	-1.1161	1.11298	1.03497
10355115	LOC667644	1.25064	1.09246	1.14056	1.11216
10355117	Gm215	-1.06464	-1.06068	-1.02477	1.03703
10355121	Mdh1b	1.0186	1.0286	1.0808	1.07394
10355134	---	1.10092	-1.03787	1.07114	-1.03686
10355138	---	-1.00596	1.02851	1.08086	1.19598
10355141	Klf7	1.02401	1.06838	1.18431	1.0773
10355147	---	1.17938	1.0283	1.20393	1.02497
10355152	Fzd5	1.33486	-1.00427	1.02887	1.07337
10355162	9430067K14Rik	1.10189	-1.00041	1.13951	1.12391
10355173	Rpl10a	1.11519	1.14657	1.15273	1.0574
10355176	---	-1.06848	1.0242	-1.0098	1.01665
10355188	Cryge	-1.00177	1.00503	-1.05346	1.01318
10355191	Crygd	-1.24184	-1.29765	-1.42876	-1.08917
10355193	Crygc	-1.06074	-1.09359	-1.13593	1.01333
10355197	---	1.0204	1.08886	1.06466	1.15878
10355199	Crygb	1.20499	1.10191	1.18451	1.2525
10355202	Cryga	1.03974	-1.09361	1.14608	-1.09232
10355205	---	-1.30454	1.01093	-1.03242	-1.19407
10355214	Idh1	1.13704	1.31685	1.29192	1.14823
10355225	---	1.33807	1.61997	1.30449	1.20489
10355227	---	1.02989	1.43607	1.30451	1.02438
10355246	Acadl	1.11581	1.2441	1.25636	-1.04831
10355259	Myl1	-1.15506	-1.03509	1.06708	-1.07608
10355264	---	1.16823	-1.06998	-1.00267	1.22629
10355266	Lancl1	1.10497	1.07477	1.18336	1.00287
10355278	Erbb4	1.12581	1.09976	1.33417	-1.05946
10355310	LOC667842	1.2428	1.18256	1.53801	1.2735
10355312	Ikzf2	-1.03007	1.11105	-1.14439	-1.17854
10355325	---	1.09017	1.09147	1.01911	1.07405
10355327	---	1.07004	-1.08727	-1.02135	1.13536
10355329	Bard1	1.11511	1.20621	1.05038	1.0636
10355341	---	1.17249	-1.02561	-1.02534	1.01527
10355343	---	1.0471	1.01975	1.04834	1.11659
10355401	LOC629101	1.05341	1.02525	1.01831	1.03105
10355403	Fn1	-1.22303	-1.21867	-1.20658	-1.20317
10355452	---	1.13751	1.04514	1.22346	1.17259
10355454	LOC383528	1.22988	-1.08906	-1.04464	1.05295
10355456	Mreg	1.09943	1.06388	-1.01687	1.09219
10355464	Pecr	1.20325	1.00983	1.06291	1.11021
10355474	2013-03-05	1.18414	1.11531	1.10931	1.24669
10355479	Ankar	1.11812	-1.04224	1.02016	-1.02025
10355500	Igfbp5	-1.13625	-1.03775	1.16173	-1.16075
10355511	Tnp1	1.07047	1.00124	-1.01422	1.05244
10355514	---	1.23148	1.2593	-1.03162	1.34556
10355528	Tns1	-1.09823	-1.3904	-1.51153	-1.18979
10355530	Tns1	1.03248	-1.17175	-1.03044	1.10456
10355532	Tns1	1.102	-1.07472	-1.01016	1.17667
10355534	Tns1	1.0104	-1.25297	-1.14768	-1.0231
10355536	---	-1.11857	-1.12553	-1.32365	-1.29131
10355550	Il8ra	1.0329	-1.19505	-1.15395	1.11264
10355554	Aamp	1.08617	1.04638	1.12131	-1.07373
10355567	Tmbim1	1.09047	1.06508	-1.01247	1.18557
10355582	Usp37	1.10662	1.2938	1.18277	1.14032
10355611	Zfp142	-1.01862	1.0891	1.0639	1.09499
10355628	Rnf25	1.13439	1.23123	1.20722	1.2914
10355639	Prkag3	1.16221	-1.05179	-1.01116	1.08907
10355658	Fev	1.07592	-1.12431	-1.14355	1.07833
10355662	Cryba2	1.35572	1.02652	1.00628	1.14927
10355668	---	1.34077	1.02946	1.25845	1.33612
10355670	Ccdc108	1.1475	-1.17917	-1.06522	-1.16839
10355706	Ihh	1.00543	-1.03064	-1.21247	1.20922
10355711	Nhej1	1	-1.07476	-1.00619	1.02279
10355717	Slc23a3	1.06379	1.05298	1.02086	-1.04469
10355730	---	1.02148	1.11123	1.00466	1.05025
10355742	Abcb6	-1.10101	-1.0856	-1.05237	-1.13854
10355763	Atg9a	-1.03709	1.02699	-1.02866	-1.0296
10355785	---	1.05016	1.0708	1.08063	1.04261
10355806	Tuba4a	1.03948	1.10517	1.12422	1.07668
10355813	Ptprn	1.15311	1.17861	1.14547	1.16024
10355836	Resp18	1.52167	1.2597	2.17566	1.61299
10355844	Dnpep	1.1363	-1.0474	1.11973	1.10159
10355864	D1Bwg1363e	1.15909	1.05196	-1.00816	1.15532
10355871	Obsl1	-1.07618	-1.16863	1.05032	1.10091
10355893	Epha4	1.00896	1.1522	1.052	1.07207
10355916	Pax3	1.09206	-1.0628	1.04318	1.24392
10355931	Farsb	1.01211	1.08745	1.11684	1.02646
10355954	BC035947	1.0682	-1.19634	1.00865	1.02804
10355958	Ube2v1	-1.09233	1.16025	-1.05201	-1.12397
10355960	Scg2	1.28649	1.33339	1.32999	1.23255
10355967	Ap1s3	-1.00736	1.08617	-1.00647	1.12726
10355974	Wdfy1	-1.20383	-1.00271	1.06694	-1.01102
10355984	Serpine2	1.15064	1.19769	1.22444	1.12166
10355996	Slc25a5	1.12844	1.12547	1.08813	1.0637
10355998	---	1.00933	-1.06822	-1.00915	-1.00766
10356001	Cul3	1.07148	1.2171	1.16425	1.1071
10356018	---	1.12716	1.03573	1.00169	1.04194
10356020	---	-1.02074	1.1714	1.02064	-1.0571
10356082	Plscr1	-1.00546	-1.09689	-1.00206	1.02047
10356084	Irs1	1.11848	1.02992	-1.00803	1.04771
10356088	Col4a4	1.23483	1.00597	-1.01692	1.10969
10356137	Tm4sf20	1.10857	1.15548	1.13914	1.05512
10356143	LOC100044526	1.02387	1.05747	1.15024	1.08678
10356145	Slc19a3	-1.06437	1.08371	-1.00526	-1.13687
10356154	4930544G21Rik	-1.01575	1.29092	1.06382	-1.03515
10356170	---	-1.02244	-1.1581	-1.17883	1.02317
10356172	---	1.14916	1.30818	1.37243	1.3101
10356177	Dner	1.23831	1.18115	1.34677	1.24101
10356194	Trip12	1.07932	1.13505	1.09469	1.04312
10356240	Slc16a14	-1.01302	-1.1723	1.0523	-1.0456
10356248	C130026I21Rik	-1.05011	-1.19011	-1.14359	-1.08062
10356262	EG665378	1.03323	-1.17116	-1.10404	-1.04422
10356267	A530032D15Rik	-1.02444	1.16028	1.1617	1.08633
10356269	A530032D15Rik	-1.06562	1.60662	1.29049	-1.02691
10356271	---	-1.00065	-1.16838	-1.24265	-1.08971
10356274	---	1.11111	-1.01428	1.01958	1.14082
10356278	Sp110	-1.04529	-1.06433	-1.05029	-1.03226
10356291	---	1.00495	-1.13238	-1.00108	1.02799
10356293	---	1.15587	1.17001	1.25752	1.53168
10356299	Gpr55	-1.18651	-1.23216	-1.05908	-1.21537
10356305	Htr2b	1.08357	1.24015	1.3185	1.13296
10356312	Ncl	-1.06545	1.14906	1.2825	-1.06879
10356329	Ncl	-1.06456	1.18196	1.66211	1.11309
10356331	---	-1.04046	1.08363	1.00634	-1.03844
10356333	Snord82	-1.06639	1.78519	1.2814	1.1397
10356335	Nmur1	1.22692	1.01283	1.02115	1.11991
10356339	Pde6d	1.05255	1.05775	1.20878	1.18046
10356345	Nppc	-1.04618	-1.10877	1.02548	1.08277
10356351	EG630138	1.10352	1.07548	1.10484	1.06829
10356353	Akp5	1.06182	1.0172	-1.0123	1.02651
10356367	Alpi	-1.01893	-1.09338	-1.11502	-1.03059
10356379	Ecel1	1.05332	-1.26141	-1.19252	1.03243
10356403	LOC100040591	-1.1522	1.24849	-1.40362	-1.66094
10356406	Ngef	1.05899	-1.01317	1.07238	-1.06585
10356423	Usp40	1.05407	1.07381	1.10806	1.01289
10356457	Dnajb3	-1.07714	1.05983	1.06135	1.06769
10356461	---	-1.11586	1.23931	1.04527	1.05256
10356470	Glrp1	-1.04487	-1.09096	-1.14679	-1.11621
10356475	Arl4c	1.00694	-1.23873	-1.08157	-1.03993
10356482	LOC383542	1.13197	1.06679	-1.00322	1.10172
10356484	Gbx2	1.13311	-1.04436	1.18092	1.27739
10356489	Asb18	-1.16777	-1.05553	-1.07364	-1.00366
10356498	---	1.06744	-1.0246	-1.02355	-1.16351
10356510	Iqca	1.05094	1.09566	1.01799	1.19943
10356512	Iqca	1.02967	-1.10197	-1.17297	-1.10137
10356514	---	1.02296	-1.04854	-1.06582	-1.05065
10356520	Col6a3	1.14661	-1.15089	-1.10361	-1.03161
10356568	Rab17	1.00514	-1.08683	1.15286	-1.0032
10356577	Ilkap	1.08576	1.07487	1.04259	1.12365
10356593	Hes6	-1.02529	-1.07349	-1.10286	-1.0225
10356601	Per2	1.16899	1.15134	1.02532	1.1777
10356626	---	1.16946	1.2213	1.23223	1.15544
10356628	Hdac4	1.02692	1.17119	1.1218	1.05034
10356657	Ndufa10	1.20007	1.17596	1.17501	1.20204
10356671	Olfr1416	-1.14639	-1.49262	-1.27054	-1.30824
10356673	Olfr1415	1.12497	-1.06618	-1.1027	1.02546
10356675	Olfr1414	1.22787	1.1259	1.08111	1.25158
10356677	---	1.13343	1.09939	1.08457	1.14225
10356681	Otos	-1.18963	-1.12842	-1.10433	-1.05778
10356689	Ankmy1	-1.16643	-1.2181	-1.05122	-1.14526
10356710	---	1.11039	-1.20882	-1.0197	1.08405
10356712	Kif1a	-1.01484	1.09551	1.09131	1.01198
10356762	LOC100042220	-1.25426	2.87883	2.07877	1.58617
10356764	---	1.07667	-1.02772	-1.05488	1.02031
10356771	Mterfd2	-1.00013	-1.04698	1.05986	-1.16764
10356778	LOC665966	1.01046	1.01328	1.01208	1.04604
10356780	Pask	1.13219	-1.03839	1.09819	1.15615
10356800	Hdlbp	1.04207	1.12388	1.04212	1.0037
10356833	Stk25	1.05665	1.17392	1.2214	1.10346
10356848	Thap4	1.14135	1.14162	1.01295	1.15987
10356859	Dtymk	1.31894	1.24824	1.36814	1.19651
10356866	Pdcd1	-1.14077	-1.19041	-1.19363	-1.02739
10356873	---	1.15272	-1.19067	-1.11818	1.0756
10356880	St8sia4	1.12563	1.15197	1.12655	1.14461
10356886	Slco4c1	-1.11937	1.20738	1.17555	1.07279
10356900	Slco6b1	1.04818	1.0214	1.04976	1.05536
10356916	---	1.02312	-1.04775	-1.01979	1.00282
10356918	Slco6c1	1.25002	1.25629	1.22848	1.26125
10356932	---	1.05596	1.07961	1.15365	1.03188
10356936	Hisppd1	1.17975	1.28249	1.31702	1.22475
10356968	Pam	1.08141	1.25164	1.19866	1.18485
10356995	---	1.31995	1.29186	1.29506	1.21218
10356997	---	1.13005	-1.06668	-1.24373	1.13537
10356999	Prdx2	1.0407	1.15512	1.18107	-1.30042
10357003	Rnf152	-1.07282	-1.01129	-1.01363	1.07295
10357008	Pign	1.0867	1.12096	1.17271	1.07136
10357043	Bcl2	1.03723	1.05688	1.09981	1.04127
10357051	Fvt1	-1.01257	1.02021	1.07547	-1.03196
10357064	Vps4b	1.11767	1.08101	1.10886	1.12834
10357072	Serpinb3a	-1.18178	-1.18837	-1.11367	-1.13875
10357077	Serpinb3d	1.14258	1.03112	1.20609	1.21111
10357084	Serpinb3b	1.28012	1.07455	1.13483	1.17294
10357090	Serpinb3c	1.31571	1.06962	1.12823	1.15018
10357097	LOC435640	1.2473	1.0864	1.0494	1.29907
10357103	Cdh19	1.00239	1.3637	1.50571	1.03699
10357115	Dsel	1.14212	1.40625	1.52583	1.25824
10357122	---	1.15027	-1.03788	1.06176	1.13927
10357124	Tsn	1.06936	1.2761	1.39962	1.13176
10357135	2900060B14Rik	-1.03673	1.00152	1.02056	1.07971
10357137	Gli2	1.09687	-1.06055	-1.15752	1.05325
10357155	Inhbb	1.20694	1.12756	1.13136	-1.0904
10357158	Ralb	1.15324	1.04803	1.19918	1.06008
10357164	Epb4.1l5	-1.08694	-1.00847	-1.0673	1.00419
10357191	Ptpn4	-1.01137	1.32884	1.0517	1.19524
10357220	Tmem177	1.03273	1.01731	1.02904	1.01398
10357222	---	1.28855	1.09162	1.05084	1.07401
10357239	Tmem37	1.16006	-1.03964	1.09776	1.05116
10357242	Dbi	1.01749	1.05988	1.04646	1.00237
10357249	Steap3	1.06164	-1.03681	1.02748	1.0559
10357261	Marco	1.37084	-1.01853	1.10771	1.23243
10357280	Insig2	1.13658	1.1382	1.21683	1.13568
10357288	Htr5b	-1.0358	-1.08233	-1.31969	1.0781
10357292	Ddx18	1.3763	1.16945	1.21921	1.36901
10357298	LOC100039477	-1.25426	2.87883	2.07877	1.58617
10357300	Dpp10	1.03331	-1.06564	1.60615	1.22374
10357328	---	1.39169	1.22	2.79907	1.39384
10357332	Actr3	1.03742	1.05015	1.17088	1.05953
10357339	Lypd1	1.28127	1.2251	1.75592	1.30007
10357345	E030049G20Rik	-1.10172	-1.04161	1.02179	-1.05513
10357363	E030049G20Rik	-1.09255	-1.10363	-1.16889	-1.27314
10357369	---	1.02186	1.1453	1.15876	1.03358
10357371	Tmem163	1.042	1.02905	1.022	1.21145
10357381	Ysk4	-1.00151	1.17173	1.28377	1.20778
10357391	Zranb3	1.21737	-1.07226	1.13708	1.01238
10357418	Lct	1.21865	1.25366	1.16001	-1.03661
10357436	Mcm6	1.10767	1.11296	1.09222	1.04512
10357454	Dars	1.19503	1.37426	1.33454	1.12335
10357472	Cxcr4	1.00895	-1.06521	-1.09934	-1.04721
10357478	---	1.03304	1.10856	1.12258	-1.00557
10357480	Daf2	-1.00304	-1.08525	-1.03619	-1.03713
10357488	Cd55	1.02808	1.17674	1.10066	1.05232
10357500	Zp3r	1.14669	1.05362	1.06545	1.14298
10357516	C4bp	1.07683	1.04107	-1.06401	1.11964
10357529	---	1.0307	-1.0612	-1.01985	1.03346
10357535	Pfkfb2	1.07005	1.08393	1.15722	1.06281
10357553	Il24	1.04631	1.01039	1.02025	1.11963
10357562	Il20	-1.00539	-1.19027	-1.01946	-1.13246
10357570	Il19	1.0297	-1.10426	-1.16054	-1.01465
10357579	Mapkapk2	1.19201	1.10158	1.1078	-1.01717
10357590	Dyrk3	1.27824	1.1964	1.22036	1.0511
10357594	Rassf5	1.04139	1.09313	1.21594	1.27182
10357604	Ikbke	-1.14806	-1.13457	-1.02761	1.0069
10357630	Srgap2	1.04008	1.32965	1.10337	1.07716
10357658	LOC667238	1.06113	1.01372	1.11467	1.1756
10357660	Mfsd4	1.10591	-1.00928	1.00529	1.03686
10357676	Pctk3	1.26532	-1.00462	-1.03118	1.1364
10357696	---	1.10427	-1.07498	1.03465	1.20383
10357698	Tmcc2	1.04191	1.12062	1.11107	1.04286
10357705	Cntn2	1.12377	1.07066	1.04412	1.1406
10357736	Nfasc	-1.02246	1.14947	1.07595	-1.03667
10357773	Mdm4	1.04855	1.19836	1.09209	1.04896
10357788	---	-1.02836	1.01212	-1.07691	1.09448
10357790	Sox13	1.19869	-1.04709	-1.03369	1.098
10357808	Snrpe	-1.07211	1.17949	1.18769	-1.0399
10357814	Zc3h11a	1.05465	1.14952	1.08714	1.00918
10357833	Atp2b4	-1.12498	-1.03617	1.65155	-1.07518
10357858	Optc	-1.05537	-1.1443	-1.07438	1.01284
10357870	Prelp	1.0273	1.02836	-1.07851	-1.20667
10357875	Btg2	1.18103	1.17281	1.07252	1.18548
10357878	Adora1	1.12491	1.04601	1.02755	1.10578
10357888	---	-1.10422	1.03502	-1.1371	-1.05193
10357917	Tmem183a	1.07836	1.13266	1.08341	1.01096
10357927	4931440L10Rik	-1.09125	-1.0561	-1.14053	1.02798
10357932	Ppp1r12b	-1.00242	-1.01472	1.01409	1.08486
10357944	Ppp1r12b	1.04245	1.02115	-1.04607	-1.02437
10357946	Ppp1r12b	-1.04713	1.07645	-1.04279	-1.02286
10357948	Ppp1r12b	1.15903	1.08742	1.07765	1.08252
10357950	Ppp1r12b	-1.13987	1.13161	1.08182	-1.0847
10357952	Ppp1r12b	-1.07913	-1.10843	-1.16493	-1.10354
10357954	Ppp1r12b	-1.07207	1.10706	1.11492	-1.06699
10357965	Lgr6	1.00409	-1.13487	-1.01973	1.17836
10357986	Ptprv	1.04866	-1.12359	-1.05982	-1.1469
10358023	Gpr37l1	1.21455	1.0688	1.22405	1.23873
10358027	Elf3	-1.19779	-1.16382	-1.09413	-1.22057
10358038	Rnpep	-1.00415	1.18657	1.16939	1.02109
10358050	Timm17a	1.11195	1.16205	1.18351	1.13293
10358057	Tmem58	1.08012	-1.0002	1.0252	1.09431
10358064	Ipo9	1.09229	1.20402	1.25955	1.20171
10358091	Nav1	1.00055	1.02613	1.0401	-1.01111
10358124	Pkp1	-1.02397	-1.04229	-1.03157	1.0123
10358140	---	1.0546	1.17544	1.00783	1.07092
10358155	2310006M14Rik	-1.19355	-1.22666	-1.07464	-1.11032
10358177	---	1.10849	-1.02684	1.02036	1.10166
10358188	Gpr25	1.07198	-1.13905	-1.10332	1.04828
10358191	Camsap1l1	1.11477	1.14859	1.10332	1.12459
10358210	Nr5a2	1.18687	1.01446	-1.05651	1.3046
10358224	Ptprc	-1.05118	1.16913	1.34378	1.102
10358259	Nek7	1.05829	1.23744	1.23485	1.14941
10358272	Lhx9	1.04113	1.02826	-1.17476	1.12451
10358283	Crb1	-1.03172	1.0009	-1.03255	-1.02454
10358299	EG214403	-1.0337	1.02379	-1.03513	-1.0351
10358315	Cfhr1	1.03464	1.01859	1.0906	1.00386
10358324	---	1.13169	-1.01542	-1.03675	-1.02994
10358330	BC026782	-1.05926	-1.04709	-1.07888	-1.13061
10358339	Cfh	-1.33126	-1.26632	-1.22765	-1.50433
10358357	---	1.20296	-1.18221	-1.06085	-1.00846
10358359	Cdc73	1.02966	1.19879	1.16306	1.0723
10358379	Trove2	1.0851	1.17395	1.25317	1.10607
10358389	Rgs2	1.16496	1.37253	1.47494	-1.00382
10358399	Rgs13	1.05995	1.1923	1.2201	1.06265
10358408	Rgs1	1.14978	1.04132	-1.01888	1.25245
10358415	Rgs21	-1.04039	1.06397	-1.00826	-1.03009
10358419	9630028H03Rik	-1.00325	1.00186	1.07078	1.08662
10358421	Rgs18	1.16238	1.08898	-1.03104	1.01809
10358430	---	1.05055	-1.02633	-1.01344	1.21089
10358432	---	-1.08281	1.1338	1.10393	-1.08438
10358434	Pla2g4a	-1.02998	-1.18402	-1.05377	-1.12373
10358454	LOC100043257	1.09466	1.03633	1.05632	-1.03501
10358457	Bex4	1.1523	1.33536	1.61734	1.26917
10358459	BC003331	1.05533	1.3149	1.16911	1.02728
10358476	Prg4	1.07243	-1.01243	1.04677	-1.19183
10358490	---	-1.01064	-1.11796	-1.08613	-1.06156
10358513	---	-1.36416	-1.38508	-1.12431	-1.07129
10358515	---	1.18462	1.05757	1.12562	1.15696
10358517	---	1.0155	-1.04529	1.2335	1.10697
10358519	---	1.11237	1.12843	1.01591	1.32941
10358521	---	-1.08769	-1.17341	-1.32483	1.01492
10358523	---	1.1922	1.09255	-1.00968	1.06209
10358525	---	1.37035	1.12538	1.20551	1.06286
10358527	---	1.23751	1.10824	1.09114	1.22895
10358637	---	1.17568	1.08148	1.20574	1.16241
10358672	Hmcn1	1.18394	-1.01061	1.04067	1.07854
10358675	---	1.29411	1.07722	1.09351	1.07691
10358677	---	1.19633	1.26216	1.29801	1.07045
10358698	Rnf2	1.08233	1.32257	1.20122	1.29469
10358709	Cox7b	1.11326	1.19674	1.15743	1.08067
10358713	ENSMUSG00000073540	-1.08024	1.02178	-1.15846	-1.10111
10358717	---	1.06941	1.12817	1.0432	1.08601
10358726	---	1.09731	1.1528	1.19352	1.17274
10358733	Rgl1	1.07132	1.14139	1.09829	1.02876
10358754	EG639787	1.29227	1.27508	1.2199	1.18225
10358757	Smg7	1.13251	1.3296	1.27592	1.09977
10358785	---	1.08143	-1.0894	-1.1349	-1.06985
10358787	Lamc2	1.17478	-1.05373	1.04189	1.16612
10358816	Lamc1	1.08014	1.0947	1.02882	-1.00891
10358845	EG626058	-1.00632	-1.07386	1.05746	-1.08503
10358849	Dhx9	1.05308	1.25794	1.1495	1.09819
10358879	Npl	-1.03595	-1.01096	1.10766	1.04461
10358892	---	-1.09741	-1.22702	-1.08107	-1.01612
10358894	---	1.09384	-1.04137	1.07477	1.08207
10358896	---	-1.09344	1.0607	1.19478	1.12458
10358913	Rgsl1	1.0452	1.14256	1.50658	1.2761
10358921	5830403L16Rik	-1.08937	-1.16967	1.04841	-1.36178
10358928	Cacna1e	-1.01897	1.07495	1.02021	1.01451
10358978	Ier5	1.07905	-1.03421	1.26847	1.02355
10358982	Mr1	1.08611	-1.02268	-1.02851	1.01212
10358991	---	1.05849	-1.14379	1.01543	1.03705
10358999	Xpr1	1.07136	1.09648	1.02467	1.06608
10359024	EG433367	1.09399	-1.00897	1.00047	-1.01819
10359027	Lhx4	-1.05865	-1.1802	-1.08491	1.071
10359034	Qsox1	1.12073	-1.18796	-1.02769	1.07479
10359050	---	-1.12654	1.11045	1.10851	-1.00986
10359078	Cep350	1.00996	1.34215	1.28582	1.1447
10359080	Cep350	1.2757	1.31819	1.12213	1.07016
10359082	Cep350	1.10993	1.3476	1.05646	-1.03369
10359084	Cep350	-1.00698	1.21855	1.15464	-1.06578
10359086	---	1.07516	1.12742	1.05324	1.08864
10359097	Tor1aip1	1.01641	1.11311	1.19476	1.20762
10359113	---	1.16036	1.21502	1.0084	1.04351
10359118	---	1.07396	1.01146	1.0936	1.0811
10359136	---	1.00002	-1.01692	1.08602	-1.05753
10359161	Soat1	1.22752	1.29311	1.14371	1.21067
10359181	Tor3a	1.30849	1.07245	1.04003	1.22638
10359190	---	1.117	1.16895	1.2547	-1.00906
10359201	Ralgps2	-1.03965	1.12415	1.07736	-1.04298
10359225	---	-1.1821	-1.13907	-1.15798	-1.13883
10359235	Rasal2	1.09751	1.24754	1.03052	1.08804
10359255	6430517E21Rik	-1.01128	1.02056	1.03284	1.05937
10359266	---	1.1018	1.05816	1.10322	-1.02472
10359280	---	1.22736	-1.05903	1.03887	1.07962
10359282	---	1.0576	-1.09153	-1.0609	-1.11768
10359293	---	-1.09697	-1.14016	-1.15293	-1.09593
10359297	Atp5h	1.04319	1.42158	1.3318	1.03823
10359299	---	-1.0343	-1.15471	-1.1006	1.04041
10359303	---	-1.12536	-1.20349	-1.41657	-1.06785
10359307	Tnn	1.12234	-1.14654	-1.13761	1.05825
10359334	Cacybp	1.24554	1.34068	1.42445	1.20299
10359339	Rabgap1l	1.05904	1.27708	1.24901	1.07237
10359375	Gpr52	1.09161	1.05162	1.26396	1.08188
10359377	Zbtb37	1.05592	1.0817	1.12619	1.06222
10359386	Dars2	-1.04654	-1.05328	1.01128	-1.08491
10359405	Klhl20	-1.123	1.01207	1.02304	1.01183
10359419	---	-1.02704	1.18106	-1.15809	1.12865
10359422	Prdx6	1.29853	1.27564	1.47909	1.21395
10359428	---	-1.18417	-1.11317	-1.22173	-1.05455
10359434	Fasl	1.10215	1.00728	1.04964	1.12019
10359446	---	1.06842	1.11123	1.10547	1.10874
10359473	4930558K02Rik	1.00799	-1.1025	-1.18081	-1.01638
10359480	Dnm3	1.09033	1.16174	1.24489	1.11653
10359504	---	-1.03523	1.09409	1.06143	1.04583
10359506	---	1.06757	1.07852	1.0415	1.01426
10359518	---	-1.11586	-1.02834	-1.10146	1.01547
10359520	---	1.11388	-1.33566	-1.25919	-1.19893
10359525	Bat2d	1.01788	1.15928	1.11223	1.01534
10359561	Fmo4	1.09334	-1.10903	-1.01287	1.11507
10359571	Fmo1	-1.14637	-1.07477	1.00825	-1.3229
10359582	Fmo2	1.37099	1.11242	1.25042	1.34978
10359593	Fmo3	1.24995	-1.01341	1.14694	1.08587
10359603	---	1.07318	-1.11103	-1.1426	-1.09502
10359624	Prrx1	1.16753	-1.01471	1.16147	1.27593
10359635	Scyl1bp1	-1.03207	1.12616	1.09313	1.08242
10359642	LOC100048484	-1.25426	2.87883	2.07877	1.58617
10359644	---	1.08935	1.07035	-1.06792	-1.03924
10359648	---	-1.0472	-1.02528	1.05793	1.17266
10359677	Blzf1	1.08692	1.09781	1.116	1.12136
10359689	Atp1b1	1.00803	1.1247	1.13947	1.01711
10359697	Xcl1	1.1521	-1.02385	-1.00526	1.0955
10359701	Tbx19	-1.00207	-1.13395	1.04498	-1.0753
10359713	Sft2d2	1.16948	1.0092	1.12624	1.01912
10359723	Tiprl	1.09155	1.14068	1.15429	1.1202
10359734	---	1.05378	1.21285	1.14583	1.06355
10359754	Mpzl1	1.03427	1.07137	1.09387	1.02737
10359762	Rcsd1	1.08751	-1.00083	-1.1404	1.08036
10359770	Pou2f1	1.00191	1.00589	1.12499	1.012
10359793	Dusp27	-1.02071	-1.03053	1.05822	1.04178
10359801	Mael	-1.06279	-1.19414	-1.05891	-1.01556
10359814	---	1.10729	-1.11657	1.16329	-1.14758
10359816	Pogk	1.00336	1.08245	1.05708	1.16138
10359828	---	1.07062	-1.0938	-1.0522	1.15338
10359837	Fmo9	1.13085	-1.09301	1.04641	1.25988
10359849	---	1.03035	-1.03413	1.02686	1.11155
10359851	Uck2	-1.0642	1.12426	1.12477	1.21054
10359859	---	1.33672	1.11201	1.18956	1.37055
10359861	Mgst3	1.29973	1.31049	1.67266	1.46954
10359867	Lrrc52	1.03469	-1.05852	1.0769	1.16722
10359870	Pbx1	1.01959	1.0661	1.04313	1.07655
10359888	---	1.2181	1.08154	1.04047	1.13628
10359890	Nuf2	-1.0676	-1.05318	1.02318	-1.04998
10359908	Rgs4	1.056	1.18986	1.27416	-1.0272
10359917	Hsd17b7	1.29939	1.38422	1.20828	1.25562
10359929	Ddr2	1.06135	1.02841	1.13124	-1.0376
10359948	Uap1	1.15251	1.20603	1.2148	1.22922
10359961	Uhmk1	1.04863	1.17467	1.07025	1.08014
10359970	Nos1ap	1.13909	1.18705	1.1332	1.05287
10359982	Atf6	-1.07533	1.17194	-1.0407	-1.03262
10360001	Med23	-1.00215	-1.11164	1.09762	1.02161
10360003	Dusp12	1.06998	1.20682	1.38564	1.13657
10360012	Fcrlb	1.44614	1.17362	1.25515	1.2224
10360018	Fcrla	1.19973	1.06123	1.05327	1.29634
10360026	Uqcrb	1.06887	1.32027	1.1585	1.08741
10360028	Fcgr2b	1.00264	-1.07861	-1.0238	-1.09315
10360040	Fcgr3	1.16	1.05591	1.10661	1.18089
10360046	Sdhc	1.00132	-1.04038	-1.10699	1.0176
10360053	---	1.05289	-1.01644	1.13753	1.00621
10360058	Tomm40l	1.14295	1.14875	1.29523	1.2513
10360070	Fcer1g	1.09439	1.01972	1.02819	1.06261
10360076	Ndufs2	1.06579	1.15036	1.06691	1.06512
10360090	Ppox	-1.00424	-1.06724	-1.06742	-1.03365
10360105	Usp21	1.29346	1.21931	1.23702	1.19295
10360120	Ufc1	1.06095	1.15141	1.25403	1.10436
10360128	Rpl27	1.09667	1.21245	1.22935	1.0895
10360130	Nit1	1.08093	1.09743	1.07658	1.04486
10360139	Klhdc9	1.20125	1.0166	1.02246	1.16115
10360145	B930036N10Rik	1.03126	-1.00518	1.09948	1.06317
10360147	---	-1.00828	-1.13504	-1.17469	-1.01589
10360149	Itln1	-1.04969	1.03216	-1.11877	-1.09067
10360158	Ly9	-1.00501	-1.06818	-1.07269	1.04397
10360173	Slamf7	1.12328	1.06707	1.25088	1.12177
10360187	Vangl2	-1.02189	-1.12768	-1.02599	1.06652
10360202	Nhlh1	-1.08968	-1.10989	1.00154	1.06848
10360205	Ncstn	1.04229	1.15889	1.20203	1.12201
10360225	Timm23	-1.0042	1.13574	1.16771	1.04215
10360227	Pea15a	-1.03778	1.05455	1.07197	-1.14395
10360235	Casq1	-1.05512	-1.23229	-1.06031	-1.0115
10360248	---	1.06482	-1.04977	1.02258	1.0134
10360270	Atp1a2	1.15323	1.01211	1.09941	1.02105
10360297	Kcnj9	1.12833	1.11791	1.12046	1.12364
10360306	Slamf8	1.24079	-1.05399	-1.00863	1.25141
10360315	---	1.14996	1.07609	1.02471	1.04853
10360321	Dusp23	1.14017	1.13982	-1.01966	1.11811
10360324	---	-1.14473	-1.02865	-1.14552	-1.10542
10360328	Apcs	1.05416	-1.06613	-1.11264	1.09967
10360334	Olfr1408 // Olfr1408	1.14664	-1.1265	1.12785	1.12035
10360336	Olfr1406 // Olfr1406	1.04465	1.01469	-1.02253	1.05693
10360338	Fcer1a	-1.01786	-1.14101	1.0096	-1.01629
10360344	Darc	-1.03728	1.08854	-1.02219	1.0969
10360349	Cadm3	-1.07102	1.02812	-1.04116	-1.02005
10360367	---	1.00212	-1.12936	-1.28017	-1.10613
10360370	---	-1.32026	-1.69338	-1.57179	-1.06691
10360373	---	1.23286	1.02528	1.26014	1.00554
10360377	---	-1.12047	-1.19878	-1.04368	-1.03486
10360382	Ifi204	-1.01468	-1.03187	-1.03141	1.00411
10360391	Ifi203	-1.04513	1.30989	-1.01042	-1.05981
10360398	Ifi202b	1.04239	-1.04976	-1.01038	1.05401
10360406	Ifi205	-1.02591	1.02885	1.21079	-1.2327
10360410	Olfr244	1.04702	-1.04582	-1.03554	1.00895
10360412	Olfr419	1.18957	-1.20723	-1.16773	1.10311
10360415	Grem2	1.23114	1.05349	1.17029	1.22581
10360418	Rgs7	1.03983	1.18421	1.14079	1.06269
10360443	Fh1	1.27413	1.16105	1.26936	1.26246
10360454	Opn3	1.25448	1.15236	-1.0663	1.24781
10360460	Chml	1.27061	1.13337	1.01141	1.17831
10360463	Pld5	-1.0539	1.02661	1.10416	1.15309
10360475	Rbm8a	1.02509	1.01639	1.05941	1.02773
10360479	Cep170	-1.0354	1.25447	1.20259	1.03432
10360504	---	-1.13125	1.22081	1.21198	1.00307
10360506	Akt3	-1.04029	1.23061	1.0743	1.0083
10360522	Adss	1.09038	1.21175	1.17986	1.15364
10360538	---	-1.07962	-1.09357	-1.24375	-1.08832
10360540	4930527J03Rik	1.03836	1.03055	1.0104	1.03578
10360542	---	1.04083	1.13485	1.23143	1.04693
10360544	Hnrpu	-1.00102	1.15622	1.13991	1.03402
10360563	Smyd3	1.25465	1.22588	1.28683	1.30758
10360578	---	1.06552	1.11762	1.08411	1.09445
10360580	Tfb2m	1.1443	1.3913	1.371	1.07537
10360589	Ahctf1	1.08797	1.26779	1.1517	1.16095
10360629	LOC100042190	-1.01333	1.13361	1.06086	-1.01603
10360631	Cabc1	1.02027	1.00972	1.033	1.09908
10360648	Psen2	-1.01337	-1.16082	-1.10056	-1.02275
10360662	---	-1.1211	-1.04372	1.00044	1.00734
10360664	---	1.05326	1.21772	1.11269	1.08893
10360666	---	1.17734	1.1263	1.15819	-1.00756
10360674	Mixl1	-1.01393	-1.22643	-1.11262	-1.1094
10360679	H3f3a	1.05404	1.13575	1.09683	1.05593
10360684	Ephx1	1.03006	1.48695	1.06047	-1.23422
10360695	Nvl	-1.0206	1.11149	1.05627	1.07387
10360720	Wdr26	-1.00741	1.27452	1.11171	1.09286
10360737	Rpl35a	1.08516	1.25432	1.28271	1.09243
10360741	---	-1.05014	-1.03019	-1.03483	-1.01124
10360743	ENSMUSG00000075608	1.17602	1.0946	1.10883	1.00439
10360745	Lbr	1.09319	1.03464	1.08627	1.11671
10360761	---	1.05831	1.07118	1.08821	1.26734
10360764	Enah	-1.01574	1.06386	-1.0153	1.0086
10360786	---	1.10666	1.046	1.11937	1.16045
10360789	Degs1	1.01876	1.20634	1.20819	1.11327
10360794	Fbxo28	1.12372	1.24155	1.20284	1.17354
10360802	---	-1.18969	-1.19095	-1.40985	-1.298
10360804	---	-1.04353	-1.31042	-1.01939	1.07132
10360806	Capn2	1.0654	1.09287	1.02271	-1.05806
10360828	4922505E12Rik	1.26681	-1.0828	-1.10713	1.12495
10360832	---	-1.02169	-1.19871	-1.11175	-1.09256
10360834	Hlx	1.13787	1.02937	1.06322	1.07987
10360840	Mosc1	-1.02974	1.02902	1.09577	-1.01273
10360848	Mosc2	1.19148	1.16239	1.21145	1.12003
10360858	C130074G19Rik	1.07996	-1.01177	-1.00757	-1.00663
10360863	Mark1	1.10242	1.00206	1.02663	-1.01848
10360884	Iars2	1.24073	1.16151	1.24511	1.1147
10360909	---	-1.0236	-1.1389	-1.09161	-1.23505
10360912	---	1.08073	1.38646	1.22928	-1.02355
10360914	Lyplal1	1.41333	1.20673	1.32112	1.41075
10360920	Tgfb2	-1.00612	1.08247	-1.12993	-1.05796
10360934	Rrp15	1.07889	1.18094	1.10725	-1.0865
10360942	Spata17	-1.01583	1.12744	-1.2937	-1.1365
10360957	Kctd3	-1.07658	1.18895	1.09003	1.0606
10360972	Kcnk2	1.13762	1.04265	1.26505	-1.01778
10360983	---	-1.0913	1.16693	1.05618	-1.04873
10360985	Cenpf	-1.0423	-1.10814	-1.06053	-1.0424
10361007	Smyd2	1.03974	1.03231	1.19656	1.0725
10361023	Prox1	-1.07253	-1.04023	-1.15871	-1.02145
10361031	Rps6kc1	-1.2068	-1.10597	-1.01279	1.02306
10361055	Vash2	1.3403	1.03115	1.16006	1.4208
10361063	---	-1.0108	1.00666	1.14924	-1.01802
10361065	9630055N22Rik	1.22219	1.37065	1.35398	1.14876
10361075	9630055N22Rik	1.05595	1.04614	1.04487	1.16149
10361078	---	1.19469	1.095	1.09947	1.06233
10361089	---	1.11704	-1.10804	-1.00094	1.29203
10361091	Atf3	1.08808	-1.08122	-1.02619	1.05548
10361098	Nenf	1.24811	1.19337	1.26546	1.24585
10361104	Ppp2r5a	-1.13894	1.08677	1.09058	-1.06243
10361110	Dtl	1.1577	1.00253	-1.04168	1.07737
10361133	---	1.19467	1.16381	1.23865	1.34016
10361135	---	-1.07173	1.00178	1.06623	1.03321
10361139	Traf5	1.04437	-1.09754	-1.11264	1.00052
10361152	Gstp2	1.07194	1.10862	1.16448	1.07768
10361156	Rcor3	1.07119	1.27271	1.02884	1.01968
10361169	Hhat	1.12795	-1.02628	-1.01434	1.12563
10361184	---	1.17771	1.0834	1.08962	1.21698
10361186	Sertad4	1.03571	-1.01926	1.13889	1.01017
10361191	Syt14	1.03891	1.46455	1.23837	1.07261
10361200	AA408296	1.05372	1.11774	1.01507	1.09399
10361215	Traf3ip3	-1.04544	-1.20442	-1.13746	-1.05275
10361234	Hsd11b1	1.24594	1.35127	1.11185	1.31614
10361246	G0s2	1.06084	-1.03644	1.0639	1.14933
10361250	Camk1g	-1.04366	1.01336	1.17847	-1.02361
10361265	---	-1.16975	-1.19373	-1.16642	-1.00532
10361270	Cd46	-1.09962	1.23886	1.18619	-1.05221
10361282	Crry	-1.0435	-1.09517	1.08425	-1.15209
10361292	Cr2	1.04771	-1.07369	1.06189	1.04821
10361323	Cnksr3	-1.01013	-1.22084	-1.24658	-1.15554
10361338	---	-1.12299	-1.06581	-1.17718	1.013
10361352	---	1.08514	-1.07904	1.02159	-1.02418
10361358	Rgs17	1.10408	1.27663	1.27762	-1.00652
10361366	Mtrf1l	-1.25064	1.11539	1.15905	1.12074
10361375	Fbxo5	-1.06017	-1.10499	1.15884	-1.27937
10361381	Syne1	-1.02613	1.04157	1.03556	1.0037
10361509	Syne1	-1.04196	1.05702	1.00909	-1.02606
10361616	---	1.01378	1.05833	1.0305	1.29557
10361620	EG433224	1.01189	1.1727	1.35622	1.13457
10361635	Zbtb2	1.18826	1.07141	1.17273	1.15138
10361640	---	1.03896	1.19297	1.06023	-1.2105
10361642	Lrp11	1.0439	1.0469	1.10997	1.03862
10361651	Nup43	1.03628	1.42405	1.36032	1.02948
10361660	---	-1.05837	1.18637	1.0867	1.01563
10361669	Katna1	1.35281	1.40935	1.09538	1.13877
10361680	---	1.02809	-1.02057	-1.05227	1.24339
10361682	Ppil4	1.0042	1.14826	1.12624	1.03203
10361698	Zc3h12d	1.21587	-1.01476	-1.06148	1.08653
10361705	---	1.18348	1.14535	1.03337	1.17186
10361710	EG382450	1.0661	1.21783	1.02501	1.08928
10361712	Shprh	1.11851	1.19199	1.18224	1.09955
10361748	Fbxo30	1.13047	1.19644	1.27857	1.20978
10361754	Epm2a	1.18022	1.07163	1.19823	1.23348
10361760	Timm8a1	1.01618	1.15053	1.12854	1.06291
10361767	Sf3b5	1.14806	1.24705	1.30426	1.19049
10361771	Plagl1	-1.07524	-1.0031	-1.16198	-1.09717
10361790	---	-1.0742	1.04851	1.11745	-1.00152
10361799	Deadc1	1.20726	1.17204	1.14511	1.05943
10361807	Hivep2	-1.0515	1.28862	1.21334	1.05038
10361816	Rpl23a	1.02879	1.10772	1.1149	1.01147
10361818	Nmbr	1.06478	1.03968	1.14915	-1.08696
10361824	---	1.01367	1.04842	1.10342	-1.04424
10361828	Cited2	1.20796	1.01484	1.02403	1.10728
10361834	Txlnb	-1.01846	-1.03719	-1.11589	-1.13261
10361846	Reps1	1.11244	1.18632	1.16854	1.13514
10361867	---	-1.10799	-1.10688	1.05289	1.02664
10361869	Nhsl1	1.03919	1.0175	1.02226	-1.10036
10361882	Nhsl1	-1.02451	1.10529	-1.00689	-1.00454
10361887	Perp	1.02616	-1.14791	-1.17786	-1.13232
10361892	---	-1.00141	-1.05172	-1.04938	1.05248
10361895	Olig3	1.16136	-1.1886	-1.03331	1.14962
10361897	Ifngr1	1.07183	1.12661	-1.00905	1.00091
10361906	Il22ra2	1.16802	1.01429	1.15601	1.1862
10361918	Il20ra	-1.08868	-1.26637	-1.18002	-1.13302
10361926	Map3k5	-1.05733	1.03001	1.00738	-1.16793
10361956	Mtap7	-1.08492	1.0281	-1.02279	1.01795
10361977	EG621697	1.03001	-1.01202	1.0157	-1.04808
10361979	Bclaf1	1.01799	1.07001	1.13221	-1.01673
10361995	2610016C23Rik	1.28894	1.03156	1.18558	1.09749
10362003	F730021E23Rik	1.03644	-1.01985	1.01494	1.00668
10362005	Ahi1	1.15816	1.1233	1.21094	1.106
10362033	LOC100039870	1.08511	-1.0721	-1.05725	-1.09721
10362036	Hbs1l	1.03569	1.19382	1.18101	1.10729
10362052	Aldh8a1	1.04238	-1.03225	-1.0062	1.13639
10362062	---	1.05591	-1.16466	1.02785	1.24258
10362064	1700020N01Rik	1.04266	-1.04941	1.02425	1.17454
10362069	EG432436	1.17063	-1.06348	-1.03297	1.06427
10362073	Sgk	1.13552	1.68549	1.04024	1.04627
10362091	Raet1d	1.06856	1.04582	1.08084	1.28319
10362097	---	1.00168	-1.04564	1.09909	1.09655
10362102	---	1.09283	1.00247	1.05712	-1.01498
10362104	Slc2a12	-1.03357	1.23181	-1.24104	-1.35406
10362111	---	1.12361	1.04039	1.02512	1.16852
10362113	---	1.04835	-1.0802	1.07838	1.1495
10362115	---	-1.07357	1.30958	1.01585	1.02801
10362129	Vnn3	-1.08672	-1.15053	-1.0291	-1.04807
10362138	Vnn1	1.1756	-1.03879	1.01345	1.23029
10362147	Taar1	1.12717	1.00485	1.06534	1.07617
10362149	Taar2	-1.08302	-1.1199	-1.04173	1.0043
10362152	Taar3	1.29172	1.07222	-1.06263	1.12917
10362154	Taar4	-1.02278	-1.24597	-1.02303	-1.06123
10362156	Taar5	1.08951	-1.12649	-1.13616	1.03393
10362158	Taar7b	-1.08328	-1.23028	-1.04695	1.00327
10362160	---	1.05028	1.00567	-1.19873	1.01155
10362162	Taar7d	1.16697	-1.02738	-1.00099	-1.043
10362164	Taar7e	1.18386	1.01563	1.10129	-1.01205
10362166	Taar7f	1.10773	-1.11173	1.17303	1.07952
10362168	Taar8a	1.05308	-1.00846	1.01448	1.0961
10362171	Stx7	1.14291	1.09964	1.1963	1.1446
10362186	Moxd1	1.19945	1.13241	-1.04772	1.01036
10362201	Ctgf	1.14437	-1.02343	1.00239	1.18516
10362210	Med23	-1.05023	1.15881	1.22473	1.05063
10362243	---	1.2106	-1.22181	-1.04968	1.08559
10362245	Epb4.1l2	-1.02893	1.02994	1.03418	1.01951
10362271	---	1.00306	-1.13235	-1.11479	-1.29841
10362273	---	-1.02877	-1.26331	1.00135	1.03821
10362275	Samd3	1.1175	1.01556	1.02732	1.00117
10362294	Arhgap18	-1.02677	1.02226	-1.0557	1.04272
10362310	---	-1.03376	1.25429	1.09958	-1.01748
10362314	Ptprk	-1.04579	1.08171	-1.03584	-1.02813
10362350	---	1.11615	1.02023	1.08639	1.10234
10362359	Pebp1	1.07801	1.13051	1.16447	1.07279
10362363	6330407J23Rik	1.03858	1.19835	1.07066	1.12351
10362372	---	1.17533	1.33965	1.32354	1.16852
10362379	Echdc1	1.11173	1.71349	1.30551	1.15645
10362389	---	-1.04863	1.13841	1.0994	1.14279
10362392	Psmd2	1.09694	1.1119	1.08959	1.09562
10362394	Hddc2	1.20491	1.24596	1.15701	1.19497
10362402	---	1.05527	1.00117	-1.073	-1.00632
10362404	Trdn	1.0046	-1.00008	1.006	1.06078
10362432	Trdn	1.07483	-1.16942	-1.09957	-1.01194
10362434	Trdn	-1.32371	-1.05889	-1.36074	-1.05964
10362436	Trdn	1.12354	1.09066	1.09606	1.17497
10362440	Trdn	-1.21649	-1.29299	-1.04651	-1.05875
10362442	Trdn	-1.08151	1	-1.0959	1.26474
10362446	Trdn	-1.13551	-1.29625	-1.28281	-1.08126
10362450	Trdn	1.13886	-1.23008	1.16393	1.09247
10362454	Trdn	-1.0171	1.01865	1.01298	1.11356
10362456	Trdn	-1.04642	1.03392	1.01608	1.12771
10362458	Trdn	1.18735	1.02217	1.14996	1.17353
10362462	Trdn	1.22879	1.04262	-1.05805	1.28227
10362464	Sult3a1	1.08484	1.06593	1.06316	1.04221
10362472	---	-1.4622	-1.17633	1.08371	-1.51498
10362479	---	1.00576	1.05001	1.18737	1.05901
10362487	Tspyl1	1.05818	1.23928	1.3243	1.1501
10362490	Tspyl4	1.04233	1.0882	1.03913	1.07555
10362495	Col10a1	1.10627	1.03169	1.14087	1.25926
10362499	Frk	-1.0046	-1.04215	-1.12	1.02641
10362511	LOC667824	1.02457	1.148	1.06286	1.01332
10362513	Hs3st5	-1.02456	-1.19958	-1.01894	1.09771
10362520	Hdac2	1.03106	1.22186	1.13306	1.07225
10362534	---	-1.01609	-1.09059	-1.03118	1.30631
10362538	Lama4	1.07519	-1.1003	1.04942	-1.10114
10362581	Tube1	-1.03831	-1.05462	-1.06456	1
10362593	---	-1.01107	1.19333	1.12863	-1.02486
10362596	Fyn	1.04196	1.20265	1.11789	1.01809
10362615	Traf3ip2	-1.0257	-1.07206	1.01029	-1.05286
10362628	LOC667964	1.02139	1.36788	1.23271	1.06371
10362633	Rev3l	1.10049	1.18952	1.15252	1.01205
10362669	---	1.01396	-1.00128	-1.03587	1.04969
10362672	---	1.09816	1.07317	1.07472	1.21089
10362674	Rnu3a	-1.08009	-1.26212	-1.31453	-1.13372
10362676	Cdc2l6	-1.08799	1.09961	1.05619	-1.0076
10362692	Slc22a16	1.10881	-1.03231	1.07198	1.01483
10362701	Ddo	-1.04251	1.04644	-1.06728	-1.11759
10362711	---	1.10528	1.0984	-1.02321	1.37318
10362717	Wasf1	-1.05165	1.06692	-1.03174	-1.07296
10362729	---	-1.09819	-1.06127	-1.01785	-1.35242
10362745	---	-1.01478	1.1055	-1.04226	1.07631
10362751	---	1.21592	1.01982	1.13642	1.14215
10362758	Zbtb24	1.17133	1.19435	1.12381	1.10742
10362767	Mical1	1.13412	-1.19257	1.01688	1.10255
10362794	---	-1.22833	1.19155	1.13567	-1.27095
10362803	Cd164	1.09484	1.10031	1.11913	1.03141
10362811	Sesn1	1.01674	1.1903	1.10443	1.07816
10362823	Snx3	1.00426	1.06766	1.11297	1.05207
10362829	Ostm1	1.04427	1.05792	1.16362	-1.06136
10362837	Sec63	1.03525	1.20973	1.25836	-1.0113
10362861	Scml4	1.17225	-1.01616	1.01578	1.062
10362874	---	1.1904	-1.14303	1.02339	1.13381
10362876	Pdss2	-1.06565	1.10135	1.11663	1.00687
10362886	AK122525	1.16585	-1.06747	-1.07582	1.1136
10362892	Magmas	1.08562	1.16682	1.16394	1.03858
10362896	Cd24a	-1.06642	1.2511	1.18269	-1.15385
10362899	F830002L21Rik	1.11466	-1.02216	-1.04737	1.0376
10362902	---	-1.00389	1.02916	1.01721	-1.04282
10362904	Rtn4ip1	-1.07194	-1.14247	-1.02618	-1.05665
10362916	---	1.07672	-1.15463	-1.13238	1.00523
10362918	---	1.02544	-1.16282	-1.16875	-1.02194
10362922	Atg5	1.22061	1.22351	1.15527	1.32807
10362934	---	1.19925	1.05071	-1.31411	-1.17672
10362937	LOC629573	1.36283	1.23149	1.71133	1.34992
10362939	---	-1.09078	-1.35991	-1.50709	1.04159
10362941	Prep	1.14155	1.01605	1.09087	1.13623
10362959	Popdc3	1.35371	-1.01867	1.03749	1.03871
10362968	Bves	-1.03878	-1.02416	-1.03963	1.02948
10362974	Hace1	1.0084	1.26867	1.20287	1.07754
10363000	Gpx4	1.08391	1.09468	1.04018	1.01751
10363005	LOC100042220	-1.25426	2.87883	2.07877	1.58617
10363007	Ascc3	1.10566	1.28253	1.31302	1.22524
10363056	Sim1	-1.09227	-1.13962	-1.0863	1.1318
10363070	Gp49a	1.1675	1.04597	1.07755	1.17333
10363082	Lilrb4	-1.02243	-1.05625	-1.21176	-1.01269
10363090	Rfxdc1	1.15608	-1.00637	1.07933	1.07691
10363112	Vgll2	1.01073	-1.10628	-1.17658	1.05094
10363118	Dcbld1	-1.00058	1.05663	1.02673	-1.01009
10363130	---	1.00272	1.02955	-1.19708	1.05
10363132	Nepn	-1.13668	-1.14233	-1.11457	-1.21479
10363137	Nus1	1.04074	1.10316	1.02289	1.01458
10363144	---	-1.05735	-1.16485	-1.27341	-1.01583
10363146	Slc35f1	1.38031	1.39178	1.30442	1.32463
10363157	Pln	-1.15257	-1.42672	-1.41619	-1.16257
10363161	---	1.23926	1.26313	1.1416	1.22744
10363163	Asf1a	1.11066	1.25009	1.29006	1.15342
10363170	---	-1.03336	-1.05565	-1.02175	-1.12185
10363173	Gja1	1.05224	1.1424	1.13841	1.05006
10363178	EG668347	-1.0378	1.22151	1.05514	-1.04672
10363181	Stard6	-1.14594	1.13106	1.1175	1.14104
10363185	---	1.12263	-1.0435	1.06992	1.11604
10363187	---	1.05216	1.12178	1.11537	1.18755
10363190	---	1.10116	-1.03611	-1.08749	-1.03555
10363195	Hsf2	1.05761	1.43109	1.26967	1.1286
10363210	Pkib	-1.03635	-1.05628	-1.03184	1.05828
10363224	Fabp7	1.11705	1.1354	1.26967	1.1484
10363231	Smpdl3a	1.01418	1.11414	1.18637	1.01525
10363241	Gcc2	-1.05167	1.21724	1.28215	-1.02732
10363265	Lims1	1.08191	1.17472	1.09458	-1.03264
10363281	Ranbp2	1.1836	1.33583	1.27459	1.20474
10363312	---	-1.15178	-1.00168	1.14515	-1.22733
10363333	Sh3md4	-1.09249	1.03299	-1.00011	1.0366
10363346	---	1.06788	-1.13322	-1.14514	1.13196
10363350	P4ha1	1.17997	1.54281	1.16603	1.12235
10363368	Timm23	1.02291	1.08583	1.17396	1.06588
10363372	Pla2g12b	1.25203	1.00157	1.06386	1.04964
10363377	---	1.02085	-1.18355	-1.26319	1.0779
10363379	Cbara1	1.07777	1.28474	1.23044	1.09706
10363392	Dnajb12	1.10999	1.09405	1.08468	1.33137
10363403	Ascc1	-1.00046	1.12139	1.14971	1.1265
10363415	Spock2	1.02386	-1.06197	-1.08704	-1.0106
10363430	Psap	-1.03933	1.02634	-1.03405	-1.10136
10363445	4632428N05Rik	1.34215	-1.12108	1.12206	-1.07322
10363455	Pcbd1	1.07934	-1.04909	1.06241	1.22219
10363460	1700021K02Rik	1.08651	1.02454	1.14161	1.05264
10363475	Prf1	1.10484	-1.14289	1.09949	1.11037
10363479	---	1.07009	1.15628	1.17753	1.07154
10363481	Nodal	1.06314	1.00574	-1.0253	1.08744
10363486	Lrrc20	1.11635	1.01552	-1.04958	1.17409
10363492	---	1.04292	-1.01737	-1.02175	1.04481
10363498	Ppa1	1.07762	1.13918	1.19248	1.13895
10363512	Sar1a	1.04621	1.12607	-1.03315	1.03257
10363522	---	1.01869	1.03449	1.09556	1.04804
10363528	Aifm2	-1.00253	-1.04367	1.00783	-1.03578
10363541	EG432466	-1.00357	-1.0266	1.03219	1.03994
10363545	Neurog3	1.01302	1.01744	-1.1112	1.09048
10363551	Tacr2	1.05008	-1.16984	1.06235	-1.02849
10363557	---	1.18339	-1.00953	1.14211	1.11875
10363559	4933428P19Rik	-1.03676	-1.01748	1.04272	1.08059
10363561	LOC100041628	-1.25426	2.87883	2.07877	1.58617
10363563	Slc25a16	1.03986	1.09662	1.08079	-1.02165
10363575	Dna2l	-1.14179	-1.09084	1.03267	-1.08544
10363599	Rufy2	1.09599	1.2548	1.22682	1.08317
10363622	3110049J23Rik	1.1996	1.02871	1.34834	1.3383
10363629	Pbld	1.07235	-1.02499	1.08314	1.12723
10363639	Atoh7	-1.00613	-1.12751	-1.13832	-1.02375
10363641	Herc4	1.2932	1.29641	1.34352	1.20772
10363667	---	-1.04582	-1.11595	1.04667	1.01987
10363669	Dnajc12	1.09996	1.15662	1.21574	1.30288
10363676	Ctnna3	1.04947	1.0128	1.16874	-1.07368
10363696	D630028G08Rik	1.17796	1.1293	1.11238	-1.02211
10363699	---	-1.01494	1.15006	1.11104	1.00772
10363701	---	-1.01915	-1.02172	-1.0869	1.05742
10363703	---	1.12957	1.28635	1.19298	1.07529
10363706	---	1.1222	1.33907	1.17299	1.23948
10363735	Egr2	1.6086	2.13332	1.20909	1.54113
10363741	---	1.05936	-1.00942	-1.08861	1.14031
10363743	Plekhk1	-1.06272	-1.03041	-1.00518	-1.07006
10363762	Tmem26	-1.03193	-1.08903	1.00853	-1.05802
10363773	Rhobtb1	1.19557	1.08839	1.21534	1.11799
10363786	Ank3	-1.01189	1.09761	1.05654	-1.01372
10363845	---	1.06261	1.18852	-1.01232	1.11463
10363856	---	1.14294	1.24134	1.03893	1.07444
10363860	Slc16a9	-1.03302	-1.04184	-1.08314	-1.09939
10363868	---	-1.10783	-1.01266	1.04232	-1.08015
10363887	---	1.18401	-1.02043	-1.23673	1.19739
10363894	Ipmk	1.10561	1.0336	-1.02537	-1.02354
10363901	EG216082	1.29884	1.34594	1.31661	1.30452
10363903	---	-1.0314	-1.03194	1.14888	1.07312
10363905	Zwint	1.12464	1.16363	1.20714	1.16924
10363915	---	1.23673	-1.04529	-1.03444	1.12981
10363917	---	-1.07424	1.01213	1.38434	1.04368
10363921	Pcdh15	-1.00363	1.12236	1.22959	1.17011
10363962	Gnaz	1.10532	1.15931	1.19838	1.18816
10363967	---	1.0645	1.13295	1.23797	1.16146
10363970	Rab36	1.03792	1.02746	1.16234	1.09935
10363983	Bcr	1.07065	1.1429	1.10004	1.18247
10364009	Bcr	1.11857	1.04679	-1.11745	1.21415
10364011	Specc1l	1.0928	1.08876	1.1094	1.14057
10364030	Adora2a	1.0845	1.06417	1.03845	1.43395
10364035	EG544707	-1.0007	-1.19653	-1.18322	-1.10143
10364038	Upb1	1.02108	-1.20592	-1.15184	-1.01839
10364051	Snrpd3	1.09977	1.33134	1.27637	1.2408
10364056	Ggt1	-1.12004	-1.16882	-1.00536	-1.10373
10364072	Ggtla1	1.13112	-1.02633	1.03211	-1.05141
10364091	---	1.00968	1.3819	1.25815	-1.0318
10364093	Derl3	-1.04951	-1.04608	-1.05975	-1.06471
10364102	Ndg2	1.22533	1.105	1.18259	1.11387
10364109	Vpreb3	1.06935	-1.24194	-1.19185	1.02772
10364112	---	1.13789	1.21157	1.26568	1.12584
10364130	Suhw2	1.28571	1.29383	1.35717	1.2604
10364134	Slc5a4a	1.28736	1.01263	1.00995	1.11817
10364149	---	1.04722	-1.05831	1.10508	-1.06616
10364153	---	-1.13394	-1.08184	-1.27781	1.04661
10364155	---	-1.08507	-1.18642	-1.17823	-1.06001
10364164	Mcm3ap	1.09302	1.12212	1.21453	1.17982
10364194	Lss	1.11508	1.05182	-1.02404	1.10046
10364217	---	-1.09136	-1.10638	-1.08619	1.06218
10364222	Ftcd	1.04407	-1.17489	-1.24761	-1.02372
10364237	---	1.05529	-1.26575	-1.095	1.04944
10364239	Slc19a1	1.0532	-1.09296	-1.02544	1.03928
10364249	---	1.03274	-1.16007	-1.19459	1.01004
10364251	Pofut2	1.0468	1.08968	1.05682	1.27275
10364262	Itgb2	1.05842	-1.00622	1.24443	1.2643
10364280	Pttg1ip	1.06468	1.23457	1.15101	1.04133
10364287	Sumo3	1.14224	1.09439	1.17874	1.13022
10364293	Ube2g2	1.06468	1.17937	-1.06212	1.03544
10364301	C330046G03Rik	1.02974	-1.08149	-1.09403	1.17491
10364315	---	1.17471	1.0198	1.11421	1.29715
10364317	---	1.2385	-1.03189	1.05108	1.12779
10364319	---	1.10037	-1.1507	-1.0415	1.18092
10364321	Krtap12-1	1.02131	-1.19274	-1.19821	-1.01716
10364324	---	1.11394	-1.04209	-1.21225	1.16656
10364326	EG544710	1.056	-1.19098	-1.23623	1.10534
10364328	EG544710	1.05645	-1.20575	-1.11612	1.12584
10364331	1700009J07Rik	1.09921	-1.01852	1.01888	1.06865
10364338	1810043G02Rik	1.14803	1.12073	1.12586	1.1842
10364346	Dnmt3l	-1.06239	-1.14598	-1.04968	1.02123
10364361	Icosl	1.14225	1.02182	1.1827	1.0024
10364373	Lsm7	1.10397	1.10193	1.22504	1.08049
10364375	Cstb	1.13873	1.20261	1.15659	1.06579
10364381	---	1.11984	-1.07931	-1.00885	-1.00607
10364383	LOC546482	-1.04927	1.05841	-1.03942	1.01978
10364385	Ilvbl	1.03225	-1.18402	-1.01841	1.00536
10364402	Slc1a6	1.07224	-1.18628	1.06596	1.03901
10364413	Olfr1355	1.17175	-1.0294	1.00543	-1.03746
10364415	Olfr8	-1.02224	-1.09299	1.06706	1.00329
10364417	Olfr8	-1.09904	-1.04502	-1.06293	1.09105
10364419	Olfr1353	1.06608	-1.05573	1.12344	1.05702
10364424	Olfr1352	1.06518	1.0611	-1.05246	1.29239
10364426	Olfr1351	1.02554	-1.03519	1.01395	-1.058
10364428	Olfr57	1.02709	-1.21586	1.04451	1.07179
10364430	Vmn2r81	1.18532	-1.07242	-1.10096	1.10618
10364438	---	-1.01955	-1.03303	-1.12741	-1.03196
10364441	---	1.02521	-1.0381	-1.11049	1.11499
10364444	Madcam1	1.00529	-1.00669	1.07884	1.0669
10364451	Gtrgeo22	-1.06945	-1.10645	1.03142	1.08332
10364455	Cdc34	1.32351	1.31427	1.50088	1.49542
10364460	Gzmm	1.03234	-1.0104	-1.01049	1.08047
10364468	Bsg	1.05303	1.06655	1.00334	-1.00236
10364478	Hcn2	1.22284	1.07729	1.11827	1.11598
10364489	Fgf22	-1.00032	-1.07058	-1.09518	1.11983
10364494	Fstl3	-1.10348	-1.20637	-1.13037	1.04762
10364502	Palm	1.05865	-1.00071	-1.02106	1.15617
10364511	---	1.23731	1.1626	1.00699	1.20619
10364518	Ptbp1	-1.02753	-1.06987	-1.13232	-1.00647
10364529	Prtn3	1.14188	1.00984	-1.00221	1.15595
10364535	Ela2	1.0138	-1.18729	-1.10289	1.02371
10364542	Cfd	1.13115	-1.10013	1.04588	1.09776
10364548	---	1.00877	-1.01023	1.01922	1.03453
10364550	Kiss1r	1.0425	-1.05784	-1.18112	1.12192
10364559	Arid3a	-1.06076	-1.06534	-1.08243	1.05039
10364571	Wdr18	-1.01221	-1.044	-1.03958	1.01036
10364583	Grin3b	-1.05483	-1.09267	-1.0113	-1.04356
10364593	Cnn2	-1.00671	-1.24546	-1.16543	1.15493
10364601	Abca7	1.05363	-1.09119	-1.01665	1.27498
10364650	Hmha1	1.18923	1.01725	1.01394	1.17226
10364675	Gpx4	1.10354	1.07805	1.04902	1.07829
10364683	Stk11	1.07908	1.03998	1.09078	1.0533
10364696	Atp5d	1.20228	1.15048	1.35129	1.12767
10364702	Midn	1.15281	1.10203	-1.00411	1.22582
10364712	Cirbp	1.197	1.17884	1.16495	1.08433
10364718	---	1.16451	1.02608	1.05682	-1.0272
10364722	Efna2	1.22727	-1.02824	1.01031	1.13223
10364728	Mum1	1.05858	-1.083	1.07872	-1.1081
10364744	Ndufs7	1.19448	1.03987	1.13909	1.23343
10364752	Dazap1	-1.04513	-1.03238	-1.04455	-1.00768
10364766	Rps15	1.01862	1.00229	1.07219	-1.00631
10364769	Apc2	1.01078	-1.14896	-1.16326	1.02997
10364784	Reep6	1.01806	1.00715	1.08922	1.07468
10364792	6330514A18Rik	1.00628	-1.14195	-1.05275	-1.06397
10364810	Onecut3	-1.00706	-1.12211	-1.11289	1.0481
10364814	Scamp4	1.06659	-1.16001	1.02613	-1.00517
10364824	Csnk1g2	1.05775	1.00611	1.06525	1.09156
10364841	9030607L17Rik	1.05764	-1.11001	-1.03223	1.01984
10364856	Dot1l	-1.00547	-1.05014	-1.1003	1.00007
10364888	---	1.0865	-1.02812	1.07904	1.05206
10364890	Sf3a2	-1.01128	1.12946	-1.03937	1.04244
10364903	Amh	1.05295	-1.08587	1.21132	1.07389
10364909	Oaz1	1.07392	1.13481	1.07261	1.09271
10364916	3110056O03Rik	1.08775	-1.24864	-1.00161	1.13331
10364932	Tmprss9	-1.03807	-1.15015	-1.06476	-1.00929
10364950	Gadd45b	-1.01067	-1.07385	1.09056	1.10403
10364955	Thop1	1.06887	-1.03923	1.12891	1.08125
10364971	Map2k2	1.01999	1.02939	-1.05835	1.0698
10364984	Zbtb7a	1.08828	1.06648	1.21844	1.03025
10364990	Eef2	1.04717	1.08074	-1.00543	1.03873
10365003	---	-1.14478	1.06427	1.03804	1.11626
10365005	Dapk3	1.06586	1.02903	1.00027	1.01964
10365015	---	1.05346	-1.22068	-1.11299	-1.00568
10365037	Matk	1.02689	1.17798	1.13651	-1.01599
10365056	Apba3	1.0774	-1.11396	1.09793	1.05632
10365069	Pip5k1c	-1.00177	-1.07829	-1.05222	1.00093
10365088	---	1.19057	1.04306	1.1017	1.11995
10365098	Tbxa2r	-1.15276	-1.11491	-1.07509	-1.02918
10365104	---	-1.00135	-1.22038	-1.18768	1.08768
10365116	Dohh	-1.14013	1.01998	-1.06578	-1.13256
10365123	---	1.11063	-1.03358	1.1374	1.18368
10365125	Dohh	1.04113	-1.20328	-1.12171	1.13094
10365127	2210404O07Rik	1.00891	-1.01638	-1.08626	-1.05072
10365132	---	1.35719	1.0917	1.17776	1.22665
10365134	---	1.1031	-1.1003	-1.02999	1.02315
10365136	Aes	1.05301	1.04279	1.09779	1.04946
10365145	Tle2	1.06349	-1.14923	1.05969	1.23326
10365170	---	1.06536	1.05196	1.33961	-1.10992
10365174	Ankrd24	1.04965	-1.06076	1.01634	1.09052
10365204	---	1.14893	-1.04339	1.04453	1.22914
10365206	---	-1.23435	-1.08212	1.25983	1.02327
10365217	ENSMUSG00000074853	-1.22792	-1.35881	-1.23702	-1.01585
10365219	EG237412	1.12672	1.23976	1.21036	1.04657
10365225	EG621377	-1.05577	-1.00381	1.12541	1.03083
10365227	LOC636327	1.18491	1.25034	1.12503	1.14969
10365230	Tdg	1.13522	1.06555	1.10833	1.04373
10365242	Hcfc2	1.02606	1.23019	1.13994	1.05208
10365260	Txnrd1	-1.03255	1.08673	1.08803	1.00526
10365282	---	1.17187	1.02255	1.01059	1.02962
10365286	Eid3	1.11972	1.22848	1.10696	-1.15282
10365288	Taf10	1.24769	1.16585	1.24067	1.25741
10365290	Chst11	1.1641	1.13089	1.02459	1.03071
10365297	---	1.24008	1.24945	1.25288	1.1819
10365302	A230046K03Rik	1.21381	1.4471	1.27681	1.1478
10365335	---	-1.04844	-1.18418	-1.11654	1.04383
10365337	---	1.06629	1.02593	-1.09049	1.02343
10365339	---	1.08402	-1.02875	-1.01779	-1.03937
10365344	Tcp11l2	1.10307	1.20977	1.18887	-1.04207
10365355	Polr3b	-1.02106	1.02878	1.08587	1.00225
10365384	Rfx4	-1.01404	-1.06576	1.16199	1.05787
10365408	Ric8b	1.07389	1.32043	1.28391	1.19666
10365420	---	-1.00347	1.10499	1.20193	1.09841
10365426	---	1.0999	1.16811	1.24766	1.13092
10365428	Btbd11	1.10343	1.07582	1.23387	1.23168
10365450	Pwp1	1.01666	1.52794	1.44884	1.26281
10365469	---	1.3167	-1.08779	1.28232	1.10473
10365471	Fbxo7	1.05585	1.06282	1.04462	1.03892
10365482	Timp3	-1.06981	-1.00231	-1.05152	-1.21924
10365492	---	1.13109	1.74719	1.44243	1.23439
10365495	BC030307	-1.00397	1.07115	1.00816	1.00445
10365518	Nt5dc3	1.05655	1.29699	-1.03869	1.06345
10365535	Tex18	1.05047	-1.08536	1.00746	1.00301
10365537	---	1.07742	1.07756	1.06465	1.07651
10365543	---	-1.16521	-1.1327	-1.10063	-1.00985
[truncated: 33,560 more rows]
