# Supplementary material for: Temporal and Regional Regulation of Gene Expression by Calcium-Stimulated Adenylyl Cyclase Activity during Fear Memory
Source: PLoS One. 2010 Oct 14;5(10):e13385. doi: 10.1371/journal.pone.0013385 (PMC2954788; doi:10.1371/journal.pone.0013385)
Supplement: Table S4 — The fold change in the hippocampus of DKO mice for each respective probe. The table lists all the probes with the respective fold changes at each time point relative to baseline. (4.60 MB XLS) [file pone.0013385.s005.xls]

## Sheet: Sheet1
Table S4.
		DKO Hippocampus
Affymetrix ID	Gene Symbol	0 hr	1 hr	48 hr	1 wk
10344614	---	-1.18359	1.01419	-1.08322	1.05669
10344618	---	1.02723	1.02341	1.00388	1.09324
10344620	---	1.08066	1.0679	1.03397	1.06493
10344622	---	-1.05467	-1.19167	1.11383	1.08169
10344624	Lypla1	-1.0973	-1.14491	-1.28473	-1.12736
10344633	Tcea1	-1.14681	-1.10648	-1.27958	-1.25548
10344637	Atp6v1h	-1.14139	-1.03453	-1.03797	1.05509
10344653	Oprk1	-1.02169	-1.01929	-1.13383	1.20887
10344658	Rb1cc1	1.15241	1.03576	1.02107	1.28656
10344674	EG620393	-1.1725	-1.23334	-1.27911	-1.19761
10344679	St18	1.05217	1.18454	-1.06755	1.26762
10344707	Pcmtd1	1.03243	1.0297	1.01095	1.18384
10344713	Ahcy	-1.01211	1.05396	-1.02578	-1.04961
10344717	---	1.22259	1.01872	-1.03346	1.18988
10344719	---	1.14202	-1.0785	1.01513	1.02556
10344723	Rrs1	1.06221	1.06392	-1.08121	1.17794
10344725	Adhfe1	-1.02146	-1.02233	-1.03066	1.02647
10344741	Hnrpa3	1.00446	-1.00283	-1.07685	-1.01465
10344743	---	1.02856	1.10417	-1.06945	1.10833
10344750	Sgk3	-1.10821	-1.06769	-1.34942	-1.3368
10344772	6030422M02Rik	1.0176	1.10725	-1.02493	1.15476
10344789	Cspp1	1.01922	1.06217	-1.03392	1.22365
10344797	Cspp1	1.00955	-1.06341	-1.04191	-1.1516
10344799	Cspp1	1.00744	1.0486	-1.11941	-1.03342
10344801	Cspp1	-1.06291	1.1469	-1.05775	-1.00905
10344803	Cspp1	1.30495	1.01635	-1.12325	1.38625
10344805	Cspp1	1.04468	1.21936	-1.05822	1.2835
10344807	Cspp1	1.06289	1.17483	1.10428	1.03661
10344809	Cspp1	-1.35692	-1.06037	-1.19868	-1.03452
10344811	Cspp1	-1.27418	-1.23272	-1.08585	-1.17896
10344813	Cspp1	1.02214	1.12089	1.0552	1.10456
10344815	Cspp1	1.0637	-1.06383	-1.16494	1.01229
10344817	Cspp1	1.38929	1.16086	1.02549	1.39269
10344819	Cspp1	-1.03851	1.14524	-1.055	-1.01028
10344821	Cspp1	1.09095	1.14582	-1.10383	1.11759
10344835	---	1.01211	-1.01262	-1.19076	1.02246
10344837	---	-1.0415	1.09386	-1.14998	1.02866
10344879	---	-1.00401	-1.0035	-1.08238	1.08888
10344895	LOC665262	-1.07047	1.07482	-1.2108	1.05116
10344897	Sulf1	-1.13698	-2.25139	-2.09945	-2.29913
10344922	LOC383490	-1.585	-1.81674	-1.90112	-1.43487
10344924	Xkr9	1.0328	1.02623	1.05666	1.05745
10344929	---	1.0596	1.03751	1.06579	-1.06134
10344931	Rpl5	1.14437	1.02396	-1.09955	1.11979
10344935	---	1.14792	1.29314	-1.02093	1.31408
10344939	Terf1	1.19608	1.176	1.05507	1.16154
10344950	LOC665434	-1.07057	-1.12556	-1.14616	-1.05698
10344952	Rdh10	-1.16739	-1.04673	-1.04721	-1.09588
10344960	Tmem70	1.04771	1.00356	1.07589	1.08345
10344966	Ly96	1.21925	1.18825	-1.08822	-1.2787
10344973	Gdap1	1.00293	-1.04817	-1.10396	1.07661
10344981	Pi15	1.07607	-1.03502	1.05402	1.00198
10344990	Crispld1	-1.15507	-1.06982	-1.16819	-1.03906
10345007	Tcfap2d	-1.08564	-1.22688	-1.01644	-1.06513
10345016	Tcfap2b	-1.23831	-1.48663	-1.41209	-1.23462
10345025	---	1.10388	1.10099	1.10904	1.09267
10345028	---	1.00464	1.05551	-1.02315	1.07479
10345030	---	-1.09344	-1.18381	-1.09013	-1.18372
10345032	Il17a	-1.16601	-1.20011	1.02056	1.04225
10345037	Paqr8	1.07369	1.17542	1.03599	1.06513
10345046	---	1.15161	-1.14371	-1.09889	-1.24103
10345058	Tmem14a	-1.06436	1.05367	-1.03049	1.12911
10345065	Gsta3	-1.17165	-1.18442	-1.23024	1.0419
10345074	Cetn4	1.44093	-1.03067	-1.18864	1.1272
10345077	Ndg1	-1.05517	-1.04637	-1.01141	-1.08324
10345079	BC099381	1.03196	1.11332	-1.07764	-1.00071
10345083	AU024076	-1.08351	-1.04365	-1.36775	1.01559
10345087	---	-1.06245	1.01445	-1.12706	-1.08644
10345089	---	1.15082	1.11558	-1.05263	1.13921
10345091	B3gat2	-1.0094	-1.05748	-1.36414	-1.0197
10345099	---	1.00125	1.05746	-1.21797	-1.27561
10345101	Col9a1	-1.02153	-1.09604	-1.26782	1.03609
10345141	Lmbrd1	1.04743	-1.00416	-1.10682	1.07211
10345167	---	-1.15299	-1.1738	-1.16475	-1.08832
10345172	---	-1.11522	-1.15152	-1.1655	-1.25471
10345174	---	1.08311	-1.09306	-1.03806	1.17659
10345181	---	-1.11719	1.01033	-1.22829	1.03394
10345183	Cdk10	-1.13046	-1.0239	-1.04747	1.18296
10345190	Gluld1	-1.10996	-1.13283	-1.17885	-1.0823
10345197	4930521A18Rik	1.08653	1.18831	1.16427	1.01969
10345200	---	-1.12635	-1.17239	-1.15327	-1.0624
10345203	Paox	-1.08062	-1.20395	-1.31118	-1.36416
10345206	---	1.01391	-1.10276	-1.08144	1.03502
10345212	Khdrbs2	1.0487	1.14727	-1.10544	-1.08922
10345228	---	-1.07371	-1.03484	-1.15351	-1.06805
10345230	Rab23	1.02212	1.09717	1.10408	1.03697
10345241	Dst	-1.11252	1.01169	-1.07911	-1.01949
10345352	---	-1.04454	1.06321	-1.09991	-1.09153
10345357	Imp4	1.02093	1.13563	1.02317	-1.06393
10345368	D1Ertd448e	1.03382	1.05165	1.01534	-1.00245
10345370	Ptpn18	1.1638	1.07791	-1.16774	1.08449
10345387	Tesp1	1.03694	-1.00446	-1.00832	1.05766
10345393	Cfc1	1.01622	1.03721	-1.00835	-1.0918
10345401	---	1.00804	1.05638	-1.31683	-1.01344
10345404	---	-1.11851	1.00833	-1.13141	-1.16415
10345406	Arhgef4	-1.14024	-1.18619	-1.23015	-1.23826
10345409	Arhgef4	1.11415	1.03655	-1.19258	1.04777
10345411	Arhgef4	-1.03915	1.07227	-1.16436	-1.04483
10345423	Plekhb2	1.00831	1.00419	-1.07544	-1.03022
10345436	LOC100043633	1.17671	-1.04909	-1.00559	1.63571
10345438	---	-1.06031	-1.07791	-1.24666	-1.19079
10345442	Hs6st1	-1.09702	1.10067	1.12169	1.02441
10345445	Arid5a	-1.06592	1.05352	-1.19342	-1.0321
10345457	---	-1.06141	-1.02443	-1.14841	-1.01675
10345482	Cnnm4	-1.07637	-1.09567	-1.21994	-1.06242
10345492	Cnnm3	-1.07009	-1.0788	-1.086	-1.00087
10345504	Cox5b	1.02009	-1.03464	-1.03566	1.04176
10345509	Zap70	-1.24737	-1.04485	-1.30051	-1.16029
10345527	---	-1.25981	-1.38941	-1.22305	-1.36081
10345529	---	-1.03311	-1.18173	-1.29672	-1.11085
10345546	LOC100046859	1.00681	-1.01342	-1.20152	1.262
10345548	LOC100046859	1.36249	1.13592	-1.06856	1.60067
10345550	LOC100046859	1.23864	1.00171	-1.02464	1.53986
10345552	LOC100046859	1.12594	-1.0544	-1.17963	1.11256
10345554	LOC100046859	1.09553	1.11805	-1.19751	1.70693
10345556	LOC100046859	1.02854	1.06539	-1.03415	1.26826
10345558	---	-1.04647	1.10982	1.05106	1.30412
10345571	Cnga3	-1.05985	1.01306	-1.04713	-1.16669
10345580	Inpp4a	-1.09553	1.03217	-1.10312	1.01088
10345608	Unc50	-1.00208	-1.01086	-1.02057	1.08424
10345616	---	-1.03378	1.03386	-1.02048	-1.14082
10345620	Mrpl30	1.05	1.04995	-1.04184	1.13014
10345626	Eif5b	1.07146	1.02209	-1.0141	1.09239
10345656	Nms	1.00154	-1.04765	-1.15044	-1.15328
10345666	Pdcl3	1.16375	1.06958	-1.10454	1.03619
10345675	Npas2	-1.05018	1.04101	-1.23261	-1.2559
10345698	Rpl31	1.00588	1.00142	-1.07397	-1.01059
10345704	Rnu3b4	-1.12148	-1.14404	-1.20878	-1.25602
10345706	---	-1.05147	-1.04412	-1.07799	1.05085
10345715	Map4k4	1.00832	1.05024	-1.03504	1.01243
10345752	Il1r2	-1.09328	-1.15187	-1.00037	-1.24197
10345762	Il1r1	1.15304	1.54285	-1.08389	1.30316
10345777	Il1rl2	1.04489	1.04325	-1.00947	1.07077
10345791	Il1rl1	-1.03235	1.05481	-1.0479	1.00808
10345807	Il18r1	1.07903	-1.00659	-1.06568	-1.01188
10345824	Il18rap	1.0543	1.1098	-1.15254	-1.0609
10345840	Slc9a4	1.12937	-1.1329	-1.0041	1.0234
10345855	Slc9a2	1.00357	-1.03397	-1.16147	-1.03845
10345869	Tmem182	1.00162	-1.17569	-1.1168	-1.22549
10345875	---	1.01716	1.128	-1.38237	1.02285
10345877	---	-1.09091	-1.05795	-1.06913	1.02928
10345879	Pou3f3	-1.01451	-1.30175	-1.20898	-1.18789
10345882	Mrps9	1.07566	1.06386	-1.03739	1.06714
10345895	Gpr45	1.04373	-1.15735	-1.08795	1.03957
10345902	---	-1.13447	-1.03652	-1.05547	1.05077
10345904	AI597479	-1.06964	1.07681	1.01318	1.09139
10345909	Rpl29	-1.00235	1.04522	-1.0026	-1.01775
10345911	---	1.00463	1.01693	-1.06764	1.05598
10345913	Nck2	-1.02417	1.04413	-1.16037	-1.01785
10345921	1500015O10Rik	-1.25611	-6.51286	-5.12646	-5.24894
10345926	---	-1.11299	-1.19964	-1.24644	-1.16385
10345928	---	1.17487	1.01754	-1.06374	1.00535
10345930	Tpp2	1.02625	1.07661	-1.16485	1.06306
10345967	Bivm	-1.03664	1.00782	-1.06283	1.18642
10345981	Ercc5	1.05659	1.08063	-1.12198	1.13314
10346000	Gulp1	-1.09333	-1.18264	-1.12084	-1.06047
10346015	Col3a1	1.07803	-1.04788	-1.17096	-1.06821
10346067	---	1.12354	1.2166	-1.27201	-1.04559
10346069	LOC666814	-1.13704	-1.04712	1.2012	-1.06677
10346074	Wdr75	1.04143	1.12209	1.00999	1.16667
10346098	---	1.0518	1.07838	1.02764	1.0092
10346105	---	1.07459	1.03178	-1.08906	1.01251
10346107	---	1.0518	-1.12088	1.02582	-1.09715
10346109	---	-1.13795	-1.04703	-1.16987	-1.12249
10346116	---	1.00348	-1.37987	-1.16454	-1.15723
10346137	LOC666909	-1.1008	-1.0732	-1.25036	-1.26132
10346141	C230029F24Rik	-1.02507	1.0034	-1.18913	-1.05732
10346146	---	-1.02815	-1.14457	-1.20262	-1.25907
10346150	Tmeff2	-1.02188	1.01432	1.0119	1.05628
10346164	Sdpr	1.04875	1.0195	-1.05788	-1.04198
10346168	Stat4	-1.04876	-1.04067	-1.13658	-1.09946
10346191	Stat1	1.14541	1.13626	1.02293	1.13128
10346222	LOC100047226	1.17671	-1.04909	-1.00559	1.63571
10346224	---	1.1609	-1.11823	-1.09247	-1.06914
10346235	Hibch	1.10702	1.08457	1.01918	1.17292
10346250	Mstn	-1.14943	-1.09133	-1.34042	-1.05486
10346255	Ormdl1	1.05128	1.17323	1.04432	1.34615
10346260	Osgepl1	-1.11446	1.07223	-1.0626	-1.04276
10346269	---	-1.04949	-1.064	1.06588	-1.09811
10346298	Coq10b	-1.11229	1.0404	-1.34077	-1.11345
10346303	Hspe1	1.12692	1.00643	-1.08402	1.05881
10346310	Mobkl3	1.081	-1.02047	-1.12036	1.12679
10346321	---	1.31135	1.05986	-1.25219	1.05722
10346323	Mars2	1.04706	1.09252	1.13096	1.03808
10346328	LOC666793	1.22046	1.07513	-1.00679	1.14966
10346330	---	1.01733	1.15803	1.20491	1.06418
10346337	---	-1.48091	1.03093	-1.2812	-1.18668
10346340	9430016H08Rik	-1.01075	-1.10571	-1.15192	1.03233
10346348	2810022L02Rik	-1.22294	-1.01383	-1.21956	-1.13185
10346365	Sgol2	1.01692	1.10254	-1.09034	1.02334
10346374	Aox1	1.03903	-1.23028	-1.42935	-1.2428
10346410	Aox3	1.05954	-1.09668	-1.0895	-1.32332
10346448	Aox4	-1.01251	-1.08331	-1.06474	1.01042
10346485	Aox3l1	1.054	1.02205	-1.10057	1.03239
10346523	Bzw1	1.03788	1.04714	-1.09484	1.02395
10346533	Nif3l1	1.00905	1.04265	1.10394	1.05307
10346544	Ndufb3	1.16073	1.02875	1.10724	1.05877
10346549	Cbx3	1.14112	1.01487	-1.09913	1.12854
10346551	Cflar	-1.01991	-1.06167	-1.03035	-1.01794
10346562	Cflar	1.02099	-1.16351	-1.07787	-1.12495
10346564	Casp8	-1.04212	-1.19583	-1.15003	-1.27102
10346576	Als2cr2	1.09088	1.08808	1.02702	1.05345
10346592	---	-1.11061	1.02739	-1.04553	-1.30841
10346594	---	1.03192	-1.07863	-1.08543	1.00985
10346607	Fzd7	-1.07731	-1.28283	-1.16861	-1.37697
10346611	Gm973	-1.03155	-1.02922	-1.12783	-1.10969
10346634	Nol5	1.04843	1.1112	-1.00095	1.20667
10346651	Bmpr2	-1.01814	-1.00564	-1.10431	1.0252
10346668	Als2cr13	1.05772	1.03618	-1.1176	-1.00167
10346678	Carf	-1.02324	1.00447	1.03427	1.0795
10346695	---	-1.05396	1.02925	1.01871	-1.04468
10346722	---	-1.01506	-1.00457	-1.06583	-1.06845
10346747	Cyp20a1	-1.05993	-1.02268	-1.02811	1.03986
10346764	Abi2	-1.01842	1.01578	-1.14061	1.05503
10346780	Eif4a1	1.07071	1.08774	1.00114	1.21358
10346783	Cd28	-1.00735	1.13018	-1.1112	-1.07413
10346790	Ctla4	1.07909	1.00733	1.04758	-1.04124
10346799	Icos	-1.19495	-1.12581	-1.33731	-1.50671
10346808	---	1.15039	1.02525	-1.03905	1.06755
10346810	Pard3b	-1.06654	-1.23949	-1.11666	-1.20292
10346838	Pard3b	-1.04383	-1.01104	-1.13152	-1.15743
10346840	---	1.10353	1.02265	1.09397	1.2245
10346843	Nrp2	1.0482	-1.01017	-1.23023	1.08487
10346867	Eef1b2	1.06273	1.05804	-1.01122	1.12735
10346874	---	-1.11445	1.06207	-1.0884	-1.00792
10346876	---	1.18411	1.00004	1.09167	1.00006
10346878	---	-1.12686	-1.05519	-1.25031	1.0603
10346882	Adam23	-1.06841	-1.06043	-1.12435	1.07992
10346914	Fastkd2	1.02463	1.03608	1.06665	1.18296
10346928	---	1.00413	-1.18004	1.00804	1.0815
10346938	---	-1.17822	-1.04816	-1.08852	-1.07856
10346941	---	-1.02355	-1.06937	1.13121	1.02779
10346943	Creb1	-1.05504	1.17794	-1.02576	1.05714
10346960	Ccnyl1	-1.09772	1.04924	-1.16042	-1.00329
10346970	Pip5k3	-1.06757	-1.03518	-1.1035	-1.04531
10347018	Pthr2	1.0798	-1.09251	-1.1868	-1.15256
10347033	Crygf	-1.00776	1.14449	-1.0359	1.04965
10347036	Mtap2	-1.03428	1.01951	-1.22821	-1.01378
10347060	---	1.01729	1.0657	1.00167	1.02074
10347073	---	-1.08657	1.04717	-1.06651	-1.05022
10347106	Rpe	-1.0471	1.02994	-1.04372	-1.09587
10347117	Cps1	-1.01831	-1.04584	-1.01732	-1.09333
10347158	---	1.04318	-1.06538	-1.19128	1.08281
10347163	Spag16	1.09112	1.1122	1.06288	-1.03746
10347188	---	-1.55793	-1.34461	-1.32827	-1.41014
10347193	Atic	1.00927	1.01015	-1.17425	1.1448
10347210	---	-1.07499	1.13456	-1.15416	1.05818
10347214	---	1.04126	-1.41119	-1.18285	-1.22107
10347216	---	1.10263	1.01474	-1.04981	1.09912
10347226	Tmem169	-1.14925	-1.023	-1.06485	-1.15506
10347232	Xrcc5	1.08337	-1.0743	-1.01688	1.17422
10347254	Smarcal1	-1.04362	1.03456	-1.09612	1.12343
10347273	---	1.03211	1.03662	-1.0567	-1.01568
10347277	Igfbp2	-1.27703	-1.37162	-1.23539	-1.5019
10347282	Rufy4	-1.05482	-1.04915	-1.33102	-1.19309
10347291	---	-1.08658	-1.02319	-1.01996	1.00513
10347297	Arpc2	1.00846	1.04535	-1.15719	1.04586
10347307	Gpbar1	-1.03312	-1.01753	-1.11145	-1.05309
10347310	Pnkd	1.00994	1.04789	-1.09725	-1.07835
10347324	Gm216	1.14093	-1.04898	-1.05402	-1.098
10347335	Slc11a1	1.04363	-1.01999	-1.10166	-1.1569
10347351	Ctdsp1	-1.11743	-1.15886	-1.25911	-1.26321
10347362	---	1.14228	1.09905	1.01473	1.05234
10347364	Vil1	1.02147	1.0731	-1.09238	1.02032
10347386	Rqcd1	1.15102	1.1862	-1.01575	1.20196
10347398	Plcd4	1.11183	1.20145	1.13551	1.16248
10347417	Bcs1l	-1.11861	-1.00517	1.08916	1.0561
10347427	Stk36	1.05577	-1.00908	-1.10117	-1.12432
10347460	Ttll4	1.15051	1.2796	1.09995	1.26941
10347481	Cyp27a1	1.05748	1.07466	-1.17105	-1.00849
10347491	Wnt6	-1.04008	-1.10915	-1.1287	-1.16435
10347497	Wnt10a	-1.01279	-1.10762	1.04865	-1.03048
10347503	Cdk5r2	-1.02142	1.0217	-1.00341	-1.04837
10347508	BC038286	-1.09902	-1.10593	-1.21265	-1.22461
10347521	Zfand2b	1.11665	-1.02816	1.01569	-1.06005
10347531	Ankzf1	1.13452	-1.02476	-1.01694	-1.03017
10347552	Stk16	-1.04433	1.03161	-1.03655	1.03268
10347564	Dnajb10	-1.06297	-1.06844	-1.08757	-1.19114
10347583	Des	1.13619	1.18209	1.1167	1.05901
10347593	Speg	-1.03162	-1.02799	-1.21678	1.01098
10347639	Gmppa	1.08957	1.26438	1.05404	1.08387
10347650	Accn4	-1.1219	-1.09174	-1.15741	-1.14548
10347662	---	-1.03256	-1.01272	-1.10749	-1.01153
10347669	Inha	-1.17512	-1.09166	-1.15412	1.08779
10347672	Stk11ip	1.00008	1.02861	-1.17219	-1.19848
10347697	Slc4a3	-1.10389	-1.17497	-1.18118	-1.1449
10347724	---	1.17261	1.11805	1.3076	1.13748
10347726	LOC383531	1.06722	1.10675	1.05093	1.10579
10347728	LOC100039137	1.01196	-1.08918	-1.30339	1.01883
10347730	---	1.10326	1.00677	-1.09719	-1.00603
10347734	Sgpp2	-1.24438	-1.22366	-1.24462	-1.07231
10347741	Mogat1	1.03751	1.23786	-1.10281	1.07967
10347748	Acsl3	1.06892	1.18577	-1.08348	1.15008
10347767	Kcne4	-1.12846	-1.25178	-1.23055	-1.15268
10347772	---	-1.05567	-1.01475	-1.25033	1.01234
10347774	Mrpl44	1.04796	-1.12385	-1.13108	-1.0378
10347779	ENSMUSG00000073641	-1.01472	1.13454	1.10791	1.16447
10347781	---	1.07008	1.16024	-1.13647	1.08752
10347790	---	-1.08772	1.02189	-1.06678	1.11425
10347792	---	1.11522	1.13049	-1.20171	1.28578
10347796	Rhbdd1	-1.2577	1.11283	1.07215	-1.00988
10347807	Col4a3	-1.00904	-1.02251	-1.27178	-1.04883
10347862	---	-1.03935	-1.02503	1.02896	1.06148
10347873	Hrb	-1.04227	1.07796	1.05186	1.07751
10347888	Ccl20	1.04329	-1.00202	-1.22519	-1.17934
10347895	Wdr69	1.13932	-1.07206	-1.14843	-1.21448
10347910	Fbxo36	1.03422	-1.17446	-1.23918	-1.26695
10347915	---	1.07608	1.0356	-1.05999	1.02483
10347917	Rpl19	1.04719	-1.03446	-1.0612	1.0154
10347919	---	-1.09281	-1.09766	-1.16563	-1.3106
10347921	---	1.13456	-1.31535	-1.31983	-1.00278
10347925	EG665378	1.06605	1.10449	1.07224	1.09934
10347928	---	-1.1471	1.01969	-1.02059	1.07669
10347931	---	1.36022	-1.09036	1.32471	-1.14664
10347933	Sp140	1.07237	1.01185	-1.12696	1.14163
10347948	Sp100	-1.11659	1.01552	1.04681	1.00224
10347968	---	-1.08314	1.00562	-1.17263	-1.22529
10347970	Cab39	-1.01257	-1.05098	-1.09479	-1.02406
10347980	Itm2c	-1.06233	-1.05913	-1.17829	1.07751
10347988	4933407L21Rik	-1.07056	1.07836	-1.00026	1.14807
10347992	Spata3	-1.01233	1.13419	1.00705	1.06879
10348000	---	1.02765	1.10564	-1.04297	1.18267
10348004	Psmd1	-1.05653	-1.0353	-1.07234	-1.03679
10348032	Armc9	-1.02389	1.03747	-1.06673	1.22993
10348062	B3gnt7	-1.02071	-1.00714	-1.20803	-1.20207
10348070	C130036L24Rik	-1.01525	-1.11644	1.04433	-1.0767
10348072	---	1.0306	1.16696	1.00041	-1.10112
10348074	---	-1.15728	-1.07441	-1.15513	-1.01847
10348076	---	1.32447	1.02186	-1.23154	1.16387
10348078	Ptma	1.0218	-1.01797	-1.1061	1.00763
10348087	Cops7b	1.02689	-1.02107	1.02933	1.0618
10348096	Dis3l2	-1.02771	1.05434	1.02264	1.09633
10348119	---	-1.13838	1.01515	1.05018	-1.14595
10348131	Akp3	1.02013	1.07201	1.00568	1.20919
10348144	---	1.01027	1.05111	-1.00759	1.04074
10348150	Chrnd	-1.05272	-1.08276	-1.13341	-1.09649
10348166	Chrng	1.03713	1.03254	-1.11191	-1.01925
10348180	Eif4e2	1.0337	1.05286	-1.10894	-1.10072
10348194	Efhd1	-1.04504	1.01071	-1.15857	-1.23826
10348201	Tnrc15	-1.01574	1.07999	-1.15031	1.02325
10348234	Neu2	1.08515	1.08437	1.17457	-1.1622
10348240	---	-1.15628	-1.03897	-1.29209	-1.16365
10348244	Inpp5d	1.0023	-1.00766	-1.15925	-1.03956
10348277	Atg16l1	-1.0922	-1.02486	-1.11234	-1.08133
10348299	---	-1.20605	1.05118	1.15942	1.12949
10348301	Sag	-1.01091	-1.02172	-1.15458	-1.00727
10348321	---	-1.03203	1.11198	-1.05795	1.02361
10348354	Ugt1a9	1.0302	-1.06804	-1.06119	-1.03925
10348376	---	-1.04093	1.09086	-1.07317	1.02355
10348378	Trpm8	-1.03017	-1.06859	-1.17131	1.04863
10348410	Spp2	-1.19051	-1.04499	-1.14151	-1.12915
10348420	---	1.0846	1.12911	1.04047	1.01235
10348424	Sh3bp4	-1.01421	1.07084	1.0288	1.02325
10348432	Centg2	1.03705	1.06621	-1.11906	-1.01744
10348451	Cxcr7	1.19418	1.21355	-1.01466	1.29662
10348456	Cops8	-1.04022	1.04582	-1.11933	1.07021
10348468	---	-1.08446	-1.09352	-1.07632	-1.1709
10348471	Mlph	1.0208	1.15548	1.00089	1.01903
10348489	---	-1.10608	-1.25212	-1.12104	-1.206
10348493	Lrrfip1	-1.04025	-1.01566	-1.30795	-1.03961
10348521	Rbm44	1.17249	1.11815	-1.16676	-1.08973
10348537	Ramp1	-1.05196	1.021	-1.07524	1.02028
10348547	Ube2f	-1.09777	-1.02889	-1.26519	-1.15091
10348556	---	1.36515	1.32593	-1.10338	1.6382
10348558	Scly	-1.0183	1.0175	-1.04189	-1.10276
10348570	Espnl	1.02489	-1.04611	-1.06537	-1.12117
10348580	Klhl30	1.00021	-1.13508	-1.0781	1.01869
10348590	BC056923	1.04913	-1.00128	1.00962	1.08316
10348600	Traf3ip1	1.04909	1.01668	-1.12288	1.0226
10348618	Asb1	-1.09924	-1.06266	-1.19049	-1.03019
10348632	Twist2	-1.06188	-1.07797	-1.0561	-1.09787
10348635	Olfr1413	1.08266	1.1523	-1.12974	-1.02209
10348637	Olfr1412	-1.0006	-1.22941	1.00523	1.10434
10348639	Olfr1411	-1.131	-1.09845	-1.16949	-1.04272
10348641	Olfr1410	1.07672	1.05717	-1.03284	1.04729
10348643	Olfr12	-1.1453	-1.22531	-1.32102	-1.08509
10348645	Gpr35	-1.07701	-1.0084	-1.16612	-1.05954
10348653	Gpc1	-1.09976	-1.17835	-1.10651	-1.08178
10348664	---	1.03731	-1.14853	-1.15181	-1.07715
10348666	Dusp28	-1.08994	-1.06467	1.01356	1.01246
10348670	Rnpepl1	-1.05081	1.10651	-1.08003	-1.20675
10348682	Capn10	-1.17854	-1.22064	-1.32923	-1.15333
10348697	Aqp12	1.12706	1.06321	1.08957	1.03642
10348702	Agxt	-1.04335	1.21576	-1.18416	-1.13127
10348713	---	1.02415	-1.04791	-1.33381	-1.086
10348739	Sned1	-1.03959	-1.16175	1.02109	1.01401
10348775	Ppp1r7	1.06613	1.00767	-1.10648	1.05053
10348791	Tmem16g	-1.0508	-1.08395	-1.22389	-1.12117
10348817	2013-09-03	1.0698	1.07512	-1.02626	1.04278
10348829	Farp2	1.08092	-1.03985	1.13739	1.05952
10348858	Bok	-1.01092	1.11677	1.0182	-1.0219
10348864	---	1.10257	-1.06459	-1.04698	1.02755
10348866	Atg4b	1.10218	1.05277	1.00654	1.08264
10348879	Ing5	-1.02582	-1.14006	-1.09819	-1.02064
10348889	D2hgdh	1.26334	-1.02452	-1.10551	1.08952
10348896	Gal3st2	-1.02119	1.04324	-1.10809	1.01117
10348902	Gal3st2	-1.02142	1.05557	-1.06914	1.02977
10348906	EG619597	1.15941	1.06708	-1.05208	-1.04809
10348910	Neu4	-1.05533	-1.15929	-1.15082	-1.18439
10348917	Tmem157	1.11622	-1.02726	-1.06792	1.14733
10348924	---	1.07345	-1.01402	-1.04386	-1.01324
10348929	Hnrpf	1.02339	1.02569	-1.08893	1.04502
10348932	Zh2c2	-1.1108	-1.09521	-1.21309	-1.0491
10348947	---	-1.14339	-1.02987	-1.00795	-1.08375
10348963	C230078M14Rik	-1.05042	-1.06869	-1.03045	1.04719
10348983	---	-1.00274	1.03725	1.02422	1.16143
10348992	---	-1.02968	-1.03261	1.26707	1.02227
10348994	---	-1.03377	-1.03719	1.01125	1.04715
10348996	---	1.00988	1.06914	1.06298	1.2765
10348999	Cdh20	-1.25135	-1.19628	-1.24873	-1.37619
10349014	---	1.06331	1.04476	-1.06969	1.26445
10349016	---	1.08748	1.08169	-1.06487	1.08028
10349049	LOC100042023	1.29444	1.03457	1.06304	1.21124
10349051	Tnfrsf11a	-1.08058	-1.21734	-1.18916	-1.21339
10349065	---	1.01388	1.08937	-1.12851	1.06239
10349081	---	-1.04319	1.09112	1.02059	1.2566
10349100	LOC626075	1.15854	1.05575	-1.07087	1.11802
10349102	---	1.06519	-1.05587	-1.015	1.03686
10349108	Serpinb5	-1.06628	1.02356	-1.19835	-1.19773
10349118	Serpinb12	1.04022	1.15627	1.08864	1.09945
10349129	Serpinb13	-1.02799	1.06442	-1.00386	-1.06037
10349138	Serpinb11	1.04903	1.16023	1.1538	1.19258
10349147	Serpinb7	1.05378	1.01709	1.01004	1.01197
10349157	Serpinb2	-1.01362	1.04749	-1.01982	-1.13404
10349166	Serpinb10	1.0693	-1.00629	-1.00268	-1.14605
10349174	Serpinb8	1.16386	-1.02626	-1.10111	1.13481
10349184	Cdh7	-1.19392	-1.12116	1.2482	1.02
10349208	Cntnap5a	1.01667	1.13045	-1.05181	1.30236
10349233	---	1.02465	-1.01032	1.05598	1.04907
10349239	Mki67ip	1.1726	1.17139	-1.00459	1.41488
10349249	Clasp1	1.05721	1.02644	-1.01347	1.06843
10349295	Tcfcp2l1	-1.1662	-1.09262	-1.38187	-1.25205
10349314	---	1.09633	1.13806	-1.08669	-1.0246
10349316	Tmem185b	-1.1431	-1.01551	-1.02589	-1.10488
10349319	Sctr	-1.03987	1.0751	-1.20621	-1.12254
10349333	---	1.07381	-1.02075	-1.36169	-1.04232
10349340	C1ql2	1.05635	1.00843	-1.04868	1.02531
10349345	En1	-1.11252	-1.27321	-1.44062	-1.37277
10349348	Ccdc93	-1.04838	-1.03357	-1.10556	-1.06651
10349378	LOC637749	-1.04768	1.02497	1.10144	1.00343
10349383	Slc35f5	1.0672	1.09093	-1.02299	1.00881
10349401	Gpr39	1.01635	1.02605	-1.31141	-1.02254
10349404	Mgat5	1.0299	1.06041	1.01137	1.01432
10349427	---	-1.22772	1.05533	-1.18932	-1.00578
10349429	---	1.00408	-1.00759	-1.18769	-1.02717
10349431	Acmsd	-1.03682	1.02196	-1.06548	1.05681
10349442	Ccnt2	1.08845	1.14623	-1.0757	1.1526
10349453	Rab3gap1	-1.12488	1.02486	-1.08444	1.10521
10349478	Rpl28	1.06042	1.00738	-1.03087	1.00019
10349480	R3hdm1	-1.07923	1.12107	-1.13427	-1.07227
10349510	---	-1.12895	1.14216	-1.06111	1.18336
10349512	Ubxd2	-1.01112	-1.0585	-1.15295	-1.05303
10349527	---	-1.01603	-1.1338	-1.29122	-1.03907
10349529	Thsd7b	-1.05092	-1.11458	-1.04631	-1.02801
10349559	Yod1	-1.18771	-1.30464	-1.11953	-1.1383
10349562	AA986860	-1.13352	-1.22992	-1.07244	-1.18291
10349571	Fcamr	1.0623	1.06167	-1.06707	1.03503
10349580	Pigr	-1.01861	-1.04161	-1.2569	-1.15073
10349593	Faim3	-1.12263	-1.09288	-1.26386	-1.02982
10349603	Il10	1.01199	1.15974	1.0918	1.11836
10349610	Lgtn	1.01945	1.02499	-1.00662	-1.0041
10349634	---	-1.07566	1.1333	-1.22627	-1.24515
10349637	---	-1.04438	1.2327	1.06544	1.00257
10349644	Avpr1b	-1.08343	-1.03628	-1.45881	-1.21836
10349648	Ctse	1.17766	1.13184	1.07856	1.09632
10349661	5430435G22Rik	1.11375	1.14421	1.01547	1.0246
10349671	Slc26a9	-1.16505	-1.11774	-1.2539	-1.26768
10349694	---	1.15664	1.02172	-1.07265	1.15638
10349711	Slc41a1	-1.10243	1.02409	-1.11204	-1.0307
10349724	Rab7l1	1.1203	1.08902	1.01527	1.14335
10349733	Nucks1	1.0424	-1.01791	-1.19595	1.00203
10349744	Slc45a3	1.02881	-1.05907	1.0432	-1.04595
10349752	Elk4	-1.02293	1.11752	-1.05226	1.02189
10349761	Lemd1	-1.01991	1.04035	-1.00612	1.04994
10349769	---	1.17165	1.09577	-1.09607	1.05138
10349771	---	-1.07401	-1.16207	-1.21968	-1.21692
10349773	Klhdc8a	1.15081	-1.16344	-1.24889	-1.0896
10349782	Nuak2	-1.04391	-1.04177	-1.05061	-1.14762
10349793	Ripk5	-1.01765	1.01219	-1.09766	1.12105
10349809	Rbbp5	1.04368	1.11289	1.0639	1.09224
10349821	Tmem81	-1.20333	1.09641	-1.13203	-1.07579
10349826	---	-1.20954	-1.01321	-1.17268	-1.18811
10349828	Lrrn2	1.09723	1.10572	-1.0432	1.16568
10349832	---	1.23475	1.03208	-1.21751	1.21197
10349834	---	-1.22396	-1.04751	-1.23484	-1.17093
10349868	Ppp1r15b	-1.07808	1.03667	-1.04278	-1.02114
10349872	---	-1.24882	-1.11184	-1.17024	-1.09615
10349876	Plekha6	-1.15973	-1.23488	-1.1584	-1.04075
10349904	Golt1a	1.02472	-1.11879	-1.07642	-1.0557
10349913	Kiss1	-1.12561	-1.13286	-1.29321	-1.28592
10349922	Ren2	-1.06493	-1.04435	1.02865	-1.10755
10349932	Etnk2	1.01962	-1.05811	-1.12996	1.01976
10349943	---	1.55194	1.13971	-1.13388	1.13063
10349945	---	1.05037	1.0312	-1.09736	-1.04966
10349947	Fmod	-1.14634	-1.16509	-1.23579	-1.03794
10349951	---	1.00921	1.08012	1.07221	1.00523
10349953	Chit1	-1.03984	1.01904	-1.10998	-1.09636
10349968	Chi3l1	1.0275	-1.13773	-1.11104	-1.06984
10349980	Mybph	-1.01176	-1.03024	-1.19533	-1.01682
10349993	Myog	-1.02721	-1.24146	-1.08232	-1.07649
10349997	---	-1.0902	-1.00593	-1.2387	-1.22086
10350003	Cyb5r1	-1.06038	1.01516	1.03486	-1.03699
10350015	Adipor1	-1.18392	-1.19873	-1.23934	-1.38231
10350024	Klhl12	-1.03306	1.22073	1.06317	1.17651
10350039	Rabif	-1.08784	-1.07346	-1.17989	1.00677
10350044	---	1.00424	1.04023	-1.02528	-1.00367
10350046	Jarid1b	1.11438	1.16288	1.02783	1.14697
10350077	Syt2	-1.05385	1.08375	-1.15674	-1.13149
10350090	Ube2t	1.09296	1.03537	1.11494	1.01522
10350099	---	-1.01733	-1.22191	-1.08334	-1.12795
10350102	Ptpn7	1.01212	1.04447	-1.10875	-1.06868
10350113	Arl8a	1.00217	-1.02703	-1.223	-1.03186
10350123	Lmod1	1.06632	1.03181	1.03755	1.127
10350128	EG215714	1.01371	-1.06093	-1.31998	-1.03656
10350136	Csrp1	-1.16906	-1.02036	-1.14123	-1.20223
10350146	Phlda3	1.0281	-1.10144	-1.00413	1.01108
10350149	Tnni1	-1.0043	1.03202	-1.01846	1.13301
10350159	Lad1	1.15111	1.03482	-1.07375	-1.07003
10350173	Tnnt2	1.10508	1.04591	1.05673	1.00651
10350188	Tmem9	1.10383	1.0618	1.03339	1.11303
10350197	---	-1.1745	-1.25584	-1.38097	-1.07832
10350199	Cacna1s	-1.04172	-1.01255	-1.06416	-1.07151
10350247	Kif21b	-1.03596	1.01234	-1.04653	-1.09714
10350286	Ddx59	1.09522	-1.05395	-1.0718	1.06176
10350297	Kif14	-1.0403	1.04587	1.03966	-1.00037
10350329	Kif14	-1.05793	-1.02901	1.03871	-1.07925
10350331	Zfp281	1.06319	1.03608	-1.06054	1.05594
10350335	---	1.18792	-1.02024	-1.06283	1.19675
10350337	---	1.0904	1.13358	1.00567	-1.03252
10350339	---	1.22763	1.12132	-1.02967	1.02125
10350341	---	1.46454	1.03075	-1.19349	1.01137
10350343	Atp6v1g3	1.11711	-1.11753	-1.10534	-1.08812
10350349	Dennd1b	-1.00394	1.07766	-1.09605	1.00241
10350377	Zbtb41	-1.0094	1.12443	-1.04673	1.12701
10350392	Aspm	1.11013	1.06541	-1.00887	-1.03083
10350425	F13b	-1.21607	-1.176	-1.23099	-1.15144
10350438	Kcnt2	1.29925	1.12759	-1.06178	1.37164
10350473	B3galt2	-1.14566	1.00767	-1.10024	-1.00793
10350478	Glrx2	-1.02092	-1.05519	-1.06767	1.05567
10350489	Uchl5	1.06641	-1.00146	-1.02939	1.09459
10350502	---	-1.14194	-1.08491	-1.33504	-1.13644
10350504	---	-1.08794	1.07264	-1.18246	1.13272
10350506	B830045N13Rik	-1.15141	-1.0725	1.02162	-1.03904
10350516	Ptgs2	1.12881	-1.02484	-1.2094	1.11728
10350530	Pdc	1.15471	1.10468	-1.12394	1.03597
10350535	Tpr	1.07148	1.03787	-1.11842	1.04934
10350590	---	1.06892	1.03221	-1.07463	1.41021
10350592	3110040M04Rik	-1.05405	-1.07064	-1.19334	-1.12991
10350594	Ivns1abp	1.09303	1.21116	1.00355	1.1233
10350614	1190005F20Rik	1.01274	1.15389	-1.00854	1.11472
10350630	Niban	1.0918	1.16341	1.04213	1.10225
10350646	Edem3	-1.04291	1.03972	-1.14466	1.06126
10350668	Glt25d2	-1.03118	-1.06729	-1.08569	-1.0411
10350681	Apobec4	1.28338	1.49926	-1.01563	1.18234
10350684	Arpc5	1.00337	1.05218	-1.06475	1.12692
10350689	Ncf2	-1.08657	1.05849	-1.10239	-1.08217
10350697	Nmnat2	-1.01341	-1.06273	1.0291	-1.02927
10350710	---	-1.00619	1.01429	1.01283	-1.02739
10350723	---	-1.1181	1.05393	1.08286	1.3847
10350725	Rgs8	1.08709	1.20509	1.16471	1.22451
10350733	Rgs16	1.01927	-1.0407	1.29381	-1.23955
10350742	Rnasel	-1.1488	-1.03357	-1.07535	1.10811
10350749	EG433365	1.19165	-1.00152	-1.06749	-1.03482
10350751	Teddm1	-1.05976	-1.07264	-1.21447	-1.166
10350753	Glul	1.03782	1.04101	-1.15762	1.04194
10350758	---	-1.03946	1.09825	1.00747	1.00465
10350760	---	-1.0753	-1.04021	-1.19245	-1.27084
10350766	Stx6	-1.13357	-1.08441	-1.1722	1.00841
10350777	Acbd6	1.08309	-1.00366	-1.05311	1.12967
10350790	---	-1.03974	1.16176	-1.23735	-1.09177
10350792	Ifrg15	1.01285	1.01298	-1.14177	-1.03661
10350800	Tor1aip2	1.09782	1.11894	1.09533	1.0151
10350806	---	-1.15112	-1.05506	-1.21398	1.10377
10350816	Rpl35	1.01874	-1.02476	-1.04532	-1.02016
10350819	---	1.04214	1.06814	-1.04203	1.05516
10350823	Abl2	1.16722	1.3643	-1.11764	1.20406
10350838	---	-1.10877	1.07668	-1.17237	1.02893
10350840	Angptl1	1.03034	-1.00217	-1.07791	1.05727
10350846	---	-1.20596	-1.09795	-1.20503	-1.15297
10350848	---	1.04166	1.0977	-1.11006	1.03825
10350853	BC026585	-1.03495	1.01367	-1.24573	-1.34684
10350864	Sec16b	-1.03427	-1.11626	-1.08328	-1.13908
10350894	---	1.2471	1.06876	1.02655	1.24513
10350896	Astn1	-1.07743	-1.10666	-1.0935	1.12088
10350921	---	1.12565	1.18465	1.17814	1.11852
10350923	Rfwd2	1.06579	1.06925	-1.12924	1.1844
10350948	---	-1.04439	-1.00259	-1.30642	-1.19995
10350951	Tnr	-1.13142	-1.01506	-1.18376	-1.07881
10350975	---	1.05381	1.43428	1.03713	1.30636
10350977	---	1.04419	-1.03206	-1.12508	-1.14871
10350985	Mrps14	1.07211	1.0878	1.02171	1.14543
10350990	---	1.06888	-1.00157	1.00103	1.06702
10350992	Rc3h1	1.08203	1.07685	1.01938	1.09595
10351013	---	1.01988	1.10263	-1.07589	1.03017
10351015	Serpinc1	-1.05842	-1.0839	-1.24321	-1.1825
10351026	Gas5	1.00653	-1.03235	-1.14439	-1.00041
10351035	Gas5	1.20121	1.18393	-1.11619	1.24475
10351037	Gas5	1.09613	1.06492	-1.11946	1.19671
10351039	Gas5	1.67785	1.03876	-1.02931	1.67598
10351041	---	-1.01109	1.14743	-1.00011	1.3789
10351043	---	1.09298	1.05613	-1.04495	1.26599
10351045	---	1.24633	1.16187	-1.05229	1.46174
10351047	Cenpl	-1.00534	1.20617	-1.03466	1.1551
10351056	Ankrd45	-1.16134	1.08065	-1.08572	-1.01629
10351063	---	1.00856	1.01516	-1.0219	-1.0053
10351065	---	1.06615	1.01659	1.00926	-1.16176
10351095	Tnfsf4	1.02689	1.02894	-1.13085	1.07024
10351099	Tnfsf18	1.12171	1.0267	1.00222	1.0282
10351107	Pigc	-1.08956	1.08486	-1.11195	-1.02492
10351111	---	-1.00231	1.10318	-1.04876	-1.12251
10351117	---	1.0221	-1.00492	-1.0621	1.07697
10351119	Vamp4	1.09904	-1.00365	-1.12257	1.06106
10351131	Myoc	1.06597	1.09478	-1.11682	-1.37465
10351138	LOC665237	-1.04448	-1.07692	-1.04608	1.03382
10351140	Kifap3	1.0853	1.11503	1.02864	1.24655
10351163	Scyl3	-1.09737	-1.08235	-1.06076	-1.02985
10351179	---	-1.01619	-1.17546	-1.13567	-1.07144
10351182	Sele	-1.06621	-1.14403	-1.3369	-1.05627
10351197	Sell	-1.09501	-1.24489	-1.23876	-1.20394
10351206	Selp	1.19716	1.2782	1.10663	1.04512
10351224	F5	-1.35814	-2.65164	-2.46524	-1.95936
10351259	Slc19a2	1.0546	1.14477	1.05544	1.00397
10351269	---	-1.06393	-1.17113	-1.10887	-1.00538
10351277	Nme7	1.06467	1.15056	-1.11494	1.20338
10351293	Dpt	-1.1083	1.0139	-1.14017	-1.05312
10351298	Gpr161	1.0551	1.1483	-1.26704	-1.1924
10351304	Brp44	-1.06479	-1.05868	-1.01637	-1.04632
10351310	Sacy	-1.2529	-1.09949	-1.27291	-1.2514
10351345	---	-1.18652	1.14575	-1.07884	1.3523
10351347	Creg1	1.15303	-1.06125	1.14761	1.1672
10351353	Cd247	-1.10667	-1.12902	-1.27481	-1.23424
10351368	Gpa33	1.03885	-1.04005	-1.17587	-1.25691
10351380	LOC100039795	-1.19563	-1.06053	-1.11161	-1.14093
10351390	Tada1l	-1.07193	1.05836	-1.17497	1.00015
10351400	---	-1.10035	1.05592	-1.01365	1.16702
10351404	Tmco1	-1.11655	-1.08762	-1.14874	-1.06874
10351414	Aldh9a1	-1.01666	-1.0108	1.03697	1.07721
10351430	Rxrg	-1.0843	1.01118	-1.03686	-1.09699
10351443	Lmx1a	-1.09819	-1.01585	-1.1034	-1.21426
10351455	Rgs5	-1.01862	-1.00594	-1.11798	-1.0756
10351463	Rgs5	-1.00974	1.00189	-1.11186	-1.017
10351465	---	1.0744	1.06641	1.11636	-1.02851
10351471	---	-1.12038	-1.13851	-1.43267	-1.43725
10351473	Sh2d1b2	-1.11227	1.01014	1.12318	1.17106
10351477	Sh2d1b1	-1.06097	1.00014	-1.05905	-1.08992
10351482	---	1.09132	1.03249	-1.03692	1.00616
10351487	---	-1.09937	-1.08611	-1.03084	-1.22832
10351489	LOC640532	-1.04904	1.0469	-1.14099	-1.02651
10351491	Olfml2b	1.22426	1.24971	1.03948	1.38282
10351500	---	-1.05261	-1.15998	-1.17168	-1.11214
10351502	Dusp12	-1.05206	1.00054	1.01193	-1.18249
10351504	LOC100041932	-1.46469	1.03267	-1.38172	1.00569
10351507	---	-1.25352	-1.15679	-1.25828	-1.23289
10351509	Fcgr4	-1.0061	-1.01378	1.09769	-1.15322
10351515	---	-1.18827	-1.02105	-1.2212	-1.08445
10351517	1700009P17Rik	-1.26926	-1.38989	-1.26104	-1.23568
10351525	Mpz	-1.02259	-1.02699	-1.14825	-1.26147
10351533	Nr1i3	-1.01013	-1.04488	-1.14605	-1.10258
10351546	Apoa2	1.01844	-1.06465	-1.00158	1.05051
10351551	Adamts4	-1.15537	1.13675	-1.18904	-1.1041
10351563	B4galt3	-1.08184	-1.10261	-1.04265	-1.11906
10351574	Dedd	1.05393	1.03223	1.01905	1.0219
10351583	Pfdn2	-1.04925	1.0096	-1.04104	1.01211
10351588	Pvrl4	1.01776	-1.24866	-1.06652	1.07979
10351603	Arhgap30	-1.03594	-1.04371	-1.18197	-1.14427
10351616	Usf1	1.01708	1.18019	-1.05133	-1.0936
10351623	F11r	-1.05765	-1.14896	-1.3948	-1.25192
10351636	Refbp2	1.15895	-1.08163	-1.12512	1.02285
10351640	---	-1.07681	-1.16254	1.08809	-1.05151
10351644	Cd244	1.02653	-1.03437	-1.06984	-1.03289
10351658	Cd48	-1.0323	-1.0578	-1.05106	-1.19959
10351665	Ccdc72	1.14838	-1.06314	-1.072	1.21852
10351667	Slamf1	1.03842	1.02799	-1.01887	1.05563
10351679	Cd84	1.09012	1.0715	-1.02809	1.12059
10351689	---	-1.12119	-1.00116	-1.28281	-1.04003
10351691	Slamf6	-1.0093	1.03577	-1.27639	-1.08042
10351703	Copa	-1.0412	1.02869	-1.02242	1.1185
10351738	Pex19	-1.13943	-1.00879	-1.07558	-1.01385
10351749	Wdr42a	-1.12556	-1.05313	-1.27541	-1.00975
10351769	Igsf8	-1.01583	-1.0277	-1.06396	-1.01373
10351781	Kcnj10	-1.15632	1.06247	-1.00568	-1.03491
10351788	Pigm	1.01446	1.14143	-1.01938	1.14161
10351792	Slamf9	-1.0914	-1.26128	-1.2441	-1.25733
10351801	Igsf9	1.05145	-1.008	-1.17407	1.05432
10351825	Tagln2	1.07398	1.13846	-1.05126	-1.32795
10351832	---	1.07028	1.00586	1.22589	1.01526
10351843	Vsig8	1.03484	-1.13459	-1.24636	1.02498
10351852	Crp	-1.38722	-1.20593	-1.13929	-1.33214
10351857	Olfr16	-1.04911	-1.08041	-1.10187	-1.18084
10351861	Olfr218	-1.00633	1.01652	-1.15287	1.10149
10351863	Olfr1404	-1.01622	-1.05666	-1.0068	-1.0287
10351865	Olfr1403	-1.16492	-1.08676	1.11612	-1.20375
10351867	---	1.33387	1.18498	1.1724	1.10489
10351873	Pyhin1	1.03258	1.01001	-1.00279	1.02562
10351880	---	-1.00635	1.27638	1.03676	-1.13987
10351884	Olfr433	-1.0206	1.03505	-1.14493	-1.22548
10351886	Olfr432	1.09926	-1.01798	-1.02473	-1.13026
10351888	Olfr430	1.16414	1.03077	1.2603	-1.01146
10351891	Olfr429	1.13779	1.03332	1.07858	1.12742
10351893	Olfr427	-1.03018	-1.03615	-1.16113	-1.0849
10351895	Olfr424	-1.0157	-1.02188	-1.03692	-1.05347
10351897	---	1.07915	1.08858	-1.01699	1.04437
10351899	Olfr421	-1.03186	-1.02489	-1.09342	-1.02153
10351903	Olfr420	-1.0384	-1.21617	1.01198	-1.1414
10351905	Spna1	-1.02268	1.02172	-1.04879	-1.1178
10351959	---	1.1066	1.00674	1.28019	1.00321
10351961	Olfr417	1.01844	1.14071	-1.08377	1.17566
10351963	Olfr415	1.0615	-1.06177	-1.09924	1.00702
10351966	Olfr414	-1.03372	-1.12321	-1.42821	-1.18799
10351968	---	-1.00869	-1.14917	-1.13099	1.00783
10351971	Fmn2	1.04588	1.00775	-1.01511	1.12531
10351998	ENSMUSG00000073488	-1.02911	-1.06409	-1.0805	1.41617
10352000	Kmo	-1.01748	-1.10352	1.10961	-1.00394
10352020	---	1.01762	-1.04265	-1.00745	-1.05185
10352048	Exo1	1.06296	1.00614	-1.20733	-1.07993
10352066	Sdccag8	1.00586	1.07634	-1.05346	-1.02992
10352092	Zfp238	-1.11323	-1.01508	-1.13583	1.01101
10352097	---	1.02707	1.02739	1.03221	-1.01622
10352104	EG545391	1.12373	1.20199	1.18537	1.34337
10352110	EG545391	1.14009	1.13977	-1.05554	1.13257
10352119	5830417C01Rik	-1.16699	1.02449	-1.21871	-1.18537
10352125	ENSMUSG00000055831	1.06783	1.29091	1.06399	-1.02622
10352127	2310005N03Rik	1.05283	-1.07665	-1.11709	1.03427
10352133	Efcab2	1.32091	1.17424	1.14259	1.20146
10352143	---	-1.00317	1.03125	-1.06719	1.0289
10352152	Kif26b	1.11855	1.02074	-1.0888	1.06366
10352166	---	-1.11873	-1.25185	-1.24481	-1.10274
10352178	Sccpdh	1.03631	1.10153	1.1303	1.15795
10352192	---	-1.02707	-1.06367	-1.10735	-1.26001
10352194	---	-1.06701	1.0633	-1.06535	1.02202
10352234	Itpkb	1.00307	1.0216	-1.00517	1.17719
10352242	Parp1	1.00678	1.11745	-1.16859	1.03588
10352267	Lin9	-1.04834	-1.10003	-1.25121	-1.09783
10352281	Acbd3	-1.07836	-1.02144	-1.05343	-1.04035
10352292	---	-1.10541	-1.01728	-1.18269	-1.24393
10352294	---	-1.05233	1.09547	-1.26947	-1.04481
10352302	Lefty2	1.2465	-1.03468	1.25705	1.13145
10352306	Pycr2	-1.00704	1.03875	1.00022	-1.0152
10352314	Lefty1	-1.17355	1.17281	1.1291	-1.08298
10352320	Tmem63a	-1.11462	1.05097	1.11647	-1.01482
10352344	---	1.09863	1.05914	1.08152	-1.12079
10352348	Cnih4	1.03044	1.05265	-1.11927	-1.08915
10352354	A430110L20Rik	1.01668	1.01104	1.13615	1.10227
10352356	---	1.02346	1.00156	-1.32019	1.01291
10352358	Cnih3	-1.18394	-1.12063	-1.17205	-1.05051
10352369	---	-1.05375	1.02296	1.08985	-1.1524
10352377	---	1.03738	1.18802	1.10846	1.03634
10352393	Srp9	-1.05508	-1.02522	-1.02914	1.03528
10352396	Trp53bp2	-1.0135	1.12308	-1.03183	1.03495
10352416	Capn8	-1.09208	-1.02042	-1.11682	-1.08401
10352439	Susd4	1.02661	1.02386	-1.05197	1.06755
10352448	Dusp10	1.00691	1.27308	1.11014	-1.11736
10352457	---	1.07085	1.00394	-1.04364	1.08164
10352459	---	-1.01758	1.01149	-1.12688	1.07349
10352497	---	-1.07603	-1.00641	-1.05924	1.01254
10352499	---	1.04937	1.01377	-1.01678	1.00035
10352501	---	1.09705	1.15217	-1.09263	-1.00547
10352503	Bpnt1	-1.14568	-1.00539	-1.18869	1.0807
10352514	Eprs	-1.01149	1.08503	1.03664	1.09701
10352548	Slc30a10	1.0622	1.13863	-1.14258	-1.05347
10352554	---	-1.22364	-1.21512	-1.03454	-1.05198
10352556	LOC100042375	-1.08441	1.0181	-1.05338	1.03189
10352558	D1Pas1	-1.15612	-1.22341	-1.28642	-1.11691
10352562	Gpatch2	-1.07281	1.08631	-1.14505	-1.07588
10352576	Esrrg	-1.1095	-1.1882	-1.08418	-1.08703
10352586	Ush2a	1.01031	-1.11466	-1.12807	-1.10794
10352661	Ptpn14	1.24999	1.24351	1.00738	-1.00823
10352690	Angel2	-1.04047	1.04977	-1.07666	1.10923
10352703	---	-1.01387	-1.08954	-1.30704	-1.17797
10352705	---	1.05757	-1.08136	-1.03006	1.02511
10352709	Nsl1	-1.3144	-1.07901	-1.12674	-1.22513
10352717	9130211I03Rik	1.04684	1.08479	-1.03373	-1.04241
10352722	---	-1.02304	1.15502	1.03885	-1.0185
10352725	---	1.05865	1.04595	-1.12819	-1.18422
10352735	Ints7	1.03257	1.04224	-1.0965	1.07773
10352756	Lpgat1	1.01007	1.10361	1.04117	1.07172
10352767	Nek2	1.04458	1.03145	-1.10806	-1.00739
10352777	Slc30a1	1.10613	-1.05717	-1.02818	1.05936
10352781	---	-1.13217	-1.26631	-1.27592	-1.04809
10352792	LOC100042611	1.08124	1.26052	1.14316	-1.20573
10352794	ENSMUSG00000073476	1.06089	1.01725	-1.11548	-1.1187
10352798	Kcnh1	-1.01086	1.0051	-1.15194	-1.04767
10352815	Irf6	1.08013	-1.01432	-1.01372	1.17638
10352827	---	-1.02133	-1.04592	-1.0426	1.16175
10352829	---	1.06455	1.08132	-1.05123	1.05499
10352838	Lamb3	-1.0083	1.00659	-1.19969	-1.01491
10352864	---	-1.12624	-1.03038	-1.43337	-1.13904
10352867	Plxna2	-1.08726	1.05962	-1.1126	1.04902
10352905	Cd34	-1.26549	-1.00107	-1.37665	-1.11154
10352914	---	1.14766	1.24381	-1.01544	1.16033
10352916	---	1.06375	1.42049	1.05036	1.48867
10352918	---	-1.02781	1.21828	1.05424	1.0693
10352920	Xkr4	1.00227	1.05394	-1.19984	-1.00634
10352928	Rp1h	1.0458	1.07823	1.07092	1.08314
10352936	Sox17	1.21265	1.0185	-1.03794	1.05243
10352945	---	-1.12951	-1.02576	-1.26281	-1.11141
10352947	---	-1.02775	1.05063	-1.10947	-1.04898
10352954	---	1.18757	1.06629	1.17944	1.07762
10352957	Rgs20	1.17389	1.12057	1.06576	1.20872
10352969	---	1.10041	-1.16618	-1.13917	-1.03869
10352971	---	1.00429	1.06386	-1.06042	-1.06235
10352973	---	-1.11256	-1.06688	-1.22598	1.06535
10352980	Sntg1	1.09939	1.07868	-1.0105	1.2398
10353002	---	1.06638	-1.10784	-1.25339	-1.02245
10353004	Cks2	1.11655	1.15874	1.00123	1.27769
10353008	---	1.07311	-1.07303	-1.01872	1.0268
10353010	Mybl1	1.11103	1.27229	1.22437	1.13603
10353028	Vcpip1	1.03676	1.00398	-1.0471	1.06104
10353032	Rpa3	1.00394	1.05226	-1.00646	1.12848
10353034	---	1.20463	1.32054	1.10545	1.25283
10353036	---	-1.10102	-1.17779	-1.16194	-1.15683
10353038	---	1.17259	1.08074	1.09025	1.11339
10353050	Cops5	1.06262	-1.00273	1.06602	1.12669
10353061	---	-1.49316	-1.19464	-1.17377	-1.35731
10353064	---	1.02239	1.07104	-1.03401	1.14272
10353102	Cpa6	-1.20461	-1.18672	-1.0779	-1.09558
10353117	Slco5a1	-1.07884	-1.11854	-1.18754	-1.03599
10353127	Prdm14	-1.11005	-1.2246	-1.18515	-1.24898
10353135	Ncoa2	1.07668	1.13413	1.01291	1.10363
10353165	---	1.06359	1.00407	1.08512	1.07068
10353167	Tram1	1.0557	1.03665	-1.01058	-1.0202
10353181	---	1.0848	1.09503	1.04069	1.16711
10353189	---	-1.04619	-1.00578	-1.08044	1.0013
10353192	Eya1	1.0027	1.01098	-1.22423	1.02006
10353213	Msc	-1.0386	1.11078	1.25361	-1.03492
10353219	Sumo2	1.14522	1.01388	-1.06037	1.12687
10353221	Trpa1	-1.08706	-1.11382	-1.15499	1.034
10353250	---	-1.04802	1.00986	-1.04042	-1.0044
10353252	Gm106	1.0844	1.15926	1.34452	-1.04368
10353258	4930444P10Rik	-1.15115	-1.16289	-1.01754	-1.12851
10353265	Rpl7	1.121	1.02434	-1.04629	1.08747
10353272	Stau2	1.0221	1.01428	-1.02838	1.04226
10353288	Ube2w	1.04644	-1.01139	-1.18932	1.20726
10353296	Tceb1	1.12753	1.00341	-1.06927	1.11727
10353303	---	-1.20625	-1.1408	-1.04283	-1.16214
10353305	---	-1.02968	-1.07635	-1.11255	-1.0261
10353307	---	-1.27813	1.14462	-1.106	-1.0372
10353309	Jph1	-1.01077	-1.05316	-1.05287	1.13688
10353311	Jph1	-1.00294	-1.04661	-1.04993	1.15715
10353317	---	1.07174	1.03095	-1.04025	1.06913
10353320	Crisp4	-1.09422	-1.11558	-1.0643	-1.16179
10353330	EG574082	-1.05623	-1.04467	-1.0627	-1.09524
10353333	EG654460	-1.18845	-1.29656	-1.14876	-1.29211
10353336	---	1.05657	-1.01039	-1.08935	-1.07904
10353341	---	1.11968	-1.00318	-1.10215	1.08992
10353343	---	-1.05798	-1.08705	-1.04799	-1.07287
10353346	Pkhd1	-1.02828	-1.05761	-1.24335	1.06108
10353413	Rnu6	-1.01694	1.00674	1.14572	1.03016
10353415	Il17f	1.06704	-1.07518	-1.05164	1.02917
10353420	Mcm3	1.0446	1.04133	-1.03305	1.07078
10353438	Tram2	-1.06418	-1.08567	-1.25748	-1.11354
10353450	EG241041	-1.16237	-1.06961	-1.11144	-1.14023
10353460	Kcnq5	-1.0569	1.19324	-1.03667	1.19084
10353475	Eif3m	1.04227	1.14115	-1.00111	1.08984
10353477	---	-1.02828	-1.02323	1.0459	1.00924
10353479	Rims1	-1.02675	1.00523	-1.05723	1.0633
10353519	4933415F23Rik	1.02533	1.0832	-1.01781	-1.11494
10353522	---	-1.1307	-1.0981	-1.01984	-1.2751
10353524	Ogfrl1	1.08742	-1.03991	-1.02438	1.10269
10353533	Smap1	-1.09331	-1.08224	-1.20045	-1.00752
10353545	---	1.10251	-1.06947	1.03627	-1.00266
10353549	---	1.13453	1.06548	-1.01755	1.13559
10353574	Col19a1	-1.05833	-1.0941	-1.01734	-1.04097
10353624	---	1.03651	-1.07713	-1.1767	1.02336
10353626	---	1.13954	1.01492	-1.16557	1.13165
10353630	---	1.12127	-1.02497	-1.17097	1.0722
10353632	Bai3	-1.02202	1.02326	-1.12712	1.00145
10353669	---	-1.1161	-1.01056	-1.05593	-1.13337
10353674	Lsm5	1.06383	1.0535	-1.17597	1.0922
10353676	Gm597	-1.01382	-1.05686	-1.04689	-1.12445
10353679	---	1.01068	-1.10778	-1.46428	-1.3024
10353686	---	-1.05453	1.14802	-1.0079	1.00139
10353689	Phf3	1.00198	1.03809	-1.1092	1.11159
10353707	Ptp4a1	-1.01578	-1.03357	-1.04453	1.04015
10353716	---	1.0037	1.00975	-1.12095	-1.04417
10353721	---	-1.02605	-1.00859	1.02719	-1.1632
10353729	---	-1.22069	-1.04211	-1.16526	-1.0703
10353731	---	-1.24738	-1.08125	-1.18405	-1.14759
10353733	Prim2	1.20032	-1.03803	1.01631	1.19951
10353750	Bag2	-1.1616	-1.04587	-1.10391	1.02831
10353754	Zfp451	-1.17796	1.00694	1.0054	-1.04206
10353773	---	-1.01618	-1.17763	-1.1655	-1.25039
10353775	---	-1.069	-1.02257	-1.01908	1.119
10353783	Ccdc115	1.0753	1.07864	1.00557	1.13219
10353786	Tesp2	-1.04452	-1.0262	-1.22742	-1.03657
10353792	---	-1.14576	-1.15238	-1.32507	-1.09338
10353794	---	1.01173	1.05671	-1.02722	1.0452
10353803	Ugcgl1	-1.07882	1.13845	-1.13546	1.03625
10353844	Lincr	-1.05424	1.03955	-1.12511	-1.06305
10353849	---	1.0397	1.04012	1.01291	1.04007
10353871	Lman2l	-1.09098	1.19497	-1.09072	1.28487
10353878	Ankrd23	-1.08945	-1.11469	-1.12478	-1.02119
10353891	Ankrd39	-1.05095	-1.06555	-1.08969	-1.1402
10353899	---	-1.1344	-1.05783	-1.08761	-1.19138
10353915	1700024G10Rik	-1.05303	-1.17495	-1.07066	-1.21248
10353923	---	-1.11084	-1.10907	-1.24879	-1.10609
10353934	Actr1b	-1.09522	-1.01525	-1.03131	1.08489
10353947	Tmem131	1.02579	1.05534	-1.0348	1.07588
10353989	---	-1.00845	1.19765	1.03425	1.11776
10353991	Rpl12	1.02857	-1.00697	-1.07241	1.00635
10353993	6330578E17Rik	-1.00883	1.04924	-1.0435	1.00689
10354003	Mgat4a	1.0371	1.17662	1.1386	1.34828
10354019	---	-1.1293	1.04548	-1.22166	-1.00992
10354031	Tsga10	1.06722	1.11763	-1.07166	1.06999
10354054	Mitd1	1.2669	1.33387	1.20155	1.50561
10354065	Lyg2	1.10501	1.09742	-1.0504	-1.06258
10354072	Lyg1	-1.07244	-1.14309	1.05737	-1.06773
10354079	Txndc9	1.04707	-1.03562	-1.09201	1.0167
10354085	Rev1	1.08903	1.28612	-1.08166	1.16642
10354111	Aff3	-1.02016	-1.00474	-1.15184	-1.0178
10354141	Lonrf2	-1.01448	1.0512	-1.04106	1.19546
10354157	Chst10	-1.12228	-1.0802	-1.07172	1.03815
10354168	Tbc1d8	1.10655	1.192	1.02112	1.18386
10354191	Rnf149	-1.05197	-1.02319	-1.21554	1.00367
10354203	---	-1.00767	1.23474	-1.12016	1.26154
10354205	EG329126	-1.18614	1.14735	-1.30361	1.05317
10354207	Creg2	-1.18188	-1.01728	-1.15201	-1.05489
10354216	---	-1.09538	-1.09408	-1.07638	-1.10379
10354220	Mfsd9	-1.00306	1.06675	1.11103	-1.05446
10354227	---	1.02588	-1.15526	-1.1085	-1.06677
10354233	Tgfbrap1	-1.05411	1.04746	-1.04903	1.10818
10354247	Fhl2	-1.00088	-1.05177	-1.04838	-1.02008
10354258	Uxs1	1.12452	1.14991	-1.00539	1.20479
10354267	---	-1.02023	1.04463	-1.07184	1.07551
10354273	---	-1.13576	-1.16763	-1.11568	-1.21883
10354275	1700029F09Rik	1.10447	1.01856	-1.00604	1.06775
10354286	Kdelc1	1.11353	1.14854	1.14064	1.16599
10354299	---	-1.1127	-1.08922	-1.00644	-1.09425
10354307	---	1.07567	-1.01771	1.10604	1.0908
10354309	Col5a2	-1.11239	-1.19404	-1.38059	-1.25829
10354368	---	1.08706	-1.06081	-1.09431	-1.08331
10354372	---	-1.05408	-1.02189	-1.03138	-1.01502
10354374	Slc40a1	-1.05361	-1.08647	-1.10495	-1.18018
10354384	EG212225	1.0072	-1.10283	1.06707	1.17431
10354389	Slc39a10	-1.23297	-1.05807	-1.12782	-1.01465
10354400	---	-1.13701	-1.00947	-1.04336	1.08885
10354404	Dnajb6	1.1463	-1.02075	-1.15935	1.19016
10354408	---	-1.01912	1.00585	1.06903	1.05891
10354411	---	-1.05698	-1.01662	1.16451	-1.01818
10354414	---	-1.10053	-1.16685	-1.11262	-1.01056
10354416	---	-1.04822	1.08557	-1.09073	-1.12587
10354418	Obfc2a	1.10535	-1.02502	1.17698	1.10404
10354432	Myo1b	-1.09501	-1.09068	1.13606	-1.02872
10354468	---	-1.03686	1.0164	-1.20269	-1.08365
10354470	---	1.10305	1.06994	-1.0307	1.06862
10354472	Gls	-1.02663	-1.00152	-1.05467	1.13499
10354494	Nab1	-1.03908	-1.0846	-1.20364	-1.19815
10354504	LOC546736	1.03076	1.17835	-1.16468	1.17983
10354506	---	-1.0369	1.05494	-1.06488	1.05976
10354521	Inpp1	1.02851	1.13958	1.13122	1.08507
10354529	---	1.0366	1.00847	1.32287	1.09577
10354534	---	-1.01236	-1.00245	1.06105	-1.04815
10354542	Pms1	-1.05529	-1.11894	1.02889	-1.0219
10354555	Asnsd1	1.03425	1.00306	-1.05196	1.01437
10354563	---	-1.05488	-1.07066	-1.24389	-1.16722
10354576	---	-1.09976	-1.38938	-1.46635	-1.49168
10354581	---	1.65295	1.31699	1.42537	-1.01586
10354588	Stk17b	1.26348	1.42641	1.0443	1.16733
10354598	Hecw2	1.00208	1.14766	1.1352	1.06098
10354630	Gtf3c3	1.11159	1.24505	1.11099	1.41734
10354644	EG627915	-1.02363	-1.02272	1.07514	1.0106
10354647	---	1.32647	1.07016	1.38384	1.13274
10354649	---	1.01566	1.02896	1.13717	1.17413
10354677	Ankrd44	1.12659	1.06697	1.02558	1.00772
10354704	Sf3b1	1.02503	-1.02695	-1.12079	1.06971
10354730	---	-1.01586	1.04695	-1.15051	-1.00718
10354732	Hspd1	1.04098	1.01548	-1.06783	1.06454
10354737	LOC381258	-1.112	-1.18728	-1.01224	-1.07371
10354739	Atp5l	1.12796	-1.02665	-1.08448	1.06588
10354741	Rftn2	-1.08849	1.04901	1.07318	1.00775
10354753	Boll	-1.00592	1.01983	-1.05041	1.00584
10354765	---	-1.01588	1.00232	1.01635	-1.09519
10354768	Akr1b3	-1.02351	1.08194	-1.05034	1.08648
10354773	Hsfy2	1.19972	-1.03151	1.05428	1.09418
10354777	Satb2	-1.49662	-1.00307	-1.12917	-1.27994
10354788	---	1.11991	-1.04778	-1.19306	-1.06814
10354792	---	-1.11773	1.0449	-1.11265	-1.05524
10354803	---	-1.25328	-1.23801	-1.10694	-1.21323
10354807	Kctd18	1.00752	1.11948	-1.07699	1.03224
10354816	Clk1	1.15208	1.13404	-1.07269	1.15512
10354832	Ppil3	1.1276	1.00593	-1.0171	1.1823
10354845	Orc2l	1.07211	1.08988	1.04952	1.33484
10354868	---	1.09021	1.10156	-1.01685	1.13105
10354881	---	-1.14823	-1.08781	-1.2647	-1.15116
10354883	Als2cr12	1.07779	1.16996	-1.07197	1.01214
10354897	Trak2	-1.01837	1.03006	1.02019	1.07507
10354916	---	1.07159	1.21349	-1.00735	1.03533
10354919	4930408G06Rik	-1.07829	-1.06316	-1.07006	-1.05191
10354921	Als2cr11	-1.06511	-1.04822	-1.00984	1.00598
10354938	Als2cr4	-1.02223	-1.25006	-1.16601	-1.2366
10354955	Mpp4	1.0004	-1.01606	-1.10998	-1.05309
10354979	Als2	1.03308	1.11196	-1.10823	1.08692
10355017	Sumo1	1.39427	1.05866	-1.01467	1.47526
10355024	Ica1l	1.04225	-1.02727	1.04619	1.10182
10355037	Wdr12	-1.01261	1.03931	-1.07503	1.00051
10355050	Raph1	-1.02161	-1.04093	1.01513	1.02592
10355069	---	1.11342	1.0772	-1.04535	1.07385
10355084	Ndufs1	1.00241	1.02963	-1.05298	1.08741
10355105	---	1.05391	1.02687	-1.07511	1.05368
10355109	Gpr1	-1.14294	-1.21779	-1.31185	-1.15679
10355115	LOC667644	-1.0135	-1.02329	-1.0071	-1.04546
10355117	Gm215	-1.11286	-1.19125	-1.05879	-1.25027
10355121	Mdh1b	1.0777	-1.07838	-1.07174	1.01264
10355134	---	1.09296	1.025	-1.08854	1.07163
10355138	---	1.10084	-1.07004	-1.20689	1.01316
10355141	Klf7	-1.06201	-1.07492	-1.11836	-1.16094
10355147	---	1.00089	1.08093	-1.13427	1.16576
10355152	Fzd5	1.03344	1.14129	-1.08719	-1.02014
10355162	9430067K14Rik	-1.04029	-1.01132	-1.12819	-1.01306
10355173	Rpl10a	1.02505	1.02584	-1.01744	1.03872
10355176	---	-1.07686	-1.02558	1.00253	-1.08404
10355188	Cryge	-1.11025	-1.16038	-1.19728	-1.07875
10355191	Crygd	1.12842	-1.11326	-1.19771	1.02443
10355193	Crygc	1.09547	1.01818	1.09235	1.11571
10355197	---	1.16209	1.05415	1.0981	1.23012
10355199	Crygb	-1.15176	1.01082	1.02871	-1.1821
10355202	Cryga	-1.32426	-1.19545	-1.13563	1.0127
10355205	---	-1.04449	-1.16808	-1.14708	-1.36323
10355214	Idh1	-1.05713	1.00427	1.03649	1.16937
10355225	---	1.44827	1.40205	1.08365	1.49892
10355227	---	1.13897	1.15064	-1.02533	1.08767
10355246	Acadl	-1.0498	1.00857	-1.1818	-1.11766
10355259	Myl1	-1.14276	-1.06539	-1.09482	1.08544
10355264	---	1.07872	-1.19045	-1.04385	-1.06521
10355266	Lancl1	1.00095	1.02922	-1.05912	1.00326
10355278	Erbb4	-1.02915	-1.01586	-1.06886	1.06242
10355310	LOC667842	-1.09779	-1.1514	1.36151	1.00405
10355312	Ikzf2	-1.03896	1.02827	-1.08642	-1.1952
10355325	---	1.0434	-1.01505	-1.06416	1.17131
10355327	---	1.04991	1.09019	-1.02107	-1.11331
10355329	Bard1	1.04412	-1.06362	-1.18309	-1.19413
10355341	---	-1.41463	-1.81524	-1.41055	-1.18991
10355343	---	-1.013	1.05388	-1.14434	1.01489
10355401	LOC629101	-1.08687	-1.03258	-1.10004	1.04045
10355403	Fn1	-1.11241	-1.00399	-1.32515	-1.47361
10355452	---	1.0028	-1.04157	1.12506	1.13875
10355454	LOC383528	-1.13733	-1.17126	-1.42661	-1.03279
10355456	Mreg	-1.00356	1.01485	1.11102	1.00749
10355464	Pecr	-1.0318	1.07464	1.19335	1.04388
10355474	2013-03-05	1.04215	1.03663	-1.08032	-1.04934
10355479	Ankar	1.04616	1.05516	1.06486	-1.03852
10355500	Igfbp5	-1.12063	-1.16328	-1.02532	-1.1257
10355511	Tnp1	1.00892	1.37169	-1.34347	-1.04917
10355514	---	-1.07385	-1.19393	-1.4089	-1.16821
10355528	Tns1	1.08805	-1.17616	1.00351	-1.09582
10355530	Tns1	-1.21946	-1.04602	-1.27915	-1.06909
10355532	Tns1	-1.12328	-1.17671	-1.11888	-1.06161
10355534	Tns1	1.06262	-1.0828	-1.17314	-1.11859
10355536	---	1.18024	1.13824	-1.23853	-1.06502
10355550	Il8ra	-1.03952	1.02531	-1.07925	-1.07749
10355554	Aamp	-1.01967	1.07188	-1.00628	-1.02097
10355567	Tmbim1	1.00613	1.1735	-1.01052	1.0284
10355582	Usp37	-1.03672	-1.00959	-1.05553	-1.00454
10355611	Zfp142	1.14884	1.1086	-1.00431	1.15185
10355628	Rnf25	1.08325	1.06994	-1.04267	1.02361
10355639	Prkag3	1.08934	1.08624	-1.07058	-1.11343
10355658	Fev	-1.19572	1.07811	-1.0224	-1.0848
10355662	Cryba2	1.03716	1.0286	-1.16029	1.04079
10355668	---	-1.03659	-1.00863	-1.06305	-1.17955
10355670	Ccdc108	1.01148	-1.20462	-1.56719	-1.3708
10355706	Ihh	-1.08012	-1.05901	-1.13762	-1.22486
10355711	Nhej1	-1.0254	-1.11908	-1.1871	-1.12705
10355717	Slc23a3	1.10977	-1.06348	-1.057	1.07075
10355730	---	-1.11379	1.09834	1.10368	-1.04923
10355742	Abcb6	-1.09477	1.05198	1.01127	-1.04983
10355763	Atg9a	-1.02377	-1.0055	-1.01129	1.03354
10355785	---	1.16262	1.13496	1.0467	1.15112
10355806	Tuba4a	-1.0083	-1.0303	-1.08725	1.01112
10355813	Ptprn	-1.0092	1.16497	-1.04337	-1.00664
10355836	Resp18	1.18524	-1.04571	1.25722	1.43268
10355844	Dnpep	1.05087	1.00704	-1.04433	-1.01926
10355864	D1Bwg1363e	1.03969	1.03644	-1.06467	1.0019
10355871	Obsl1	-1.0292	-1.07562	-1.21027	-1.0512
10355893	Epha4	-1.09106	-1.04253	-1.10179	1.05945
10355916	Pax3	-1.08917	-1.00219	-1.01173	1.03885
10355931	Farsb	1.00675	-1.03646	-1.09718	1.05557
10355954	BC035947	1.01439	-1.08029	-1.13496	1.04226
10355958	Ube2v1	1.1175	-1.01243	-1.21613	1.13775
10355960	Scg2	-1.00978	1.08086	-1.10282	1.05213
10355967	Ap1s3	-1.19335	-1.11025	-1.19643	-1.20762
10355974	Wdfy1	1.10782	-1.10988	-1.18163	-1.07887
10355984	Serpine2	-1.09298	1.00635	1	1.02264
10355996	Slc25a5	-1.01734	1.002	-1.0415	1.02347
10355998	---	1.03588	-1.15365	-1.0416	1.03982
10356001	Cul3	1.03445	1.03519	-1.11254	1.13074
10356018	---	-1.08415	-1.05788	-1.10949	-1.19893
10356020	---	-1.00072	1.13771	-1.16976	1.0804
10356082	Plscr1	1.03553	-1.03503	-1.02707	-1.1195
10356084	Irs1	1.04926	-1.10887	-1.15361	-1.02941
10356088	Col4a4	-1.04702	1.00082	-1.17456	-1.18142
10356137	Tm4sf20	1.0563	1.14614	1.35972	1.10027
10356143	LOC100044526	-1.00775	-1.04268	-1.22296	1.01025
10356145	Slc19a3	-1.41455	-1.33313	-1.5655	-1.45646
10356154	4930544G21Rik	1.06657	1.17802	-1.11349	1.2614
10356170	---	-1.13414	-1.13672	-1.173	-1.18907
10356172	---	1.11509	1.05482	-1.04268	1.07718
10356177	Dner	-1.03601	-1.01722	-1.08111	-1.05496
10356194	Trip12	-1.0045	1.0592	-1.09441	1.00874
10356240	Slc16a14	-1.14246	-1.18957	1.00513	-1.05986
10356248	C130026I21Rik	-1.01964	1.00351	-1.13417	-1.09133
10356262	EG665378	-1.08123	1.03971	-1.20867	1.11977
10356267	A530032D15Rik	-1.11788	-1.05015	-1.09598	1.01673
10356269	A530032D15Rik	1.29085	-1.01983	-1.03381	1.25494
10356271	---	-1.01557	1.07598	-1.27499	-1.10521
10356274	---	-1.02652	-1.05006	-1.15161	-1.09126
10356278	Sp110	1.01375	-1.05018	-1.03363	-1.00701
10356291	---	-1.09281	-1.09766	-1.16563	-1.3106
10356293	---	1.26674	1.04278	-1.42526	1.01645
10356299	Gpr55	-1.00627	-1.08591	-1.1403	-1.04179
10356305	Htr2b	-1.32327	-1.12637	-1.2053	-1.06149
10356312	Ncl	1.11291	1.0013	-1.07245	1.09749
10356329	Ncl	-1.00062	-1.00271	-1.34852	1.07999
10356331	---	1.02654	1.02239	1.08451	1.06816
10356333	Snord82	1.62178	-1.43245	-1.0581	1.74335
10356335	Nmur1	1.10666	1.06226	1.09763	1.07524
10356339	Pde6d	-1.01102	1.07323	1.05218	1.1054
10356345	Nppc	1.00078	-1.02167	-1.09363	1.06315
10356351	EG630138	1.06298	-1.00751	-1.01183	1.05197
10356353	Akp5	-1.04903	1.17073	-1.16916	-1.09225
10356367	Alpi	1.13024	1.00882	-1.16598	-1.15908
10356379	Ecel1	-1.18833	-1.1277	-1.24996	-1.22164
10356403	LOC100040591	-1.2164	-2.12877	-2.15761	-1.80654
10356406	Ngef	-1.01455	-1.05956	-1.12264	-1.1324
10356423	Usp40	-1.08157	1.01892	-1.0518	-1.04529
10356457	Dnajb3	1.13365	1.04942	1.15781	1.19989
10356461	---	1.11637	1.20907	-1.07159	1.12169
10356470	Glrp1	-1.04897	-1.07549	-1.15206	-1.16504
10356475	Arl4c	-1.13533	-1.01231	-1.05756	-1.09021
10356482	LOC383542	-1.01999	1.0087	-1.06958	1.21898
10356484	Gbx2	-1.18008	-1.23466	-1.21927	-1.14948
10356489	Asb18	-1.01199	-1.07468	-1.31415	-1.16798
10356498	---	-1.0302	1.06402	-1.27162	1.08813
10356510	Iqca	1.01384	-1.0211	1.04888	-1.18993
10356512	Iqca	1.34021	1.08962	1.15289	1.2223
10356514	---	1.10663	-1.06724	-1.30313	-1.00472
10356520	Col6a3	-1.02433	-1.16842	-1.24771	-1.13869
10356568	Rab17	1.08292	1.07933	-1.00649	1.0775
10356577	Ilkap	-1.05797	1.02415	-1.03447	1.01145
10356593	Hes6	1.0148	-1.01048	-1.00973	-1.08376
10356601	Per2	1.02635	1.10931	-1.1178	-1.01736
10356626	---	1.01938	1.15741	-1.07115	1.09435
10356628	Hdac4	-1.08253	-1.0489	-1.18843	-1.04134
10356657	Ndufa10	-1.0762	1.01201	1.00742	-1.07808
10356671	Olfr1416	-1.16717	-1.26486	-1.46844	-1.10139
10356673	Olfr1415	1.00412	1.02845	-1.15082	-1.06694
10356675	Olfr1414	1.11824	1.22013	1.15277	-1.0527
10356677	---	-1.02273	-1.07505	-1.07847	-1.00408
10356681	Otos	1.08596	1.02608	-1.08964	1.00484
10356689	Ankmy1	1.08911	1.07923	-1.11117	-1.06376
10356710	---	1.17845	-1.0438	-1.11892	-1.27509
10356712	Kif1a	1.00643	-1.00181	-1.07362	-1.02991
10356762	LOC100042220	1.17671	-1.04909	-1.00559	1.63571
10356764	---	1.09924	1.02502	1.02627	1.00942
10356771	Mterfd2	1.05547	1.04812	-1.01587	1.08519
10356778	LOC665966	-1.03385	-1.02422	-1.10731	-1.04985
10356780	Pask	-1.15402	1.0646	-1.39467	-1.06548
10356800	Hdlbp	-1.03118	1.00515	-1.103	-1.04236
10356833	Stk25	-1.06435	1.00511	-1.02864	-1.04888
10356848	Thap4	1.00094	1.14773	-1.14004	-1.09975
10356859	Dtymk	-1.03212	1.09673	-1.00479	1.00398
10356866	Pdcd1	1.09216	-1.00464	-1.02107	1.02116
10356873	---	-1.10049	-1.12787	-1.21942	-1.14151
10356880	St8sia4	-1.1199	1.06025	1.06262	1.03513
10356886	Slco4c1	1.08518	1.01168	1.27166	1.20401
10356900	Slco6b1	1.01815	1.01566	1.07677	-1.20205
10356916	---	-1.11595	1.00201	-1.17143	-1.05362
10356918	Slco6c1	-1.02711	1.00547	-1.00076	1.21824
10356932	---	1.01135	1.06181	1.09644	1.0661
10356936	Hisppd1	-1.02362	1.07349	1.0328	1.15451
10356968	Pam	1.02146	1.02556	1.06629	1.07485
10356995	---	1.0798	-1.03832	-1.11626	1.03782
10356997	---	-1.04456	1.14276	-1.2179	-1.17892
10356999	Prdx2	1.10985	-1.03238	-1.03854	1.15846
10357003	Rnf152	-1.3002	1.02033	-1.04728	1.10299
10357008	Pign	-1.11735	-1.0059	1.00476	1.07427
10357043	Bcl2	-1.00365	1.09383	1.03747	-1.0153
10357051	Fvt1	1.12784	1.1191	-1.03364	1.14218
10357064	Vps4b	-1.03762	-1.07511	-1.1615	-1.08554
10357072	Serpinb3a	-1.04524	-1.06956	-1.00836	-1.01866
10357077	Serpinb3d	1.05909	1.00853	1.06824	1.02813
10357084	Serpinb3b	-1.00293	1.00857	1.04356	-1.01356
10357090	Serpinb3c	-1.03957	-1.03045	-1.00997	-1.11662
10357097	LOC435640	1.04054	1.04684	-1.0104	1.00569
10357103	Cdh19	1.01985	1.1165	1.27654	1.09391
10357115	Dsel	1.29531	1.23171	1.03021	1.16396
10357122	---	1.10116	1.09659	1.10497	-1.00169
10357124	Tsn	-1.13978	-1.0138	-1.12291	1.14059
10357135	2900060B14Rik	1.0434	1.10643	1.06503	1.01441
10357137	Gli2	-1.0413	-1.04431	-1.19515	-1.29946
10357155	Inhbb	1.01449	1.06862	1.00695	-1.04686
10357158	Ralb	1.01706	1.11166	1.13384	-1.14058
10357164	Epb4.1l5	-1.08371	-1.10701	-1.06106	-1.14901
10357191	Ptpn4	1.01495	1.0388	1.15826	1.05813
10357220	Tmem177	-1.01002	1.0198	-1.0083	1.15099
10357222	---	-1.00739	1.1432	-1.08288	1.00161
10357239	Tmem37	1.12383	-1.01073	-1.05712	1.02822
10357242	Dbi	1.07893	-1.02676	-1.01592	-1.02188
10357249	Steap3	-1.04038	-1.03551	-1.03498	-1.05982
10357261	Marco	1.009	-1.19188	-1.1513	-1.11858
10357280	Insig2	-1.10916	-1.05223	-1.12223	-1.05343
10357288	Htr5b	1.02245	-1.04309	-1.12792	-1.09917
10357292	Ddx18	1.14648	1.23104	1.14696	1.02281
10357298	LOC100039477	1.17671	-1.04909	-1.00559	1.63571
10357300	Dpp10	-1.02018	-1.00026	1.16927	1.00151
10357328	---	-1.58393	1.04381	1.00744	-1.35308
10357332	Actr3	-1.04895	-1.04552	-1.14942	-1.01084
10357339	Lypd1	-1.00097	1.01932	-1.20408	1.05388
10357345	E030049G20Rik	-1.08076	1.09084	-1.14771	-1.11573
10357363	E030049G20Rik	1.06904	-1.0259	-1.14602	1.01901
10357369	---	1.1402	1.01802	-1.06207	1.03163
10357371	Tmem163	-1.1014	-1.07007	1.03426	-1.2442
10357381	Ysk4	1.0653	-1.02831	-1.08975	-1.20836
10357391	Zranb3	-1.07762	1.09029	1.07485	-1.00126
10357418	Lct	-1.22396	1.04395	-1.2174	-1.11247
10357436	Mcm6	-1.10924	1.13184	-1.175	1.09958
10357454	Dars	1.01418	1.00874	-1.14122	1.15461
10357472	Cxcr4	1.22733	-1.11647	1.02937	1.27248
10357478	---	1.02232	-1.01007	-1.09552	1.00396
10357480	Daf2	-1.07472	-1.02941	-1.10506	-1.07015
10357488	Cd55	-1.08019	-1.16069	-1.55326	-1.37904
10357500	Zp3r	1.14534	1.24518	1.08722	1.12218
10357516	C4bp	-1.11771	1.00202	-1.07383	-1.23517
10357529	---	1.23735	1.25791	-1.00237	1.11788
10357535	Pfkfb2	1.10584	1.06749	-1.06665	1.13118
10357553	Il24	1.06036	1.0365	-1.0123	1.15123
10357562	Il20	-1.0128	-1.05395	1.02887	1.05605
10357570	Il19	1.09735	-1.08691	-1.06677	1.04328
10357579	Mapkapk2	-1.12474	-1.20489	-1.17241	-1.22343
10357590	Dyrk3	1.06192	-1.07316	-1.0487	1.02981
10357594	Rassf5	-1.17363	-1.12016	-1.20438	-1.09187
10357604	Ikbke	1.04081	-1.1348	-1.04551	-1.00055
10357630	Srgap2	1.0311	-1.02089	-1.11303	-1.02583
10357658	LOC667238	1.12831	-1.05633	-1.12862	1.23783
10357660	Mfsd4	1.00794	1.02575	-1.13163	-1.04787
10357676	Pctk3	-1.02968	1.06844	1.01527	1.07926
10357696	---	1.00907	-1.12792	1.00355	-1.16702
10357698	Tmcc2	-1.08563	-1.02107	-1.16105	-1.07133
10357705	Cntn2	-1.17191	1.0701	-1.06739	-1.02799
10357736	Nfasc	1.08901	1.20162	1.01882	-1.01715
10357773	Mdm4	1.00121	1.06692	-1.06344	1.12751
10357788	---	-1.28932	-1.16183	-1.08433	-1.20792
10357790	Sox13	-1.08492	-1.0636	-1.02135	-1.13539
10357808	Snrpe	1.17696	-1.04812	-1.10379	1.21538
10357814	Zc3h11a	-1.07722	1.05466	-1.08146	-1.05191
10357833	Atp2b4	-1.07538	-1.04051	-1.00036	1.26143
10357858	Optc	-1.18219	-1.0469	-1.02131	-1.01644
10357870	Prelp	-1.12912	-1.36291	-1.42856	-1.36351
10357875	Btg2	1.12413	1.10273	-1.04546	-1.04403
10357878	Adora1	-1.10502	1.01014	-1.09319	-1.07726
10357888	---	1.0552	-1.28601	-1.25507	-1.19918
10357917	Tmem183a	-1.15207	-1.01512	-1.18172	1.00458
10357927	4931440L10Rik	1.1043	1.02331	-1.12252	-1.01787
10357932	Ppp1r12b	1.01807	1.11174	-1.12144	1.00307
10357944	Ppp1r12b	-1.02591	-1.15892	-1.14162	-1.17639
10357946	Ppp1r12b	-1.01088	1.03518	-1.2587	-1.19532
10357948	Ppp1r12b	-1.11513	1.0209	-1.31165	-1.19464
10357950	Ppp1r12b	-1.02413	1.05931	-1.15071	1.21131
10357952	Ppp1r12b	1.10132	1.1895	1.06509	1.18373
10357954	Ppp1r12b	1.01788	1.03864	-1.12422	-1.04997
10357965	Lgr6	-1.21363	-1.0377	-1.0609	-1.08811
10357986	Ptprv	1.06953	1.06999	1.04406	-1.06737
10358023	Gpr37l1	1.09603	1.0114	-1.03217	1.07806
10358027	Elf3	-1.10875	-1.1392	-1.35688	-1.19624
10358038	Rnpep	-1.00208	1.03328	-1.10628	1.03736
10358050	Timm17a	-1.06576	-1.04932	-1.10891	-1.04291
10358057	Tmem58	-1.0142	-1.05854	-1.04587	-1.05786
10358064	Ipo9	-1.08633	-1.04509	-1.12591	-1.00248
10358091	Nav1	-1.08508	1.04341	1.01966	1.07759
10358124	Pkp1	-1.02663	-1.01932	-1.32079	-1.03892
10358140	---	-1.05051	-1.21653	-1.1184	-1.20133
10358155	2310006M14Rik	1.00126	-1.00791	-1.04868	-1.03042
10358177	---	1.01309	-1.06041	-1.30538	-1.06089
10358188	Gpr25	-1.07992	-1.00218	-1.04412	1.07431
10358191	Camsap1l1	-1.06559	1.04646	-1.08279	-1.00178
10358210	Nr5a2	1.07874	1.09485	1.04788	1.14199
10358224	Ptprc	-1.30733	-1.04568	-1.3797	-1.1988
10358259	Nek7	-1.01292	1.0852	-1.11402	1.07491
10358272	Lhx9	-1.08814	-1.02082	1.09286	-1.16489
10358283	Crb1	1.10721	1.03037	-1.05887	1.10809
10358299	EG214403	-1.15931	-1.09903	-1.04538	1.12579
10358315	Cfhr1	-1.05338	-1.05865	-1.10991	-1.05535
10358324	---	1.0845	-1.00325	1.06129	1.00078
10358330	BC026782	1.1422	1.46826	1.35379	1.23966
10358339	Cfh	1.38539	1.0831	-1.0686	-1.14612
10358357	---	-1.00441	1.02099	-1.1173	-1.08495
10358359	Cdc73	-1.00061	-1.01384	-1.13059	1.01925
10358379	Trove2	-1.13798	1.18058	1.08533	1.17015
10358389	Rgs2	1.062	1.00681	-1.06788	1.01563
10358399	Rgs13	1.46733	1.23858	1.01154	1.10611
10358408	Rgs1	1.10389	1.22484	1.04164	1.124
10358415	Rgs21	-1.03554	1.15099	1.17976	1.00864
10358419	9630028H03Rik	1.02067	1.09483	1.06298	1.0593
10358421	Rgs18	-1.0279	1.11786	-1.07303	-1.07438
10358430	---	-1.05371	1.02311	-1.10821	-1.04426
10358432	---	1.09498	1.00915	-1.11853	1.14664
10358434	Pla2g4a	1.06263	1.10864	1.09581	-1.15078
10358454	LOC100043257	1.15247	-1.07951	-1.09073	1.09062
10358457	Bex4	1.2202	1.05573	1.09882	1.20407
10358459	BC003331	1.05453	-1.04543	-1.15922	1.1153
10358476	Prg4	-1.14589	-1.07002	-1.30086	-1.15009
10358490	---	-1.00159	-1.09393	-1.22347	-1.13979
10358513	---	-1.18546	-1.0724	-1.20847	-1.27156
10358515	---	1.01377	1.00314	1.30842	-1.12396
10358517	---	-1.12296	-1.19399	-1.17487	-1.23702
10358519	---	-1.25016	-1.04575	-1.08269	-1.28716
10358521	---	1.07958	-1.17193	-1.10036	1.05387
10358523	---	1.05771	1.00906	-1.09648	1.02711
10358525	---	-1.24045	-1.16615	-1.07048	-1.09056
10358527	---	1.15514	1.04615	1.04233	1.02489
10358637	---	-1.14887	-1.09142	-1.02371	-1.0267
10358672	Hmcn1	-1.118	1.00433	1.06413	1.02231
10358675	---	-1.08455	-1.08623	-1.04435	-1.15935
10358677	---	1.13487	1.07322	-1.23682	1.09972
10358698	Rnf2	1.03092	1.14197	-1.16022	1.18619
10358709	Cox7b	1.06601	-1.02026	-1.08065	1.01274
10358713	ENSMUSG00000073540	-1.05419	1.07281	-1.42026	-1.00349
10358717	---	-1.02721	-1.02341	-1.09284	-1.04503
10358726	---	-1.07968	-1.09635	-1.06335	1.07953
10358733	Rgl1	-1.18265	-1.06708	-1.13026	1.04387
10358754	EG639787	1.42854	1.59022	1.39403	1.27885
10358757	Smg7	-1.02199	-1.02213	-1.23688	1.04453
10358785	---	1.09333	1.26974	-1.14224	-1.18546
10358787	Lamc2	-1.05844	-1.08813	-1.23992	1.04558
10358816	Lamc1	1.15389	1.07245	-1.02262	1.0563
10358845	EG626058	-1.00199	1.10786	1.06888	-1.16503
10358849	Dhx9	1.00454	1.01618	-1.11055	1.08571
10358879	Npl	1.12513	1.05979	1.05457	1.12867
10358892	---	1.0258	1.15724	1.1419	-1.04549
10358894	---	1.03126	-1.07748	-1.05203	1.05341
10358896	---	-1.07313	1.0006	-1.03056	-1.06205
10358913	Rgsl1	-1.13447	-1.0137	-1.03769	-1.01937
10358921	5830403L16Rik	-1.06801	1.04936	-1.32531	-1.16992
10358928	Cacna1e	-1.10748	-1.0047	-1.19751	1.00895
10358978	Ier5	1.03898	1.08678	1.1279	1.06035
10358982	Mr1	-1.31835	-1.52514	-1.40797	-1.33862
10358991	---	-1.0633	1.00828	-1.0619	-1.30888
10358999	Xpr1	1.00931	-1.06882	-1.12169	1.0189
10359024	EG433367	1.04699	1.02645	-1.04121	-1.03749
10359027	Lhx4	1.00176	-1.02476	-1.00678	-1.17006
10359034	Qsox1	-1.03502	-1.0462	-1.03603	-1.06509
10359050	---	-1.05384	1.1867	-1.03051	1.10545
10359078	Cep350	1.05305	1.06744	1.06067	1.22783
10359080	Cep350	-1.07199	1.01843	-1.13513	1.20342
10359082	Cep350	-1.01646	-1.07036	-1.06562	1.02177
10359084	Cep350	-1.08043	-1.00036	-1.13801	-1.0625
10359086	---	1.19806	1.04888	-1.06649	1.11988
10359097	Tor1aip1	1.18992	1.12525	-1.07906	1.04487
10359113	---	1.05099	1.31294	-1.0471	1.10325
10359118	---	1.01493	-1.078	-1.07651	1.06742
10359136	---	1.125	1.0235	1.07873	1.10626
10359161	Soat1	1.05872	1.11906	1.04542	1.16633
10359181	Tor3a	-1.20224	-1.34547	-1.28227	-1.20256
10359190	---	1.01881	1.07242	-1.04547	1.07441
10359201	Ralgps2	1.05971	1.12173	-1.02099	1.19027
10359225	---	-1.03754	-1.04792	-1.09517	1.03077
10359235	Rasal2	1.17835	1.20059	-1.08473	1.2524
10359255	6430517E21Rik	1.06006	-1.11596	1.06285	1.1939
10359266	---	1.0707	1.11078	-1.18606	1.23814
10359280	---	-1.08311	-1.0746	-1.02507	-1.13056
10359282	---	1.07092	-1.02671	-1.07091	1.06998
10359293	---	-1.08487	-1.21098	-1.18005	-1.12505
10359297	Atp5h	1.10367	-1.03255	-1.10646	1.10569
10359299	---	-1.07392	1.02571	-1.08274	-1.02325
10359303	---	1.06868	1.02328	-1.01956	-1.03291
10359307	Tnn	-1.04727	-1.16426	-1.43244	-1.26611
10359334	Cacybp	-1.08404	1.01715	-1.11816	-1.02312
10359339	Rabgap1l	1.03656	-1.02004	-1.09353	1.18177
10359375	Gpr52	1.0499	-1.01227	1.15059	1.10883
10359377	Zbtb37	1.0816	1.05121	1.02186	1.10632
10359386	Dars2	-1.01774	1.01082	-1.161	1.05276
10359405	Klhl20	-1.08393	1.06051	-1.15212	-1.02782
10359419	---	1.1494	1.18034	1.12466	1.21677
10359422	Prdx6	1.02345	1.05154	-1.1585	1.00438
10359428	---	-1.11718	-1.02024	-1.21862	-1.06995
10359434	Fasl	1.01513	-1.02329	-1.14057	1.09754
10359446	---	1.04111	1.06509	1.01407	-1.01885
10359473	4930558K02Rik	1.10601	1.07275	-1.04659	1.13804
10359480	Dnm3	1.02752	1.02201	1.11553	1.26365
10359504	---	1.05825	-1.01279	1.01203	-1.10761
10359506	---	-1.07369	-1.00823	-1.22006	-1.11846
10359518	---	1.12119	-1.13603	-1.15236	1.02376
10359520	---	-1.05939	-1.09038	-1.13932	-1.12748
10359525	Bat2d	1.02215	1.12663	-1.05965	1.11378
10359561	Fmo4	-1.02888	-1.02971	-1.03705	1.0186
10359571	Fmo1	1.13539	-1.08997	-1.0015	-1.1365
10359582	Fmo2	1.07255	-1.08301	-1.12288	1.03588
10359593	Fmo3	-1.00147	1.11192	-1.0884	-1.03414
10359603	---	1.01059	1.00214	-1.07829	-1.04497
10359624	Prrx1	-1.02773	-1.01708	-1.05516	-1.10461
10359635	Scyl1bp1	1.06229	1.06229	-1.0784	1.13433
10359642	LOC100048484	1.17671	-1.04909	-1.00559	1.63571
10359644	---	1.03033	1.12084	-1.30078	1.01446
10359648	---	1.0382	-1.06929	-1.24479	-1.16416
10359677	Blzf1	1.06119	1.03283	-1.14381	1.0649
10359689	Atp1b1	1.06377	-1.00545	-1.13914	1.04143
10359697	Xcl1	1.09211	1.16733	1.10359	1.01891
10359701	Tbx19	1.10303	1.02812	1.04487	-1.14693
10359713	Sft2d2	-1.16066	-1.05315	-1.13408	-1.15774
10359723	Tiprl	1.12658	1.02224	-1.15668	1.09872
10359734	---	-1.01902	1.04625	-1.03282	1.19716
10359754	Mpzl1	-1.08448	1.04326	-1.01397	-1.02076
10359762	Rcsd1	-1.03525	-1.20822	-1.24452	-1.21296
10359770	Pou2f1	1.00497	1.08842	1.06527	1.03165
10359793	Dusp27	-1.00956	1.02723	-1.22154	-1.10703
10359801	Mael	-1.10502	-1.00629	1.00807	-1.05743
10359814	---	1.11144	-1.02022	-1.03157	-1.11967
10359816	Pogk	-1.0138	1.02988	-1.02367	1.04298
10359828	---	-1.12672	-1.0915	-1.0412	-1.03583
10359837	Fmo9	1.20378	1.17126	-1.04414	1.06841
10359849	---	1.0057	1.16767	1.03695	1.15094
10359851	Uck2	1.02183	1.11835	-1.09206	-1.19749
10359859	---	-1.06363	1.02018	1.08482	1.00101
10359861	Mgst3	-1.12418	-1.05321	1.13528	1.07891
10359867	Lrrc52	-1.02468	-1.02239	-1.23206	-1.0586
10359870	Pbx1	1.04998	1.07155	-1.05714	1.08161
10359888	---	1.00779	-1.12961	-1.05989	-1.14053
10359890	Nuf2	1.06449	1.02052	1.06883	1.02684
10359908	Rgs4	1.05357	-1.03839	1.06188	1.00672
10359917	Hsd17b7	-1.08326	1.0982	-1.0588	-1.06645
10359929	Ddr2	-1.12359	-1.18851	-1.15798	-1.14065
10359948	Uap1	-1.11015	1.07774	-1.05946	1.01846
10359961	Uhmk1	-1.12257	-1.02142	-1.05407	1.00988
10359970	Nos1ap	-1.13766	-1.00335	-1.12387	-1.03299
10359982	Atf6	1.0085	1.11545	-1.10693	1.19657
10360001	Med23	-1.10872	1.24898	-1.03414	-1.00172
10360003	Dusp12	-1.00333	1.08468	1.04663	1.17979
10360012	Fcrlb	-1.07158	-1.07189	-1.08312	1.00789
10360018	Fcrla	-1.02819	-1.07375	1.01211	-1.04661
10360026	Uqcrb	1.11623	-1.02102	-1.07891	1.11168
10360028	Fcgr2b	1.07217	-1.11803	-1.14969	-1.05685
10360040	Fcgr3	1.05077	1.08672	-1.01935	1.11997
10360046	Sdhc	-1.12225	-1.0507	-1.13247	-1.07478
10360053	---	-1.13978	-1.12543	-1.10205	-1.22869
10360058	Tomm40l	-1.05443	1.02839	1.03406	1.17466
10360070	Fcer1g	1.11759	1.09899	-1.03678	1.01455
10360076	Ndufs2	-1.07861	-1.01328	-1.08112	1.04647
10360090	Ppox	-1.03782	-1.00566	-1.04986	-1.05161
10360105	Usp21	-1.02061	1.06519	-1.00852	-1.01093
10360120	Ufc1	-1.00362	1.01975	-1.03118	1.09223
10360128	Rpl27	1.09622	-1.0484	-1.02607	1.04887
10360130	Nit1	-1.03734	1.03901	-1.03527	1.09723
10360139	Klhdc9	-1.06712	-1.12725	1.00954	1.08556
10360145	B930036N10Rik	1.00489	1.04105	1.07408	-1.00565
10360147	---	1.00226	1.05649	-1.14518	-1.14875
10360149	Itln1	1.03213	-1.01664	-1.16432	-1.17771
10360158	Ly9	1.12767	1.04429	-1.12779	1.15219
10360173	Slamf7	-1.00339	-1.15322	-1.19528	-1.04205
10360187	Vangl2	-1.02651	-1.37769	-1.34445	-1.15221
10360202	Nhlh1	-1.04972	-1.04234	-1.05721	-1.01944
10360205	Ncstn	1.02334	1.05949	-1.06712	1.02756
10360225	Timm23	1.10027	1.05237	-1.00305	1.08991
10360227	Pea15a	-1.00003	1.01316	-1.10541	-1.03699
10360235	Casq1	1.03962	-1.24732	-1.17728	-1.05288
10360248	---	1.04548	-1.01835	-1.12791	-1.03543
10360270	Atp1a2	-1.08998	1.11041	-1.0221	-1.08072
10360297	Kcnj9	-1.00876	-1.05303	-1.0645	-1.09652
10360306	Slamf8	-1.04345	-1.0699	-1.38812	-1.01278
10360315	---	-1.01524	-1.04817	-1.14955	-1.08371
10360321	Dusp23	-1.001	-1.04737	-1.11867	-1.07325
10360324	---	1.03496	1.06397	-1.0357	1.05571
10360328	Apcs	1.1085	1.04071	-1.0103	1.02856
10360334	Olfr1408 // Olfr1408	1.01662	-1.02061	-1.12126	-1.26579
10360336	Olfr1406 // Olfr1406	-1.0151	-1.08184	-1.27706	-1.30952
10360338	Fcer1a	1.03381	-1.11544	-1.18862	-1.0926
10360344	Darc	-1.00624	1.07003	1.10744	1.03284
10360349	Cadm3	-1.02975	1.03958	-1.10231	1.12053
10360367	---	-1.02514	-1.09012	-1.12458	-1.13817
10360370	---	-1.16724	-1.44175	-1.16107	-1.2848
10360373	---	1.06593	1.16851	1.24271	1.01868
10360377	---	-1.01821	-1.11444	-1.09954	-1.18259
10360382	Ifi204	-1.16687	-1.24418	-1.05742	-1.21173
10360391	Ifi203	1.27907	1.05356	-1.24529	1.37086
10360398	Ifi202b	-1.00471	-1.0661	1.08564	1.08634
10360406	Ifi205	-1.01522	1.14271	1.37478	-1.07462
10360410	Olfr244	1.02434	-1.14541	-1.03007	-1.0626
10360412	Olfr419	-1.23618	-1.02359	-1.14366	-1.13508
10360415	Grem2	-1.11645	-1.0391	-1.04059	1.08354
10360418	Rgs7	1.05174	-1.01437	-1.02396	1.07256
10360443	Fh1	-1.01956	1.03939	-1.01012	1.02089
10360454	Opn3	1.01204	-1.0678	1.17363	-1.09132
10360460	Chml	-1.14429	-1.03659	1.04771	-1.07737
10360463	Pld5	1.00628	1.05052	1.03381	1.01934
10360475	Rbm8a	-1.13392	-1.07452	-1.11325	-1.07009
10360479	Cep170	-1.04195	1.05611	-1.14281	1.17133
10360504	---	1.25116	1.03098	-1.03073	1.56261
10360506	Akt3	1.0619	-1.00248	-1.18442	1.16862
10360522	Adss	-1.03763	1.04195	-1.06125	1.10425
10360538	---	1.06498	1.45235	-1.22289	1.09589
10360540	4930527J03Rik	-1.09295	-1.19027	-1.23921	-1.25759
10360542	---	1.03668	-1.03699	-1.11365	1.15037
10360544	Hnrpu	1.05694	1.03506	-1.08989	1.05915
10360563	Smyd3	1.11927	-1.04888	-1.09197	-1.00163
10360578	---	1.00838	1.02955	-1.02593	-1.00314
10360580	Tfb2m	1.13399	1.06997	-1.02604	1.21714
10360589	Ahctf1	-1.01344	1.07914	-1.07447	1.00534
10360629	LOC100042190	1.10222	1.02022	-1.03565	1.10306
10360631	Cabc1	1.06375	1.14086	-1.00578	-1.1199
10360648	Psen2	1.0999	-1.04519	-1.00701	-1.09229
10360662	---	1.02334	-1.02057	-1.06763	1.07797
10360664	---	1.20469	1.1058	-1.12705	1.12298
10360666	---	1.02474	-1.00663	-1.01706	1.02173
10360674	Mixl1	-1.09882	-1.16477	-1.29233	-1.53857
10360679	H3f3a	1.02356	1.00881	-1.09254	1.06013
10360684	Ephx1	-1.0147	-1.48761	-1.47171	-1.26576
10360695	Nvl	-1.09933	1.07058	-1.07988	1.02681
10360720	Wdr26	1.05301	1.07114	-1.09218	1.18842
10360737	Rpl35a	1.12914	1.02599	-1.01718	1.05201
10360741	---	1.1908	-1.08424	-1.27382	-1.00711
10360743	ENSMUSG00000075608	1.19264	1.2255	1.18434	-1.00453
10360745	Lbr	-1.08335	1.25354	-1.10837	1.07668
10360761	---	-1.27612	-1.29881	-1.42144	-1.39483
10360764	Enah	1.02588	1.05009	-1.10847	-1.0008
10360786	---	1.05664	1.00991	-1.07521	-1.01001
10360789	Degs1	1.05173	1.04994	1.15759	1.11729
10360794	Fbxo28	1.0317	1.00724	-1.1372	1.05462
10360802	---	-1.12626	-1.24993	-1.17328	-1.27941
10360804	---	1.18485	-1.07768	1.10527	1.25525
10360806	Capn2	-1.14671	1.02106	1.04992	-1.03799
10360828	4922505E12Rik	-1.04795	-1.10592	-1.11015	-1.05491
10360832	---	1.2203	1.2189	-1.00994	1.11607
10360834	Hlx	1.04581	-1.02502	-1.13953	-1.0366
10360840	Mosc1	1.02692	1.01147	-1.02106	1.05141
10360848	Mosc2	1.0207	-1.18838	-1.13614	-1.17519
10360858	C130074G19Rik	-1.02954	-1.17634	-1.10635	-1.21006
10360863	Mark1	1.04231	-1.02887	-1.0467	1.11513
10360884	Iars2	-1.00875	-1.04574	-1.26863	1.01283
10360909	---	1.01653	-1.0256	-1.21513	-1.01464
10360912	---	1.08027	1.11178	-1.0451	1.25039
10360914	Lyplal1	-1.09274	-1.04005	-1.20559	-1.0519
10360920	Tgfb2	-1.06115	-1.19683	-1.1773	-1.07468
10360934	Rrp15	1.02414	1.1864	1.01837	1.18713
10360942	Spata17	1.13268	1.06284	-1.14367	1.00136
10360957	Kctd3	1.01421	1.23809	1.08724	1.00771
10360972	Kcnk2	-1.26241	1.03668	-1.4713	-1.04463
10360983	---	1.05697	1.02059	-1.22866	1.00645
10360985	Cenpf	1.02437	1.06344	-1.04889	1.07325
10361007	Smyd2	1.06035	1.00167	1.06234	1.17808
10361023	Prox1	-1.10961	-1.04441	-1.21557	-1.12018
10361031	Rps6kc1	-1.14159	-1.1606	-1.17814	1.0033
10361055	Vash2	-1.0538	-1.26841	-1.15494	-1.16834
10361063	---	1.03771	1.03667	1.14059	1.13524
10361065	9630055N22Rik	1.00517	1.10444	-1.00799	-1.04888
10361075	9630055N22Rik	-1.09578	-1.0483	-1.32105	-1.02312
10361078	---	1.01224	1.07034	-1.12548	1.17967
10361089	---	-1.12238	-1.00788	-1.05933	-1.12702
10361091	Atf3	-1.13397	-1.1814	-1.27413	-1.20503
10361098	Nenf	-1.0544	1.0055	1.07814	-1.01554
10361104	Ppp2r5a	-1.01485	1.0558	-1.05704	-1.10188
10361110	Dtl	1.0048	-1.13546	-1.15488	-1.05198
10361133	---	1.08094	1.06856	-1.23866	-1.07226
10361135	---	-1.04086	-1.09838	-1.3693	-1.11898
10361139	Traf5	1.05661	1.0323	-1.03343	-1.09935
10361152	Gstp2	1.05699	-1.02668	1.00588	1.1289
10361156	Rcor3	1.00256	-1.05818	-1.10829	-1.1161
10361169	Hhat	-1.06886	1.16678	-1.14016	-1.06165
10361184	---	-1.02747	-1.08799	-1.3244	1.05865
10361186	Sertad4	1.11812	1.07086	-1.0741	1.30655
10361191	Syt14	-1.07713	-1.00594	-1.31159	1.21795
10361200	AA408296	1.11037	1.10453	1.02021	1.27586
10361215	Traf3ip3	-1.15537	-1.00894	-1.14091	-1.08152
10361234	Hsd11b1	1.11588	1.1518	1.14346	1.25945
10361246	G0s2	1.07083	-1.01346	1.02466	-1.0245
10361250	Camk1g	-1.21618	-1.07895	-1.46516	-1.07388
10361265	---	-1.49194	-1.34288	-1.22536	-1.2348
10361270	Cd46	1.0495	-1.08343	1.00915	1.18406
10361282	Crry	-1.03766	-1.06928	-1.20663	-1.04348
10361292	Cr2	-1.07646	-1.11102	-1.0752	-1.09065
10361323	Cnksr3	-1.02901	1.21415	-1.03472	-1.24172
10361338	---	1.0368	1.13825	-1.07543	1.23735
10361352	---	-1.06484	-1.07097	-1.08128	-1.00718
10361358	Rgs17	-1.03423	-1.07856	-1.01216	1.06991
10361366	Mtrf1l	1.10398	1.09153	1.06265	1.07476
10361375	Fbxo5	-1.34966	-1.22068	1.03397	-1.30187
10361381	Syne1	-1.03473	1.03288	-1.05888	1.08032
10361509	Syne1	-1.05587	1.00663	-1.10947	1.06896
10361616	---	-1.03259	-1.00089	-1.07312	1.1058
10361620	EG433224	-1.09327	1.0668	-1.08058	-1.1069
10361635	Zbtb2	1.02406	1.12096	-1.04172	-1.03388
10361640	---	1.12435	-1.08917	1.06801	1.21118
10361642	Lrp11	1.09233	1.13341	-1.02237	1.18914
10361651	Nup43	-1.06363	1.31012	-1.00967	1.2129
10361660	---	1.15259	1.10961	1.02162	1.13455
10361669	Katna1	-1.00822	1.17312	-1.06985	1.00863
10361680	---	-1.04413	-1.10339	-1.27212	-1.11045
10361682	Ppil4	1.17992	1.07522	1.02284	1.1802
10361698	Zc3h12d	1.13187	-1.01753	1.03214	-1.04922
10361705	---	-1.02777	-1.01559	-1.25325	-1.00331
10361710	EG382450	-1.0532	-1.03902	-1.00466	1.00388
10361712	Shprh	1.01835	1.05077	-1.07445	1.07578
10361748	Fbxo30	1.10054	1.07615	1.03639	1.04423
10361754	Epm2a	-1.06797	-1.07025	-1.23222	1.08096
10361760	Timm8a1	-1.02981	-1.02365	-1.14256	-1.05937
10361767	Sf3b5	1.11192	1.05861	1.05867	1.06146
10361771	Plagl1	-1.08475	-1.25487	-1.40499	-1.28968
10361790	---	-1.02942	-1.08612	-1.18984	-1.11903
10361799	Deadc1	-1.06315	1.15749	-1.04212	-1.15194
10361807	Hivep2	1.07504	1.12052	-1.13746	1.12881
10361816	Rpl23a	1.10237	1.02246	-1.0761	1.04057
10361818	Nmbr	1.04027	1.06914	-1.02677	-1.13917
10361824	---	-1.16967	-1.2665	-1.09925	-1.12472
10361828	Cited2	-1.02358	-1.00448	-1.03361	-1.03488
10361834	Txlnb	1.24851	1.13077	1.03787	1.05161
10361846	Reps1	-1.03624	1.0478	-1.12039	-1.01628
10361867	---	1.03395	-1.10082	-1.0006	-1.00245
10361869	Nhsl1	-1.00367	1.05124	1.02179	-1.03483
10361882	Nhsl1	1.05399	1.05349	-1.01525	1.0775
10361887	Perp	-1.2479	-1.36897	-1.37618	-1.36436
10361892	---	-1.17654	-1.18129	-1.20035	-1.18469
10361895	Olig3	-1.0912	-1.25628	-1.04954	-1.11306
10361897	Ifngr1	1.04848	1.05686	1.00647	1.02444
10361906	Il22ra2	-1.32243	-1.11243	-1.11265	-1.18415
10361918	Il20ra	1.07518	-1.00265	-1.10543	-1.00354
10361926	Map3k5	1.0697	-1.01152	1.07056	1.03687
10361956	Mtap7	-1.06329	-1.00209	-1.11007	-1.05364
10361977	EG621697	-1.04724	-1.02402	-1.09129	1.09626
10361979	Bclaf1	1.06181	1.02416	-1.07872	1.05331
10361995	2610016C23Rik	-1.01415	1.10506	-1.29118	1.02648
10362003	F730021E23Rik	-1.0122	-1.10562	-1.06504	1.0657
10362005	Ahi1	-1.05716	1.0878	-1.10003	1.15896
10362033	LOC100039870	1.02216	1.08518	-1.207	1.09945
10362036	Hbs1l	1.01012	1.05375	-1.09364	1.02296
10362052	Aldh8a1	1.08951	1.06141	-1.04742	-1.0995
10362062	---	1.24748	-1.1669	-1.00953	1.08532
10362064	1700020N01Rik	1.1129	-1.09669	-1.24028	-1.18799
10362069	EG432436	1.01229	-1.01248	1.03162	-1.0925
10362073	Sgk	1.22213	1.20794	-1.09198	1.02346
10362091	Raet1d	-1.12582	-1.06176	-1.15937	1.16472
10362097	---	1.03292	1.05678	-1.05628	1.02569
10362102	---	-1.18886	-1.09302	-1.43185	-1.14497
10362104	Slc2a12	-1.24785	-2.15716	-1.98609	-1.64794
10362111	---	-1.04911	1.31544	-1.17	-1.06194
10362113	---	1.07843	1.0052	-1.15113	-1.18473
10362115	---	1.01215	1.02183	-1.06825	1.08992
10362129	Vnn3	1.09249	1.07493	-1.00183	1.06639
10362138	Vnn1	1.1915	-1.00654	1.06765	-1.03066
10362147	Taar1	-1.04966	1.01986	1.04706	1.07761
10362149	Taar2	-1.02312	1.03019	1.00758	-1.08396
10362152	Taar3	-1.08419	-1.00226	-1.1976	-1.0382
10362154	Taar4	-1.08316	-1.05999	-1.24606	-1.26314
10362156	Taar5	-1.09508	-1.02926	-1.25731	-1.03269
10362158	Taar7b	1.04402	-1.07007	-1.1401	1.01748
10362160	---	1.36395	1.00385	-1.38791	-1.12396
10362162	Taar7d	1.06365	-1.05735	-1.05258	1.02933
10362164	Taar7e	1.00142	1.05048	-1.15714	-1.00229
10362166	Taar7f	-1.24131	-1.0326	-1.16656	-1.14401
10362168	Taar8a	1.00923	-1.01125	-1.10361	-1.03608
10362171	Stx7	-1.09822	-1.00187	-1.13006	1.01015
10362186	Moxd1	-1.02283	-1.19962	-1.04928	-1.13578
10362201	Ctgf	1.17313	-1.05449	-1.07923	-1.26456
10362210	Med23	1.00351	-1.00302	-1.12599	1.03585
10362243	---	-1.14485	1.06045	-1.00238	-1.29428
10362245	Epb4.1l2	-1.1319	1.00652	-1.20144	-1.03209
10362271	---	1.09603	1.03832	-1.0947	1.00363
10362273	---	-1.05404	-1.04153	1.03573	-1.02234
10362275	Samd3	-1.06833	-1.01565	1.00402	-1.13575
10362294	Arhgap18	1.0961	-1.00214	1.01391	1.07465
10362310	---	1.14906	-1.0383	-1.16602	1.08622
10362314	Ptprk	-1.02084	-1.03955	-1.09947	-1.04693
10362350	---	-1.03574	-1.11852	-1.17321	1.19245
10362359	Pebp1	-1.04613	-1.03046	-1.13758	1.00081
10362363	6330407J23Rik	-1.04264	1.06604	-1.07201	1.06743
10362372	---	-1.06231	1.18071	-1.16121	-1.01695
10362379	Echdc1	-1.00391	1.01373	-1.14228	1.04447
10362389	---	-1.06246	1.12057	-1.03083	-1.07941
10362392	Psmd2	-1.06942	-1.09478	-1.07007	-1.06055
10362394	Hddc2	1.11165	-1.04354	1.09602	1.13
10362402	---	-1.07887	1.04753	-1.31227	-1.19274
10362404	Trdn	-1.14617	-1.14566	-1.14812	1.00135
10362432	Trdn	1.00359	-1.01958	-1.10954	-1.09494
10362434	Trdn	1.19597	-1.17381	-1.49871	1.17108
10362436	Trdn	1.04241	1.04343	1.04624	1.22852
10362440	Trdn	-1.30426	-1.22783	-1.32037	-1.09459
10362442	Trdn	-2.50416	-2.4874	-1.71353	-1.28198
10362446	Trdn	1.24608	1.058	1.25142	-1.07205
10362450	Trdn	-1.04806	-1.21635	-1.35343	-1.09004
10362454	Trdn	-1.0621	-1.04337	-1.10538	1.08294
10362456	Trdn	-1.03795	-1.02067	1.03564	1.08347
10362458	Trdn	-1.05259	1.14942	1.05512	1.01372
10362462	Trdn	-1.0073	-1.18737	-1.07012	1.07208
10362464	Sult3a1	-1.0563	-1.04539	-1.03755	-1.06545
10362472	---	-1.09364	-1.31698	-1.56478	-1.60286
10362479	---	-1.03391	-1.06416	-1.05629	-1.36263
10362487	Tspyl1	1.07641	1.00145	-1.07736	1.06818
10362490	Tspyl4	-1.05134	1.0013	1.0137	1.08003
10362495	Col10a1	-1.17907	-1.14055	-1.33766	-1.25524
10362499	Frk	1.14011	-1.06562	-1.09059	-1.10542
10362511	LOC667824	1.04638	1.00266	-1.08829	1.12207
10362513	Hs3st5	-1.07807	1.00401	1.04166	1.07478
10362520	Hdac2	1.01394	1.00148	-1.09074	1.08399
10362534	---	-1.3598	-1.12686	-1.15376	-1.27875
10362538	Lama4	1.01107	-1.04607	1.00103	-1.10613
10362581	Tube1	1.0266	-1.0988	1.1196	1.06046
10362593	---	1.19897	1.02704	-1.11679	1.14882
10362596	Fyn	1.02861	-1.01811	-1.09891	1.01957
10362615	Traf3ip2	1.17099	1.00343	1.02055	1.04087
10362628	LOC667964	1.01508	1.0369	1.06976	1.00288
10362633	Rev3l	1.07133	-1.05353	-1.24517	1.06152
10362669	---	1.01785	-1.10385	-1.17088	-1.11349
10362672	---	-1.24826	1.06575	1.09515	-1.08817
10362674	Rnu3a	-1.29372	-1.19777	-1.4358	-1.23876
10362676	Cdc2l6	1.01545	1.06703	-1.05857	1.09472
10362692	Slc22a16	1.02062	-1.03857	-1.01686	-1.12113
10362701	Ddo	1.05878	-1.13279	-1.17872	1.03126
10362711	---	-1.27889	-1.38646	-1.3576	-1.10901
10362717	Wasf1	1.04952	1.06529	-1.13675	1.12771
10362729	---	-1.09635	-1.16828	-1.33971	-1.36453
10362745	---	1.10596	1.01322	-1.17812	-1.13081
10362751	---	-1.04598	1.04423	-1.14767	-1.10543
10362758	Zbtb24	1.0162	1.08194	-1.09343	1.05897
10362767	Mical1	-1.07367	-1.06058	-1.2506	-1.17814
10362794	---	1.15573	1.03734	-1.21768	1.17392
10362803	Cd164	-1.01204	-1.03974	-1.12607	-1.16475
10362811	Sesn1	1.15573	1.24585	-1.1086	1.20702
10362823	Snx3	-1.07044	1.00603	-1.07428	-1.0038
10362829	Ostm1	1.04858	-1.03365	-1.18794	1.12015
10362837	Sec63	1.05775	-1.01206	-1.10438	1.05816
10362861	Scml4	-1.18435	-1.00925	-1.09117	1.04669
10362874	---	1.00637	1.0917	-1.04329	-1.04487
10362876	Pdss2	1.21574	1.03484	-1.14264	1.08078
10362886	AK122525	-1.11066	-1.21777	-1.37078	-1.51029
10362892	Magmas	-1.07675	-1.06921	-1.08677	-1.03095
10362896	Cd24a	1.115	-1.04303	-1.1806	1.05853
10362899	F830002L21Rik	-1.06014	-1.26685	-1.32541	-1.21471
10362902	---	1.14091	-1.13546	1.00531	1.04414
10362904	Rtn4ip1	-1.22575	-1.01517	-1.05494	-1.03865
10362916	---	-1.00656	-1.09826	-1.26969	-1.21145
10362918	---	-1.13901	-1.07726	-1.05101	-1.15075
10362922	Atg5	1.005	1.04748	-1.00646	-1.02531
10362934	---	1.12159	1.14492	-1.18303	1.06789
10362937	LOC629573	1.0324	1.0398	-1.0575	-1.07141
10362939	---	-1.21078	-1.05353	1.06517	-1.04641
10362941	Prep	-1.06966	-1.05827	-1.04781	1.03506
10362959	Popdc3	-1.19195	-1.17207	-1.14427	-1.0784
10362968	Bves	1.07603	1.08405	1.0309	1.03614
10362974	Hace1	-1.01156	-1.05526	-1.0062	1.15917
10363000	Gpx4	1.02513	-1.08929	-1.01781	-1.08678
10363005	LOC100042220	1.17671	-1.04909	-1.00559	1.63571
10363007	Ascc3	-1.04332	1.05955	-1.20091	1.10536
10363056	Sim1	-1.12682	-1.03942	1.14796	-1.0007
10363070	Gp49a	1.06451	1.36589	1.12918	1.01865
10363082	Lilrb4	-1.05327	-1.14772	-1.07666	1.07252
10363090	Rfxdc1	-1.08638	1.02728	-1.04044	-1.19247
10363112	Vgll2	1.08222	-1.02278	-1.06733	1.02035
10363118	Dcbld1	1.04727	1.17119	1.09841	1.04619
10363130	---	1.0326	1.08216	1.05128	1.1224
10363132	Nepn	-1.11281	-1.14577	-1.1765	-1.05693
10363137	Nus1	1.03759	1.032	-1.08083	-1.00644
10363144	---	1.18558	1.10884	1.00821	-1.17957
10363146	Slc35f1	-1.04478	1.20279	1.08616	-1.014
10363157	Pln	-1.043	1.04675	-1.03041	-1.31704
10363161	---	-1.05811	-1.10678	-1.22365	1.14795
10363163	Asf1a	-1.05498	1.10986	-1.01063	1.08071
10363170	---	1.15728	1.01935	1.17208	1.10002
10363173	Gja1	1.04932	-1.00553	-1.10817	-1.00235
10363178	EG668347	1.14065	1.00335	-1.0942	1.16344
10363181	Stard6	1.09729	1.01184	1.09678	1.2396
10363185	---	1.15995	-1.03597	-1.1642	1.11102
10363187	---	-1.07335	-1.01752	-1.05217	1.01618
10363190	---	1.0793	1.05035	-1.16025	1.00365
10363195	Hsf2	1.1268	-1.04579	-1.02226	1.16079
10363210	Pkib	1.01307	1.0299	-1.09737	-1.01196
10363224	Fabp7	1.13186	1.06779	-1.00089	1.09605
10363231	Smpdl3a	-1.03874	-1.09061	-1.22799	-1.22304
10363241	Gcc2	1.08917	-1.03621	-1.10063	1.02852
10363265	Lims1	1.01464	1.00755	-1.08464	-1.11861
10363281	Ranbp2	-1.02634	1.05792	-1.05465	1.07871
10363312	---	-1.07205	-1.00918	-1.14275	-1.10703
10363333	Sh3md4	1.07381	1.09339	-1.08926	1.11008
10363346	---	1.02754	-1.03352	-1.13298	-1.31707
10363350	P4ha1	1.03468	1.32747	-1.09003	1.09796
10363368	Timm23	1.06896	1.04482	-1.02415	1.09173
10363372	Pla2g12b	1.01709	-1.08961	-1.22852	-1.11508
10363377	---	1.01196	-1.10741	-1.17599	-1.13664
10363379	Cbara1	-1.00938	-1.02442	-1.01668	1.23163
10363392	Dnajb12	1.01434	1.2199	1.04411	-1.0206
10363403	Ascc1	-1.2367	-1.19958	-1.00862	-1.06786
10363415	Spock2	-1.20725	-1.05961	-1.10481	-1.02147
10363430	Psap	-1.19344	-1.09217	-1.15757	-1.16095
10363445	4632428N05Rik	-1.01682	1.0403	-1.20695	-1.15264
10363455	Pcbd1	1.10541	-1.02461	1.35807	1.08361
10363460	1700021K02Rik	-1.03719	-1.11017	-1.09588	-1.03231
10363475	Prf1	-1.21494	-1.08395	-1.40776	-1.39855
10363479	---	1.10457	1.02318	-1.0402	1.02618
10363481	Nodal	-1.19745	-1.24621	-1.23805	-1.33155
10363486	Lrrc20	-1.03212	-1.11072	1.13276	1.03792
10363492	---	1.18942	1.21244	-1.15295	1.11261
10363498	Ppa1	-1.01177	1.01321	-1.05423	1.09416
10363512	Sar1a	1.05048	1.00312	1.01571	1.0199
10363522	---	1.04706	1.02315	1.04159	-1.01578
10363528	Aifm2	-1.27801	-1.19014	-1.26433	-1.22995
10363541	EG432466	1.00236	1.04088	1.03181	1.06074
10363545	Neurog3	1.13855	1.12065	1.18798	1.11004
10363551	Tacr2	-1.0729	-1.25003	-1.12743	-1.26792
10363557	---	1.05201	-1.00833	-1.15788	-1.09242
10363559	4933428P19Rik	-1.08701	-1.02911	-1.05603	-1.01125
10363561	LOC100041628	1.17671	-1.04909	-1.00559	1.63571
10363563	Slc25a16	-1.03375	-1.04783	-1.37751	-1.05981
10363575	Dna2l	1.01305	-1.00551	-1.035	1.05973
10363599	Rufy2	-1.02816	-1.01145	-1.14103	1.06647
10363622	3110049J23Rik	-1.02115	-1.08206	-1.16203	-1.0331
10363629	Pbld	1.15194	-1.0602	-1.00355	-1.08768
10363639	Atoh7	1.08103	-1.00366	-1.07921	-1.05651
10363641	Herc4	1.0887	1.1465	-1.05899	1.19849
10363667	---	1.03966	1.17296	-1.27177	1.1235
10363669	Dnajc12	1.047	1.0081	-1.03129	1.21192
10363676	Ctnna3	-1.0502	-1.01396	1.11907	-1.17232
10363696	D630028G08Rik	-1.05166	1.03583	-1.49821	1.01884
10363699	---	1.08927	1.02042	-1.05604	1.06178
10363701	---	-1.05788	1.06344	1.03847	1.07942
10363703	---	1.0247	1.0696	-1.09175	1.07102
10363706	---	1.03828	1.09668	-1.10779	1.04807
10363735	Egr2	1.00997	2.33518	-1.23846	-1.30294
10363741	---	-1.06618	-1.12264	-1.26684	-1.09329
10363743	Plekhk1	1.0281	1.13548	-1.00623	1.07385
10363762	Tmem26	-1.07392	1.02186	-1.11337	-1.21269
10363773	Rhobtb1	1.11165	-1.00666	-1.05251	-1.15608
10363786	Ank3	1.01807	1.02139	-1.11765	1.05579
10363845	---	1.00068	1.10715	-1.2884	-1.08649
10363856	---	1.03906	-1.3621	-1.01542	-1.25977
10363860	Slc16a9	-1.16153	-1.24416	-1.23556	-1.31091
10363868	---	-1.02136	-1.07128	-1.1404	-1.02491
10363887	---	1.14499	1.05221	-1.06387	-1.12275
10363894	Ipmk	1.07426	1.11249	1.01397	1.10195
10363901	EG216082	-1.0475	1.17342	-1.0651	-1.00039
10363903	---	-1.03466	-1.03591	-1.3056	-1.02453
10363905	Zwint	-1.10719	-1.00128	1.01521	1.15908
10363915	---	-1.21147	-1.06615	-1.37055	-1.01316
10363917	---	1.07838	1.06529	-1.05379	1.26404
10363921	Pcdh15	-1.00907	1.14588	1.08511	1.20697
10363962	Gnaz	-1.08921	1.04953	-1.1613	-1.01252
10363967	---	-1.19017	1.05667	1.05753	1.03272
10363970	Rab36	-1.0013	1.11925	-1.0881	1.05915
10363983	Bcr	-1.06118	-1.01721	-1.10712	-1.07556
10364009	Bcr	1.05529	-1.08954	-1.01633	-1.03662
10364011	Specc1l	-1.00587	1.00452	-1.03213	1.03893
10364030	Adora2a	-1.05511	-1.42239	-1.39638	-1.44085
10364035	EG544707	-1.05207	-1.05148	1.02765	-1.05146
10364038	Upb1	-1.02062	1.05097	-1.10609	-1.01687
10364051	Snrpd3	1.10749	1.07434	-1.13442	1.11233
10364056	Ggt1	1.00397	-1.05856	-1.03587	-1.13823
10364072	Ggtla1	1.07492	-1.03033	-1.10294	1.04091
10364091	---	1.07891	-1.29185	-1.39369	1.15624
10364093	Derl3	-1.052	-1.17334	-1.23052	-1.14843
10364102	Ndg2	1.00005	-1.08916	-1.08729	-1.05067
10364109	Vpreb3	-1.03571	1.07293	-1.13908	-1.15922
10364112	---	1.04734	-1.17235	-1.18198	-1.18606
10364130	Suhw2	-1.01853	1.079	-1.05819	1.05139
10364134	Slc5a4a	1.04024	-1.06461	-1.28413	-1.07855
10364149	---	-1.05696	-1.05551	-1.04895	-1.29093
10364153	---	-1.10526	-1.26279	-1.04144	-1.22314
10364155	---	1.03116	-1.02799	-1.09884	-1.08599
10364164	Mcm3ap	-1.15074	1.06625	-1.18473	-1.05176
10364194	Lss	-1.00756	1.0496	1.01651	1.08867
10364217	---	-1.08724	-1.00858	-1.13441	-1.1063
10364222	Ftcd	-1.03289	-1.04718	-1.2235	-1.05275
10364237	---	1.16208	1.15969	1.07757	-1.00293
10364239	Slc19a1	1.06451	1.05331	-1.03629	1.03485
10364249	---	-1.15102	-1.15796	-1.24327	-1.13311
10364251	Pofut2	-1.09993	-1.0427	-1.29573	-1.16915
10364262	Itgb2	1.10438	1.03151	-1.08125	1.16446
10364280	Pttg1ip	1.01489	-1.02945	-1.06068	1.04365
10364287	Sumo3	1.0408	-1.02101	-1.11182	1.04612
10364293	Ube2g2	1.11699	1.10884	1.08528	1.09222
10364301	C330046G03Rik	1.08891	1.02762	-1.04973	1.02147
10364315	---	1.05643	1.1994	1.11355	1.10184
10364317	---	-1.06434	-1.11991	-1.12264	-1.14935
10364319	---	-1.07045	1.00016	-1.07328	-1.14232
10364321	Krtap12-1	-1.15874	-1.14861	-1.31212	-1.0779
10364324	---	-1.07583	1.15419	-1.00659	1.05151
10364326	EG544710	-1.02075	1.12992	-1.06375	-1.05103
10364328	EG544710	-1.06058	-1.17213	-1.24921	-1.22423
10364331	1700009J07Rik	1.00151	1.06175	-1.01587	-1.12723
10364338	1810043G02Rik	-1.28255	-1.05167	-1.18617	-1.25664
10364346	Dnmt3l	1.04157	-1.0139	-1.1598	-1.0323
10364361	Icosl	1.01777	-1.09992	-1.08863	-1.16055
10364373	Lsm7	-1.02055	1.05356	-1.01531	1.07269
10364375	Cstb	1.06903	1.00769	-1.01258	1.0032
10364381	---	1.00033	-1.00822	1.01942	1.00958
10364383	LOC546482	1.08856	-1.04638	-1.05189	1.03019
10364385	Ilvbl	-1.07695	-1.05231	-1.22594	-1.11301
10364402	Slc1a6	-1.1006	-1.18607	-1.18754	1.04697
10364413	Olfr1355	-1.11911	-1.22274	-1.26707	-1.05583
10364415	Olfr8	-1.02882	-1.1622	-1.06866	-1.36056
10364417	Olfr8	-1.07737	-1.14572	-1.10034	-1.0308
10364419	Olfr1353	-1.16681	-1.03311	-1.02222	1.00763
10364424	Olfr1352	-1.19428	-1.12126	-1.11994	-1.25332
10364426	Olfr1351	1.20325	1.16529	1.03159	1.11291
10364428	Olfr57	1.03601	1.2149	1.20019	-1.03424
10364430	Vmn2r81	-1.00621	-1.03944	-1.08664	-1.12897
10364438	---	1.04697	1.05133	1.02504	1.01461
10364441	---	-1.26996	-1.15636	-1.16971	-1.15675
10364444	Madcam1	1.02577	-1.2066	-1.34281	-1.10622
10364451	Gtrgeo22	-1.04138	-1.13815	-1.07347	-1.0843
10364455	Cdc34	-1.07709	-1.03054	-1.10245	-1.13312
10364460	Gzmm	-1.02283	1.00001	-1.29481	1.01573
10364468	Bsg	-1.05393	-1.15211	-1.1806	-1.12861
10364478	Hcn2	1.11259	-1.03461	1.07213	1.0179
10364489	Fgf22	-1.01117	-1.15657	-1.28725	-1.18341
10364494	Fstl3	-1.19799	-1.09637	-1.12561	-1.29171
10364502	Palm	-1.13961	-1.08384	-1.00237	1.11187
10364511	---	-1.11813	-1.17497	-1.21867	-1.01665
10364518	Ptbp1	1.01699	-1.05424	-1.01766	1.06009
10364529	Prtn3	1.01107	1.15267	-1.19918	-1.04747
10364535	Ela2	1.00204	-1.14506	-1.12814	-1.13048
10364542	Cfd	-1.01348	-1.13471	-1.20214	-1.13403
10364548	---	-1.0923	-1.20513	-1.28158	-1.11043
10364550	Kiss1r	-1.09876	-1.05446	-1.00129	-1.16014
10364559	Arid3a	1.03413	-1.10018	1.0124	-1.03998
10364571	Wdr18	-1.11863	-1.07444	-1.10895	-1.11301
10364583	Grin3b	-1.14195	-1.23096	-1.19853	-1.12878
10364593	Cnn2	-1.06133	1.00674	-1.141	1.05423
10364601	Abca7	-1.02862	-1.10084	-1.15035	-1.01898
10364650	Hmha1	-1.02549	-1.06803	-1.03237	-1.02406
10364675	Gpx4	-1.0226	-1.12053	-1.039	-1.1287
10364683	Stk11	-1.04696	-1.10081	-1.00839	1.01388
10364696	Atp5d	-1.02104	1.00731	1.10949	-1.00469
10364702	Midn	-1.04712	-1.03448	-1.12846	-1.28562
10364712	Cirbp	1.19816	-1.04657	1.03704	1.2045
10364718	---	1.02252	-1.0254	1.10068	-1.06086
10364722	Efna2	-1.12122	1.05413	-1.27758	-1.2665
10364728	Mum1	-1.13927	-1.04147	-1.34534	-1.34424
10364744	Ndufs7	-1.02105	1.00752	-1.09234	-1.12915
10364752	Dazap1	1.10276	1.01044	-1.17496	-1.0845
10364766	Rps15	-1.02587	-1.0247	-1.0624	-1.04751
10364769	Apc2	-1.18203	-1.04678	-1.0268	-1.17364
10364784	Reep6	1.0111	-1.00371	-1.11118	1.07326
10364792	6330514A18Rik	-1.08529	-1.01704	1.05543	-1.18326
10364810	Onecut3	1.18489	1.12189	-1.07133	-1.07349
10364814	Scamp4	-1.01009	1.0032	-1.1197	-1.07334
10364824	Csnk1g2	1.0141	1.02358	1.02198	-1.03132
10364841	9030607L17Rik	1.04632	-1.03926	-1.06465	-1.04931
10364856	Dot1l	1.00419	1.00393	-1.20127	-1.1869
10364888	---	1.039	1.06135	-1.00944	1.08315
10364890	Sf3a2	1.0294	-1.20849	-1.14367	1.00269
10364903	Amh	-1.1371	-1.39082	-1.45501	-1.21317
10364909	Oaz1	-1.04639	1.01478	-1.04454	-1.00512
10364916	3110056O03Rik	1.205	1.10368	-1.10758	-1.16761
10364932	Tmprss9	-1.16507	-1.34579	-1.27816	-1.2518
10364950	Gadd45b	1.17329	1.29133	-1.07206	1.09743
10364955	Thop1	1.05029	-1.01433	1.00496	-1.08285
10364971	Map2k2	-1.07805	-1.19279	-1.04514	-1.05557
10364984	Zbtb7a	-1.07964	-1.14862	-1.04711	-1.10492
10364990	Eef2	-1.10938	-1.07821	-1.15685	-1.14298
10365003	---	-1.11416	1.10533	-1.05925	1.05789
10365005	Dapk3	1.1795	-1.12906	-1.00783	-1.04707
10365015	---	-1.00573	-1.03247	-1.11809	-1.25936
10365037	Matk	1.04066	1.00119	-1.06583	1.08156
10365056	Apba3	-1.10782	-1.0134	-1.15023	-1.11193
10365069	Pip5k1c	1.05825	-1.04454	-1.05725	1.03916
10365088	---	1.09622	1.01957	-1.12975	1.03186
10365098	Tbxa2r	-1.02692	-1.03285	-1.176	-1.14743
10365104	---	1.00189	1.02939	-1.1163	1.0313
10365116	Dohh	1.02853	-1.08379	-1.15978	-1.27296
10365123	---	-1.22293	-1.06708	-1.13207	-1.30043
10365125	Dohh	1.02514	-1.06586	-1.00582	-1.06688
10365127	2210404O07Rik	-1.09525	-1.14779	-1.21593	-1.12751
10365132	---	-1.10035	-1.16836	-1.29174	-1.25963
10365134	---	1.1016	-1.04105	-1.05381	1.01072
10365136	Aes	-1.12527	1.00881	-1.14427	-1.04522
10365145	Tle2	-1.06515	-1.08433	-1.04681	-1.14606
10365170	---	-1.16138	-1.02542	-1.27535	-1.09932
10365174	Ankrd24	-1.08246	1.03229	-1.00068	-1.13452
10365204	---	-1.48128	-1.38361	-1.25677	-1.01964
10365206	---	1.27777	-1.08803	-1.23057	1.26368
10365217	ENSMUSG00000074853	-1.03946	1.014	-1.19325	-1.11748
10365219	EG237412	1.03262	1.10538	1.04381	1.12451
10365225	EG621377	1.17855	-1.09109	1.06476	1.26876
10365227	LOC636327	1.02157	1.08697	1.02442	1.04191
10365230	Tdg	-1.04254	1.10654	-1.10052	1.00036
10365242	Hcfc2	-1.10576	1.19914	-1.08441	1.138
10365260	Txnrd1	-1.06585	1.07356	-1.06805	-1.03849
10365282	---	-1.08183	-1.06783	-1.01882	-1.0158
10365286	Eid3	1.18759	1.26358	1.10959	1.49746
10365288	Taf10	-1.02819	-1.06106	-1.04937	-1.0843
10365290	Chst11	-1.10058	-1.0208	-1.06507	-1.00976
10365297	---	1.06398	1.06711	-1.1966	1.09771
10365302	A230046K03Rik	1.11063	1.12891	-1.04779	1.16967
10365335	---	-1.00903	-1.05795	-1.06998	1.00971
10365337	---	-1.01423	-1.10285	-1.09152	1.0335
10365339	---	1.07648	1.09294	-1.00864	-1.00779
10365344	Tcp11l2	-1.0506	1.10317	1.03166	1.0652
10365355	Polr3b	-1.16361	1.069	1.09539	1.04621
10365384	Rfx4	1.04628	-1.01513	-1.05929	1.00947
10365408	Ric8b	-1.09006	1.08886	-1.08843	1.04992
10365420	---	1.06758	1.09587	-1.05434	1.14328
10365426	---	-1.02443	-1.04974	-1.04996	1.09988
10365428	Btbd11	-1.02247	-1.0853	1.0555	1.07287
10365450	Pwp1	1.04817	1.15054	-1.03329	1.1762
10365469	---	1.0416	1.0212	-1.07579	-1.01947
10365471	Fbxo7	1.05801	1.08878	1.15333	1.09549
10365482	Timp3	1.01964	-1.17268	-1.24756	-1.25373
10365492	---	1.12844	1.24591	-1.13434	-1.04606
10365495	BC030307	1.15804	1.08432	-1.01227	1.0543
10365518	Nt5dc3	-1.02861	-1.03704	-1.19838	1.10992
10365535	Tex18	1.00971	1.10395	1.02678	1.0639
10365537	---	-1.08117	-1.01384	1.17609	-1.01178
10365543	---	-1.07284	-1.03361	-1.13449	-1.00008
[truncated: 33,560 more rows]
