# Supplementary material for: Temporal and Regional Regulation of Gene Expression by Calcium-Stimulated Adenylyl Cyclase Activity during Fear Memory
Source: PLoS One. 2010 Oct 14;5(10):e13385. doi: 10.1371/journal.pone.0013385 (PMC2954788; doi:10.1371/journal.pone.0013385)
Supplement: Table S5 — ±1.5 fold change gene list for the amygdala. The table lists all the genes in the amygdala that show at least a ±1.5 fold change relative to baseline at each time point after CF learning. (0.14 MB XLS) [file pone.0013385.s006.xls]

## Sheet: WT Amyg 0hr
Table S5.
Affymetrix ID	Gene Symbol	0 hr
10584578	HSPA8	2.115
10509571	PLA2G2C	1.829
10430866	CYP2D10	1.669
10566574	GVIN1	1.66
10587293	GCM1	1.657
10514347	CDKN2B	1.643
10580577	IRX3	1.613
10347672	STK11IP	1.608
10380415	CDC34 (includes EG:997)	1.57
10397346	FOS	1.555
10483353	SCN7A	1.548
10467191	ANKRD1	1.547
10590306	ENTPD3	1.53
10508074	CSF3R	1.516
10360328	APCS	1.512
10357948	PPP1R12B	1.511
10427991	TRIO	1.509
10492540	IL12A	1.506
10400304	EGLN3	1.505
10396170	FRMD6	1.505
10497337	CA1 (includes EG:759)	1.504
10562657	ZNF624	1.504
10588037	RBP1	-1.501
10430297	PVALB	-1.508
10359280	PAPPA2 (includes EG:60676)	-1.514
10427796	NPR3	-1.524
10572928	RASD2	-1.524
10393877	MAFG	-1.528
10361887	PERP	-1.532
10460010	GALR1	-1.534
10398075	SERPINA3	-1.543
10498852	RXFP1	-1.544
10451838	SLC5A7	-1.544
10478525	WFDC2	-1.546
10518145	PRDM2	-1.551
10542317	CDKN1B	-1.563
10355536	TNS1	-1.568
10548879	MGP	-1.584
10603573	SYTL5	-1.585
10586591	CA12	-1.588
10536363	TAC1	-1.589
10409319	DRD1	-1.597
10514510	CYP2J2	-1.611
10580469	CBLN1	-1.62
10492355	MME	-1.629
10408220	HIST1H2AE (includes EG:3012)	-1.646
10351224	F5	-1.649
10361375	FBXO5	-1.663
10351039	GAS5	-1.666
10545409	VAMP8	-1.666
10395389	SOSTDC1	-1.685
10462621	IFIT3	-1.686
10483081	FAP	-1.688
10531177	ADAMTS3	-1.689
10472376	SCN2A	-1.693
10596279	DNAJC13	-1.752
10481857	PBX3	-1.762
10497417	CRH	-1.786
10478048	LBP	-1.795
10602033	CLDN2	-1.796
10440091	COL8A1	-1.81
10501963	UGT8	-1.814
10357488	CD55	-1.924
10344897	SULF1	-2.059
10388302	OR1A1	-2.08
10438769	CLDN1	-2.121
10527870	KL	-2.249
10436947	KCNE2	-2.443
10419356	OTX2	-2.482
10569008	COX8B	-2.528
10436958	CLIC6	-2.738
10428619	ENPP2	-2.936
10423049	PRLR	-3.521
10454192	TTR	-4.164

## Sheet: WT Amyg 1hr
Affymetrix ID	Gene Symbol	1 hr
10363735	EGR2	2.183
10584578	HSPA8	1.861
10365574	PMCH	1.829
10566574	GVIN1	1.821
10400304	EGLN3	1.689
10364950	GADD45B	1.618
10412207	GPX8	-1.504
10419559	RNASE12	-1.504
10355536	TNS1	-1.505
10513158	PTPN3	-1.51
10483081	FAP	-1.524
10347277	IGFBP2	-1.524
10545409	VAMP8	-1.574
10570189	SOX1	-1.579
10602261	HTR2C	-1.609
10587880	PCOLCE2 (includes EG:26577)	-1.643
10430297	PVALB	-1.643
10344897	SULF1	-1.675
10440091	COL8A1	-1.718
10575725	DYNLRB2	-1.721
10441530	SYTL3	-1.727
10478525	WFDC2	-1.811
10562169	HAMP	-1.814
10588037	RBP1	-1.818
10395389	SOSTDC1	-1.842
10351224	F5	-1.848
10602033	CLDN2	-1.862
10427796	NPR3	-1.872
10561187	MIA	-1.883
10389877	WFIKKN2	-1.953
10567518	DNAH3	-1.972
10478048	LBP	-2.027
10436958	CLIC6	-2.136
10423049	PRLR	-2.149
10388302	OR1A1	-2.16
10527870	KL	-2.166
10419356	OTX2	-2.486
10569008	COX8B	-2.51
10428619	ENPP2	-2.539
10436947	KCNE2	-2.809
10454192	TTR	-4.13

## Sheet: WT Amyg 48hr
Affymetrix ID	Gene Symbol	48 hr
10552570	KLK2	1.923
10427991	TRIO	1.905
10498921	TDO2	1.85
10347672	STK11IP	1.801
10467744	SFRP5	1.795
10430861	CYP2D11	1.771
10352302	LEFTY2	1.753
10593024	CD3E	1.717
10443319	DEF6	1.717
10429621	MAFA	1.707
10349580	PIGR	1.702
10373330	RDH7	1.702
10444824	HLA-B	1.696
10497752	CARHSP1	1.688
10455335	POU4F3	1.687
10521911	RBPJ	1.673
10566574	GVIN1	1.67
10559446	LILRA6	1.66
10522182	RHOH	1.657
10561485	PAK4	1.652
10474002	CHRM4	1.651
10561474	IL28A	1.649
10477942	RBL1	1.648
10361023	PROX1	1.647
10548038	NTF3	1.642
10484195	TTN	1.64
10414034	RBP3	1.629
10409449	F12	1.625
10515960	KCNQ4	1.624
10462853	CYP26A1	1.623
10363639	ATOH7	1.621
10430866	CYP2D10	1.621
10514347	CDKN2B	1.61
10451932	KIAA1881	1.603
10373826	GAL3ST1	1.6
10367919	STX11	1.599
10424557	HMGN2	1.595
10434815	TP63	1.595
10471833	LHX2	1.594
10483626	DLX2	1.592
10385837	IL13	1.589
10452147	NRTN	1.588
10524684	MSI1	1.582
10361091	ATF3	1.574
10479423	COL9A3	1.573
10404649	DSP	1.573
10384974	IL9R	1.571
10449419	TEAD3	1.571
10352314	LEFTY1	1.57
10391066	KRT17	1.569
10574545	CES5	1.568
10485115	DGKZ	1.566
10591643	RAB3D	1.565
10583207	MAML2	1.564
10469923	ENTPD8	1.562
10567452	DNAH3	1.56
10433172	GLYCAM1	1.559
10348632	TWIST2	1.558
10467191	ANKRD1	1.557
10493137	IQGAP3	1.554
10525076	SDS	1.554
10478633	MMP9	1.549
10551273	CYP2G1P	1.548
10378627	RILP	1.547
10364109	VPREB3	1.545
10500529	PHGDH	1.543
10574059	SLC12A3	1.543
10419563	RNASE1	1.537
10510884	MEGF6	1.536
10585015	APOA5	1.533
10425507	MCHR1	1.531
10460255	ALDH3B2 (includes EG:222)	1.529
10473814	MYBPC3	1.528
10348378	TRPM8	1.528
10580577	IRX3	1.527
10366774	AVIL	1.525
10363475	PRF1	1.525
10532652	CRYBB2	1.524
10444521	ZBTB12	1.521
10582429	CBFA2T3	1.514
10531790	NKX6-1	1.514
10562166	HAMP	1.511
10554240	ISG20	1.51
10389654	EPX	1.509
10567380	UMOD	1.509
10377473	ALOXE3	1.508
10377763	ASGR2	1.508
10392735	CDC42EP4	1.508
10439068	OSTALPHA	1.507
10510668	TNFRSF25	1.507
10380622	HOXB9	1.506
10382713	ITGB4	1.506
10346015	COL3A1	1.503
10535282	CARD11	1.501
10552276	UBE2H (includes EG:7328)	-1.501
10505044	FKTN	-1.506
10428081	HRSP12	-1.506
10486041	MEIS2	-1.506
10531437	SCARB2	-1.506
10381539	G6PC3	-1.507
10500928	CAPZA1	-1.509
10472820	ITGA6	-1.51
10544971	LSM5	-1.512
10601360	ATP7A	-1.514
10606088	HDAC8	-1.515
10433352	UBN1	-1.515
10435388	ADCY5	-1.52
10540283	PPP4R2	-1.521
10589087	PRKAR2A	-1.522
10538640	ABCG2	-1.523
10572024	SPOCK3	-1.523
10457429	ROCK1	-1.525
10396074	MGAT2	-1.526
10354003	MGAT4A	-1.527
10360053	PCP4L1	-1.527
10431625	SYT10	-1.527
10452419	EFNA5	-1.528
10579776	ARHGAP10	-1.529
10497931	CFLAR	-1.536
10598107	TAF1A	-1.545
10400155	NOVA1	-1.546
10366073	CEP290	-1.547
10427744	RAI14	-1.547
10422760	FYB	-1.549
10574427	IMPDH2	-1.549
10478012	UBE2I	-1.552
10466374	TLE4	-1.554
10589587	SETD2	-1.555
10440091	COL8A1	-1.559
10454306	ZFP35	-1.56
10400137	DNAJB9	-1.561
10604187	LAMP2	-1.567
10460968	RASGRP2	-1.569
10546706	RYBP	-1.57
10443459	SFRS3	-1.571
10363455	PCBD1	-1.572
10358224	PTPRC	-1.573
10440621	GRIK1	-1.574
10572077	NAF1 (includes EG:234344)	-1.575
10367024	TAC3	-1.576
10436095	RETNLA	-1.58
10375973	TAF13	-1.58
10452918	STRN	-1.585
10407327	EMB	-1.586
10427402	GHR	-1.587
10538269	FIN15	-1.588
10483025	RBMS1	-1.589
10436456	PROS1	-1.592
10412207	GPX8	-1.593
10600504	FUNDC2 (includes EG:67391)	-1.594
10344653	OPRK1	-1.594
10506118	USP1	-1.596
10514510	CYP2J2	-1.597
10470649	TTF1	-1.597
10431872	SLC38A1	-1.599
10599377	STAG2	-1.599
10378855	SSH2	-1.605
10472050	TNFAIP6	-1.606
10548996	SLCO1A2	-1.611
10501963	UGT8	-1.611
10360391	IFI203	-1.613
10402117	RPS6KA5	-1.613
10355536	TNS1	-1.615
10490989	CP	-1.62
10485344	API5	-1.624
10372139	NTS	-1.63
10406852	CNN3	-1.636
10569985	ZNF624	-1.636
10545409	VAMP8	-1.637
10469514	BMI1	-1.645
10566346	TRIM5	-1.654
10353733	PRIM2	-1.673
10583347	CHORDC1	-1.678
10569008	COX8B	-1.692
10507328	PRDX1	-1.693
10548892	ARHGDIB	-1.694
10572928	RASD2	-1.694
10355017	SUMO1	-1.697
10460118	SOCS6	-1.706
10414514	NP	-1.708
10436500	GBE1	-1.72
10593497	ZC3H12C	-1.731
10603573	SYTL5	-1.74
10527870	KL	-1.743
10400336	SNX6	-1.744
10464471	GAL	-1.751
10388302	OR1A1	-1.756
10392259	SMURF2	-1.758
10478525	WFDC2	-1.762
10351224	F5	-1.763
10405047	ASPN	-1.783
10441680	PDE10A	-1.791
10530393	GABRG1	-1.798
10463263	LZTFL1	-1.804
10594800	FAM63B	-1.811
10409319	DRD1	-1.818
10492355	MME	-1.82
10483081	FAP	-1.824
10392415	RGS9	-1.831
10602261	HTR2C	-1.834
10587880	PCOLCE2 (includes EG:26577)	-1.837
10357488	CD55	-1.839
10602772	RPS6KA3 (includes EG:6197)	-1.862
10393877	MAFG	-1.868
10603878	UXT	-1.9
10456378	CHMP1B	-1.93
10438769	CLDN1	-1.99
10596279	DNAJC13	-2.007
10419356	OTX2	-2.018
10453049	CDC42EP3	-2.026
10558454	GLRX3	-2.047
10481857	PBX3	-2.053
10497417	CRH	-2.07
10472372	SCN2A	-2.071
10351035	GAS5	-2.083
10536363	TAC1	-2.116
10603051	LOC653653	-2.157
10436947	KCNE2	-2.178
10501690	SLC35A3	-2.19
10500327	HIST2H3C2	-2.243
10531177	ADAMTS3	-2.372
10344897	SULF1	-2.429
10428619	ENPP2	-2.708
10436958	CLIC6	-2.932
10454192	TTR	-3.008
10423049	PRLR	-4.435

## Sheet: WT Amyg 1wk
Affymetrix ID	Gene Symbol	1 wk
10430866	CYP2D10	2.201
10427991	TRIO	1.869
10534389	CLDN13	1.81
10380415	CDC34 (includes EG:997)	1.801
10424557	HMGN2	1.781
10494023	RORC	1.78
10458540	PCDH12	1.776
10492540	IL12A	1.765
10409314	MSX2	1.746
10443319	DEF6	1.737
10373826	GAL3ST1	1.733
10522182	RHOH	1.712
10446074	UHRF1	1.71
10421906	DIAPH3	1.705
10561474	IL28A	1.704
10458183	GFRA3	1.7
10373330	RDH7	1.698
10398069	SERPINA3M (includes EG:20717)	1.691
10587748	ADAMTS7	1.687
10566574	GVIN1	1.687
10460255	ALDH3B2 (includes EG:222)	1.67
10574451	BEAN	1.663
10451932	KIAA1881	1.663
10484472	SMTNL1	1.66
10490080	CYP24A1	1.654
10352302	LEFTY2	1.652
10514347	CDKN2B	1.651
10347672	STK11IP	1.641
10425507	MCHR1	1.639
10419900	MYH6	1.636
10465106	OVOL1	1.635
10409449	F12	1.634
10484512	OLFR992	1.632
10592469	OR8D4	1.632
10415279	FIT1	1.628
10579331	GDF15	1.627
10562117	FFAR2	1.626
10531790	NKX6-1	1.624
10390640	IKZF3	1.617
10510034	CASP9	1.616
10510594	UTS2	1.616
10447239	ABCG8	1.613
10561485	PAK4	1.61
10496490	EIF4E	1.603
10429520	LY6D	1.602
10463037	CYP2C39	1.6
10367919	STX11	1.597
10467191	ANKRD1	1.596
10407251	CCNO	1.596
10347491	WNT6	1.594
10551173	EXOSC5	1.589
10400504	FOXA1	1.588
10364489	FGF22	1.586
10371012	LMNB2	1.586
10450682	HLA-E	1.585
10346015	COL3A1	1.584
10400479	NKX2-8	1.583
10497337	CA1 (includes EG:759)	1.582
10452022	TICAM1	1.581
10593024	CD3E	1.579
10557405	RABEP2	1.576
10391649	SLC4A1	1.576
10515960	KCNQ4	1.575
10441270	RIPK4	1.574
10587293	GCM1	1.571
10535771	CDX2	1.567
10546244	CHST13	1.567
10559446	LILRA6	1.566
10419850	CEBPE	1.564
10429859	OPLAH	1.564
10444810	HLA-B	1.563
10348378	TRPM8	1.563
10363639	ATOH7	1.561
10387743	SLC2A4	1.561
10565994	ART2B	1.56
10479423	COL9A3	1.558
10565786	MOGAT2	1.557
10538310	EVX1	1.556
10548300	KLRB1	1.556
10345101	COL9A1	1.555
10425763	CYP2D9	1.555
10525961	PIWIL1	1.551
10581151	RRAD	1.551
10490535	BHLHB4	1.549
10474002	CHRM4	1.549
10558866	DRD4	1.549
10568115	MVP	1.549
10350343	ATP6V1G3	1.548
10443195	HMGA1	1.548
10580577	IRX3	1.548
10356345	NPPC	1.547
10356866	PDCD1	1.547
10477140	REM1	1.547
10373918	LIF	1.546
10366266	PAWR	1.546
10575833	HSD17B2	1.545
10444298	HLA-DRB1	1.544
10383511	TEX19.1	1.541
10562166	HAMP	1.54
10452854	SRD5A2	1.54
10530772	NMU	1.539
10390175	NGFR	1.537
10377763	ASGR2	1.535
10483626	DLX2	1.535
10592164	SVS7	1.535
10381072	CDC6	1.533
10444152	COL11A2	1.533
10367440	ITGA7	1.533
10473814	MYBPC3	1.533
10367045	RDH16	1.533
10479154	TUBB1	1.532
10380896	ERBB2	1.531
10345083	KHDC1	1.531
10416169	GNRH1	1.529
10517715	PAX7	1.529
10448312	CLDN9	1.528
10383345	FSCN2	1.527
10449142	C16ORF14	1.526
10419096	SFTPD	1.526
10438733	RTP2	1.525
10543600	CRIM2	1.524
10451291	SLC22A7	1.522
10380622	HOXB9	1.521
10554240	ISG20	1.521
10449661	TFF2	1.521
10603125	ASB9	1.519
10593245	HTR3B	1.517
10525854	DNAH10	1.516
10427766	RXFP3	1.514
10513630	AMBP	1.513
10606058	CXCR3	1.513
10453573	OR10H3	1.513
10356367	ALPI	1.511
10585015	APOA5	1.511
10419563	RNASE1	1.511
10461652	GIF	1.51
10397346	FOS	1.509
10355706	IHH	1.509
10455335	POU4F3	1.508
10481304	GFI1B	1.507
10510859	MEGF6	1.504
10350102	PTPN7	1.504
10557591	ITGAL	1.502
10373890	TBC1D10A	1.502
10464167	ADRB1	1.5
10439032	PAK2	-1.5
10431872	SLC38A1	-1.501
10573626	GPT2	-1.503
10358399	RGS13	-1.503
10536444	FOXP2	-1.504
10415875	PINX1	-1.504
10551841	POLR2I	-1.505
10548892	ARHGDIB	-1.507
10433352	UBN1	-1.512
10411782	PIK3R1	-1.513
10401114	RAB15	-1.513
10563872	GABRA5	-1.514
10371830	ACTR6	-1.515
10436830	IFNAR2	-1.519
10603598	RPGR (includes EG:6103)	-1.519
10394381	ATAD2B	-1.521
10456363	GNAL	-1.521
10366346	PHLDA1	-1.521
10354432	MYO1B	-1.524
10354003	MGAT4A	-1.525
10466374	TLE4	-1.526
10374106	YKT6	-1.526
10505044	FKTN	-1.527
10566346	TRIM5	-1.527
10421723	DNAJC15	-1.529
10474361	MPPED2 (includes EG:77015)	-1.531
10486041	MEIS2	-1.533
10427369	PDE1B	-1.533
10459730	ME2	-1.534
10502484	PKN2	-1.534
10359851	UCK2	-1.537
10542317	CDKN1B	-1.543
10460108	GNPNAT1	-1.543
10518145	PRDM2	-1.549
10382300	MAP2K6	-1.55
10511311	TMEM68	-1.551
10597031	FBXW12	-1.554
10447341	RHOQ	-1.555
10344723	RRS1	-1.565
10398721	C14ORF153	-1.567
10407907	RALA	-1.567
10408557	SERPINB1	-1.568
10431697	ABCD2	-1.57
10400137	DNAJB9	-1.572
10598798	UTX	-1.572
10381872	TLK2	-1.574
10458428	UXT	-1.574
10583347	CHORDC1	-1.583
10593634	ELMOD1	-1.59
10458213	ETF1	-1.594
10546661	FOXP1	-1.597
10396074	MGAT2	-1.597
10353733	PRIM2	-1.598
10472128	ARL6IP6	-1.604
10501963	UGT8	-1.606
10453705	RAB18	-1.611
10411690	RAD17	-1.614
10490078	SUMO1	-1.618
10571829	GLRA3	-1.621
10360053	PCP4L1	-1.621
10409319	DRD1	-1.623
10506569	USP24	-1.624
10602772	RPS6KA3 (includes EG:6197)	-1.625
10379866	CA4	-1.633
10509113	FUSIP1	-1.633
10603051	LOC653653	-1.638
10393877	MAFG	-1.638
10600504	FUNDC2 (includes EG:67391)	-1.654
10462618	IFIT3	-1.661
10398459	PPP2R5C	-1.661
10472820	ITGA6	-1.669
10503882	RNGTT	-1.676
10440284	C3ORF38	-1.678
10452918	STRN	-1.684
10549276	BHLHB3	-1.686
10584862	SCN4B	-1.686
10497417	CRH	-1.687
10400336	SNX6	-1.69
10453049	CDC42EP3	-1.695
10443459	SFRS3	-1.699
10594800	FAM63B	-1.701
10569017	IFITM3	-1.703
10544971	LSM5	-1.703
10415784	TRIM13	-1.704
10552276	UBE2H (includes EG:7328)	-1.712
10463263	LZTFL1	-1.716
10483025	RBMS1	-1.725
10603573	SYTL5	-1.728
10351035	GAS5	-1.732
10396795	EIF2S1	-1.736
10357488	CD55	-1.738
10469514	BMI1	-1.75
10603099	FIGF	-1.752
10456378	CHMP1B	-1.754
10417713	RARB	-1.754
10538269	FIN15	-1.761
10404606	LY86	-1.768
10572928	RASD2	-1.771
10519747	SEMA3E	-1.774
10574427	IMPDH2	-1.789
10460968	RASGRP2	-1.79
10501690	SLC35A3	-1.801
10408477	E2F3	-1.807
10535698	CYP3A4	-1.823
10536363	TAC1	-1.846
10492355	MME	-1.892
10481857	PBX3	-1.901
10544936	NEUROD6	-1.924
10513158	PTPN3	-1.932
10378855	SSH2	-1.999
10472376	SCN2A	-2.007
10506118	USP1	-2.039
10392415	RGS9	-2.084
10441680	PDE10A	-2.265
10531177	ADAMTS3	-2.549
10388302	OR1A1	-2.568
10596279	DNAJC13	-2.744

## Sheet: DKO Amyg 0hr
Affymetrix ID	Gene Symbol	0 hr
10584576	HSPA8	2.051
10373452	C1ORF51	1.86
10443459	SFRS3	1.834
10499160	CD1D	1.639
10456378	CHMP1B	1.627
10607952	VAMP7	1.623
10460118	SOCS6	1.616
10531175	ADAMTS3	1.608
10591494	S1PR5	1.602
10513514	LOC100129193	1.589
10537638	PRSS1 (includes EG:5644)	1.576
10438517	ALG3	1.575
10594800	FAM63B	1.56
10398459	PPP2R5C	1.551
10507885	MYCBP	1.55
10388302	OR1A1	1.538
10400137	DNAJB9	1.537
10345077	RP11-257K9.7	1.537
10603051	LOC653653	1.536
10586397	MTFMT	1.535
10601867	KIR3DL3	1.533
10543494	GRM8	1.528
10606868	BEX1 (includes EG:19716)	1.521
10373515	SUOX	1.516
10492428	TIPARP	1.512
10538640	ABCG2	1.511
10440284	C3ORF38	1.51
10372139	NTS	1.507
10375973	TAF13	1.507
10447557	LDHAL6B	1.506
10587880	PCOLCE2 (includes EG:26577)	-1.501
10441813	TCP1	-1.501
10355259	MYL1	-1.51
10541354	A2M	-1.511
10562169	HAMP	-1.511
10478048	LBP	-1.517
10427796	NPR3	-1.538
10373330	RDH7	-1.544
10367045	RDH16	-1.556
10480090	ITGA8 (includes EG:8516)	-1.664
10344897	SULF1	-1.765
10395389	SOSTDC1	-1.791
10588037	RBP1	-1.797
10391066	KRT17	-1.832
10602033	CLDN2	-1.873
10346564	CASP8	-1.875
10545409	VAMP8	-1.889
10419356	OTX2	-1.957
10380415	CDC34 (includes EG:997)	-1.976
10436947	KCNE2	-2.1
10351224	F5	-2.557
10423049	PRLR	-2.824
10527870	KL	-2.847
10436958	CLIC6	-2.85
10569008	COX8B	-2.891
10428619	ENPP2	-3.629
10454192	TTR	-7.693

## Sheet: DKO Amyg 1hr
Affymetrix ID	Gene Symbol	1 hr
10584576	HSPA8	2.27
10492428	TIPARP	1.904
10363735	EGR2	1.876
10482772	NR4A2	1.844
10354777	SATB2	1.824
10544936	NEUROD6	1.796
10513145	PTPN3	1.716
10472313	TBR1	1.697
10443459	SFRS3	1.671
10585484	CHRNA5	1.643
10350516	PTGS2	1.635
10603099	FIGF	1.624
10469425	ARL5B	1.612
10607738	CA5B	1.612
10580365	C16ORF87	1.589
10382049	DDX42	1.581
10367734	UST	1.573
10442224	BC049807	1.572
10538640	ABCG2	1.565
10373452	C1ORF51	1.561
10572077	NAF1 (includes EG:234344)	1.544
10607952	VAMP7	1.541
10375973	TAF13	1.526
10578763	SAP30	1.522
10433887	PKP2	1.52
10574427	IMPDH2	1.514
10414693	TOX4	1.505
10361818	NMBR	1.5
10548957	PLCZ1	-1.52
10535714	CYP3A43	-1.531
10560608	APOC2	-1.545
10572635	SFN	-1.589
10355259	MYL1	-1.597
10531980	GBP6	-1.605
10446074	UHRF1	-1.617
10464471	GAL	-1.631
10380415	CDC34 (includes EG:997)	-1.658
10562169	HAMP	-1.734
10391066	KRT17	-1.838
10373330	RDH7	-1.935

## Sheet: DKO Amyg 48hr
Affymetrix ID	Gene Symbol	48 hr
10552608	KLK2	1.663
10351509	FCGR3A	1.576
10433988	SERPIND1	1.576
10345077	RP11-257K9.7	1.573
10388302	OR1A1	1.507
10430861	CYP2D11	1.504
10353674	LSM5	-1.501
10372226	MYF5	-1.504
10458382	CD14	-1.505
10525854	DNAH10	-1.505
10355259	MYL1	-1.505
10446619	MYOM1	-1.505
10509571	PLA2G2C	-1.505
10423498	DAP	-1.506
10478774	ARFGEF2	-1.509
10512279	CNTFR	-1.511
10483353	SCN7A	-1.512
10548038	NTF3	-1.513
10452907	FEZ2	-1.515
10463355	SCD2	-1.515
10436947	KCNE2	-1.524
10548047	KCNA1	-1.527
10569646	CCND1	-1.529
10423258	CDH12	-1.531
10429621	MAFA	-1.534
10356353	ALPP	-1.538
10548829	GUCY2C	-1.54
10544891	NOD1	-1.54
10509204	TCEA3	-1.541
10563130	ALDH16A1	-1.543
10480734	PTGDS	-1.547
10373873	SF3A1	-1.547
10529577	CNO	-1.549
10427214	SP1	-1.549
10363676	CTNNA3	-1.551
10524004	PCGF3	-1.554
10354542	PMS1	-1.555
10516101	OXCT2	-1.557
10389025	MYO1D	-1.559
10572747	TPM4	-1.559
10375578	FLT4	-1.56
10355500	IGFBP5	-1.56
10480090	ITGA8 (includes EG:8516)	-1.562
10582231	FBXO31	-1.565
10569008	COX8B	-1.566
10413229	ANXA11	-1.568
10434559	EPHB3	-1.574
10537849	ARHGEF5	-1.576
10507131	TAL1	-1.576
10404447	SERPINB1B	-1.582
10462618	IFIT3	-1.589
10492006	TRPC4	-1.589
10346564	CASP8	-1.594
10456184	APCDD1	-1.596
10425078	MPST	-1.597
10375055	HBQ1 (includes EG:3049)	-1.599
10545827	RAB11FIP5	-1.603
10368720	SLC16A10	-1.607
10522712	REST	-1.61
10405211	GADD45G	-1.613
10391066	KRT17	-1.614
10423049	PRLR	-1.615
10568001	SULT1A1	-1.616
10453057	CYP1B1	-1.617
10557033	EEF2K	-1.618
10561702	KCNK6	-1.618
10545409	VAMP8	-1.619
10522186	CHRNA9	-1.621
10408227	HFE	-1.633
10482814	ACVR1C	-1.635
10533026	PRKAB1	-1.642
10350343	ATP6V1G3	-1.645
10527870	KL	-1.647
10522530	KIT	-1.65
10384223	IGFBP3	-1.656
10428619	ENPP2	-1.66
10373400	MYL6B	-1.666
10368556	HEY2	-1.684
10351224	F5	-1.685
10435383	PTPLB	-1.69
10514315	IFNA5 (includes EG:3442)	-1.714
10548879	MGP	-1.719
10437629	GRIN2A	-1.738
10351616	USF1	-1.741
10539310	PCGF1	-1.765
10456357	PMAIP1	-1.77
10501235	GSTM4	-1.773
10365974	DCN	-1.789
10424557	HMGN2	-1.792
10438064	VPREB1 (includes EG:7441)	-1.84
10446027	CHAF1A	-1.849
10380415	CDC34 (includes EG:997)	-1.881
10411235	IQGAP2	-1.923
10513158	PTPN3	-2.047

## Sheet: DKO Amyg 1wk
Affymetrix ID	Gene Symbol	1 wk
10344966	LY96	2.509
10373452	C1ORF51	2.299
10443459	SFRS3	2.062
10537638	PRSS1 (includes EG:5644)	2.036
10513145	PTPN3	2.008
10434806	LPP	1.923
10603878	UXT	1.902
10507328	PRDX1	1.847
10471550	RPL12 (includes EG:269261)	1.827
10364051	SNRPD3	1.804
10607738	CA5B	1.802
10574427	IMPDH2	1.8
10603051	LOC653653	1.782
10456378	CHMP1B	1.777
10491477	SOX2	1.765
10507885	MYCBP	1.76
10440284	C3ORF38	1.744
10372139	NTS	1.74
10476395	BMP2	1.739
10607952	VAMP7	1.731
10371830	ACTR6	1.702
10466935	RLN2	1.677
10538640	ABCG2	1.673
10531195	ADAMTS3	1.67
10584576	HSPA8	1.636
10580365	C16ORF87	1.634
10352957	RGS20	1.632
10582985	CASP1	1.627
10436978	CBR3	1.616
10585484	CHRNA5	1.602
10567173	PIK3C2A	1.602
10606868	BEX1 (includes EG:19716)	1.595
10363157	PLN	1.595
10443108	SYNGAP1	1.592
10460108	GNPNAT1	1.59
10489909	UBE2V1	1.59
10475532	SQRDL (includes EG:58472)	1.587
10460118	SOCS6	1.586
10454632	CAMK4	1.584
10595371	HMGN3	1.581
10500960	DDX20	1.58
10396795	EIF2S1	1.578
10586184	TIPIN	1.573
10500976	HCG 1757335	1.566
10400137	DNAJB9	1.565
10350516	PTGS2	1.562
10456353	GRP	1.557
10606315	TAF9B	1.555
10400304	EGLN3	1.551
10530892	CENPC1	1.543
10536363	TAC1	1.536
10493820	S100A6	1.532
10429387	PTPLB	1.531
10592336	SPA17	1.529
10544936	NEUROD6	1.526
10544815	HIBADH	1.525
10454306	ZFP35	1.524
10439009	APOD	1.521
10344723	RRS1	1.516
10540241	ARL6IP5	1.512
10585438	CRABP1	1.511
10414693	TOX4	1.511
10406852	CNN3	1.508
10587604	RWDD2A	1.505
10532150	FAM69A	1.503
10584700	DPAGT1	1.502
10565204	BNC1	-1.5
10471067	PRRX2	-1.505
10525955	FZD10	-1.511
10546244	CHST13	-1.518
10569008	COX8B	-1.531
10402808	JAG2	-1.533
10486057	RAB5B	-1.543
10446074	UHRF1	-1.555
10452854	SRD5A2	-1.556
10427991	TRIO	-1.571
10391066	KRT17	-1.578
10468239	CYP17A1	-1.579
10376490	WNT9A	-1.583
10378286	ITGAE	-1.589
10569385	ASCL2	-1.623
10533256	OAS1	-1.676
10432780	KRT6A	-1.724
10367045	RDH16	-1.801
10380415	CDC34 (includes EG:997)	-1.822
