# Supplementary material for: Temporal and Regional Regulation of Gene Expression by Calcium-Stimulated Adenylyl Cyclase Activity during Fear Memory
Source: PLoS One. 2010 Oct 14;5(10):e13385. doi: 10.1371/journal.pone.0013385 (PMC2954788; doi:10.1371/journal.pone.0013385)
Supplement: Table S6 — ±1.5 fold change gene list for the hippocampus. The table lists all the genes in the hippocampus that show at least a ±1.5 fold change relative to baseline at each time point after CF learning. (0.06 MB XLSX) [file pone.0013385.s007.xlsx]

## Sheet: WT Hipp 0hr
Table S6.
Affymetrix ID	Gene Symbol	0 hr
10584578	HSPA8	2.486
10372139	NTS	1.935
10463016	CYP2C8	1.813
10451646	A530064D06RIK	1.656
10590801	BIRC3	1.61
10363735	EGR2	1.609
10454306	ZFP35	1.577
10580282	JUNB	1.568
10557058	POLR3E	1.553
10353674	LSM5	1.541
10550627	GPR4	1.535
10453049	CDC42EP3	1.532
10393614	CBX8	1.527
10546417	TRH	1.527
10407390	PTBP1	-1.535
10365983	LUM	-1.612

## Sheet: WT Hipp 1hr
Affymetrix ID	Gene Symbol	1 hr
10584576	HSPA8	3.222
10500327	HIST2H3C2	2.199
10363735	EGR2	2.133
10353674	LSM5	1.96
10496822	GNG5	1.915
10472376	SCN2A	1.843
10409970	ZNF624	1.82
10454306	ZFP35	1.813
10557058	POLR3E	1.794
10531201	ADAMTS3	1.754
10583347	CHORDC1	1.741
10571399	ZDHHC2	1.729
10540283	PPP4R2	1.699
10574427	IMPDH2	1.689
10362073	SGK1	1.685
10353288	UBE2W	1.685
10378855	SSH2	1.684
10454202	RNF138	1.679
10492456	RSRC1	1.664
10521678	CD38	1.663
10544687	CYCS (includes EG:13063)	1.638
10354003	MGAT4A	1.627
10484276	NEUROD1	1.619
10572077	NAF1 (includes EG:234344)	1.617
10411690	RAD17	1.598
10494428	TXNIP	1.597
10431625	SYT10	1.594
10564805	PEX11A	1.587
10394770	ODC1	1.585
10462621	IFIT3	1.578
10475890	MERTK	1.574
10497971	SCLT1	1.568
10428648	TAF2	1.567
10366546	CPM	1.566
10443459	SFRS3	1.566
10488303	CRNKL1	1.565
10395692	ARHGAP5	1.564
10351039	GAS5	1.561
10571288	GTF2E2	1.558
10555892	TWF1	1.558
10593497	ZC3H12C	1.557
10458122	NME5	1.554
10590791	BIRC2	1.552
10371830	ACTR6	1.551
10604663	HMG1L1	1.549
10467206	PPP1R3C	1.544
10363350	P4HA1	1.543
10463739	TAF5	1.539
10511725	CYB5R4	1.536
10540227	KBTBD8	1.535
10594590	SNX1	1.535
10492006	TRPC4	1.532
10395538	PNPLA8	1.531
10354845	ORC2L	1.529
10455372	CXORF56	1.527
10481920	PSMD5	1.527
10557156	PLK1	1.525
10434802	LPP	1.518
10589087	PRKAR2A	1.517
10583203	PHXR4	1.516
10423742	POLR2K	1.516
10469425	ARL5B	1.512
10607475	PRDX4	1.509
10438738	BCL6	1.508
10577792	PLEKHA2	1.508
10518167	TRAPPC2	1.507
10467230	IDE	1.506
10415784	TRIM13	1.505
10427883	ACOT9	1.504
10371379	NUAK1	1.504
10449661	TFF2	-1.507
10480734	PTGDS	-1.508
10562169	HAMP	-1.527
10477920	MYL9 (includes EG:98932)	-1.531
10586865	ALDH1A2	-1.582
10406845	FOXD1	-1.595
10420362	GJB2	-1.672
10407390	PTBP1	-1.759
10493108	CRABP2	-1.801
10467124	ACTG2 (includes EG:72)	-2.007

## Sheet: WT Hipp 48hr
Affymetrix ID	Gene Symbol	48 hr
10372139	NTS	2.549
10519717	SEMA3A	2.468
10571399	ZDHHC2	2.021
10511810	POU3F2	2.016
10529875	LDB2	2.005
10585484	CHRNA5	1.99
10536363	TAC1	1.98
10584576	HSPA8	1.972
10574427	IMPDH2	1.945
10395457	ETV1	1.936
10511363	PENK	1.93
10604961	GABRA3	1.92
10394778	HPCAL1	1.917
10483131	KCNH7	1.892
10543494	GRM8	1.857
10564527	NR2F2	1.833
10402406	SERPINA1	1.808
10606868	BEX1 (includes EG:19716)	1.779
10353674	LSM5	1.774
10411215	CRHBP	1.768
10431637	CPNE8	1.726
10607467	SAT1	1.724
10544687	CYCS (includes EG:13063)	1.723
10347724	SLC4A3	1.72
10494369	SF3B4	1.697
10406229	PCSK1	1.68
10456353	GRP	1.678
10359861	MGST3	1.673
10356329	NCL	1.662
10424119	NOV	1.655
10509113	FUSIP1	1.654
10454306	ZFP35	1.653
10357833	ATP2B4	1.652
10486041	MEIS2	1.649
10566346	TRIM5	1.642
10440794	C21ORF45	1.641
10388154	MED31	1.636
10540227	KBTBD8	1.635
10472376	SCN2A	1.616
10357300	DPP10	1.606
10530393	GABRG1	1.604
10514128	TTC39B	1.593
10543369	CADPS2	1.591
10414693	TOX4	1.58
10588899	GPX1	1.577
10435383	PTPLB	1.576
10409876	CTLA2A	1.574
10476725	LOC388789	1.569
10493995	S100A10	1.568
10495896	CAMK2D	1.567
10388302	OR1A1	1.566
10608422	RMI1	1.552
10443459	SFRS3	1.552
10484283	PDE1A	1.551
10491885	PCDH10	1.546
10425257	POLR2F	1.546
10500327	HIST2H3C2	1.545
10593213	RBM7	1.541
10405994	MED10	1.537
10542981	GMFG	1.536
10563858	GABRG3	1.532
10423953	TRHR	1.531
10508711	TAF12	1.53
10395538	PNPLA8	1.526
10378855	SSH2	1.525
10407337	HCN1	1.523
10482500	RND3	1.523
10542750	MED21	1.522
10498018	PCDH18	1.522
10454077	TAF4B	1.521
10420268	GZMH	1.52
10557058	POLR3E	1.52
10604347	SMARCA1	1.519
10508614	FABP3	1.518
10406852	CNN3	1.509
10375935	SKP1	1.509
10411690	RAD17	1.508
10530641	USP46	1.508
10364455	CDC34 (includes EG:997)	1.501
10398996	CRIP2	1.501
10480891	UBAC1	1.501
10467124	ACTG2 (includes EG:72)	-1.505
10527870	KL	-1.505
10548879	MGP	-1.509
10351224	F5	-1.533
10407390	PTBP1	-1.552
10586865	ALDH1A2	-1.556
10365983	LUM	-1.584
10428619	ENPP2	-2.1
10395389	SOSTDC1	-2.201
10454192	TTR	-2.359
10423049	PRLR	-2.504
10436958	CLIC6	-2.614
10436947	KCNE2	-2.624

## Sheet: WT Hipp 1wk
Affymetrix ID	Gene Symbol	1 wk
10584576	HSPA8	2.503
10375062	HBQ1 (includes EG:3049)	1.887
10553501	SLC17A6	1.793
10462621	IFIT3	1.707
10540227	KBTBD8	1.672
10581654	CALB2	1.668
10454306	ZFP35	1.649
10497752	CARHSP1	1.617
10463016	CYP2C8	1.607
10519717	SEMA3A	1.597
10428012	ROPN1L	1.559
10363735	EGR2	1.541
10434121	TSSK1B	1.515
10531290	RCHY1	1.507
10345007	TFAP2D	1.505
10416195	NKX3-1	1.5
10423894	TM7SF4	1.5
10358339	CFH	-1.504
10351224	F5	-1.535
10464471	GAL	-1.54
10480414	C10ORF63	-1.588
10453705	RAB18	-1.625
10407390	PTBP1	-1.683
10561187	MIA	-1.738
10548879	MGP	-1.739
10602261	HTR2C	-1.745
10344897	SULF1	-1.759
10365983	LUM	-1.796
10436947	KCNE2	-1.964
10395389	SOSTDC1	-2.241
10428619	ENPP2	-2.545
10423049	PRLR	-2.651
10436958	CLIC6	-3.756
10454192	TTR	-5.968

## Sheet: DKO Hipp 0hr
Affymetrix ID	Gene Symbol	0 hr
10351039	GAS5	1.678
10583203	PHXR4	1.613
10562657	ZNF624	1.609
10373452	C1ORF51	1.541
10427454	CARD6	1.527
10562169	HAMP	1.521
10493860	SPRR2B	1.509
10520763	GCKR	1.507
10456353	GRP	-1.61
10603878	UXT	-1.616
10559547	TNNT1	-1.646
10372139	NTS	-2.102

## Sheet: DKO Hipp 1hr
Affymetrix ID	Gene Symbol	1 hr
10363735	EGR2	2.335
10584576	HSPA8	1.992
10497752	CARHSP1	1.693
10378855	SSH2	1.59
10419288	GCH1	1.558
10345762	IL1R1	1.543
10481627	LCN2	1.523
10409970	ZNF624	1.521
10574456	CKLF	1.514
10493108	CRABP2	-1.508
10372139	NTS	-1.512
10456699	ACAA2	-1.525
10358982	MR1	-1.525
10388389	HIC1	-1.533
10588037	RBP1	-1.536
10606186	SLC16A2	-1.542
10478525	WFDC2	-1.556
10449687	RSPH1	-1.597
10587880	PCOLCE2 (includes EG:26577)	-1.607
10419356	OTX2	-1.63
10495712	ABCA4	-1.632
10569008	COX8B	-1.696
10407327	EMB	-1.759
10478048	LBP	-1.975
10389877	WFIKKN2	-2.067
10344897	SULF1	-2.251
10527870	KL	-2.266
10602033	CLDN2	-2.299
10351224	F5	-2.652
10438769	CLDN1	-2.909
10395389	SOSTDC1	-3.122
10428619	ENPP2	-3.163
10436947	KCNE2	-3.241
10602261	HTR2C	-3.683
10436958	CLIC6	-4.023
10423049	PRLR	-4.474
10454192	TTR	-8.197

## Sheet: DKO Hipp 48hr
Affymetrix ID	Gene Symbol	48 hr
10570741	DEFB1	1.54
10418410	PRKCD	1.519
10446229	TNFSF9	1.518
10415784	TRIM13	1.507
10424400	MYC	-1.501
10412207	GPX8	-1.502
10543428	IQUB	-1.502
10427796	NPR3	-1.504
10506301	LEPR	-1.515
10547820	LRRC23	-1.529
10440091	COL8A1	-1.539
10449661	TFF2	-1.539
10367036	RDH16	-1.541
10534862	PCOLCE	-1.545
10419356	OTX2	-1.546
10532839	TRPV4	-1.546
10493114	NES	-1.547
10357488	CD55	-1.553
10409314	MSX2	-1.557
10603066	ACE2	-1.561
10588037	RBP1	-1.564
10425161	LGALS1	-1.567
10538459	AQP1	-1.581
10606355	CYSLTR1	-1.588
10458894	LOX	-1.605
10407281	ESM1	-1.63
10418898	PPYR1	-1.632
10381962	ACE	-1.635
10396606	SYNE2	-1.674
10606186	SLC16A2	-1.678
10456353	GRP	-1.681
10441530	SYTL3	-1.681
10495712	ABCA4	-1.701
10464391	EMX2	-1.705
10424119	NOV	-1.768
10603878	UXT	-1.811
10407327	EMB	-1.835
10438769	CLDN1	-1.891
10432918	KRT8	-1.893
10478525	WFDC2	-1.9
10438064	VPREB1 (includes EG:7441)	-1.902
10569008	COX8B	-1.944
10478048	LBP	-1.96
10602033	CLDN2	-1.979
10344897	SULF1	-2.099
10389877	WFIKKN2	-2.253
10602261	HTR2C	-2.4
10351224	F5	-2.465
10395389	SOSTDC1	-2.586
10372139	NTS	-2.766
10527870	KL	-2.786
10428619	ENPP2	-3.178
10423049	PRLR	-3.562
10436947	KCNE2	-4.583
10436958	CLIC6	-4.825
10454192	TTR	-4.835

## Sheet: DKO Hipp 1wk
Affymetrix ID	Gene Symbol	1 wk
10460108	GNPNAT1	1.704
10584194	SRPR	1.677
10351039	GAS5	1.676
10583203	PHXR4	1.615
10513141	PTPN3	1.592
10519555	ABCB1B	1.584
10472376	SCN2A	1.582
10598976	TIMP1	1.565
10409970	ZNF624	1.557
10596279	DNAJC13	1.556
10594802	FAM63B	1.554
10503264	CCNE2	1.551
10412559	SLBP	1.544
10546760	DDX3X	1.522
10407358	PAIP1	1.507
10378855	SSH2	1.506
10450154	HLA-DQA1	-1.501
10347277	IGFBP2	-1.502
10550217	CRXOS1	-1.504
10548879	MGP	-1.505
10346799	ICOS	-1.507
10483081	FAP	-1.509
10502224	SGMS2	-1.51
10529875	LDB2	-1.512
10390170	NXPH3	-1.513
10462621	IFIT3	-1.515
10467258	MYOF	-1.528
10407327	EMB	-1.537
10360674	MIXL1	-1.539
10533360	9330129D05RIK	-1.545
10498852	RXFP1	-1.548
10383511	TEX19.1	-1.548
10495712	ABCA4	-1.555
10496438	ADH1C (includes EG:126)	-1.556
10557300	AQP8	-1.566
10500345	TERC (includes EG:7012)	-1.566
10587880	PCOLCE2 (includes EG:26577)	-1.572
10425161	LGALS1	-1.578
10441530	SYTL3	-1.592
10365983	LUM	-1.597
10569008	COX8B	-1.603
10412207	GPX8	-1.619
10432236	RND1	-1.665
10381962	ACE	-1.707
10438064	VPREB1 (includes EG:7441)	-1.711
10432918	KRT8	-1.715
10543428	IQUB	-1.722
10538459	AQP1	-1.751
10588037	RBP1	-1.775
10603878	UXT	-1.792
10478525	WFDC2	-1.808
10440091	COL8A1	-1.843
10419356	OTX2	-1.903
10478048	LBP	-1.939
10351224	F5	-1.959
10602033	CLDN2	-1.995
10438769	CLDN1	-2.046
10396608	SYNE2	-2.115
10344897	SULF1	-2.299
10527870	KL	-2.448
10602261	HTR2C	-2.669
10389877	WFIKKN2	-2.679
10372139	NTS	-2.744
10423049	PRLR	-2.745
10395389	SOSTDC1	-2.836
10436947	KCNE2	-3.205
10428619	ENPP2	-3.551
10436958	CLIC6	-4.744
10454192	TTR	-8.625
