# Supplementary material for: Temporal and Regional Regulation of Gene Expression by Calcium-Stimulated Adenylyl Cyclase Activity during Fear Memory
Source: PLoS One. 2010 Oct 14;5(10):e13385. doi: 10.1371/journal.pone.0013385 (PMC2954788; doi:10.1371/journal.pone.0013385)
Supplement: Table S7 — The primer sequences used for RT-PCR analysis. (0.02 MB XLS) [file pone.0013385.s008.xls]

## Sheet: Sheet1
Table S7. Primer sequences for RT-PCR
Gene symbol	Affymetrix probe ID	Accession ID	Forward primer	Reverse primer
Adcy8	10429029	NM_009623	CACACTTACCTGCAATACAGCG	GCTCGTCCTCCACATTGGTC
Egr2	10363735	NM_010118	TGCAAGTGTCCTCTGTGCCTTG	AGGCATCCTGTACACATGCAGAC
Enpp2	10428619	NM_015744	TTTCCATCTTCGAGGGCGAGAG	GCTTGGTGGCTGTAATCCATAGCG
Fos	10397346	NM_010234	ACAGATACACTCCAAGCGGAGAC	TGGCAATCTCAGTCTGCAACGC
Gapdh	10368612	NM_008084	ATTGTGGAAGGGCTCATGAC	AGTGGATGCAGGGATGATGT
Lynx1	10429515	NM_011838	TGACCACACGAACTTACTTCACC	GCAGATGCATGCTTGGAATAGCC
Nts	10372139	NM_024435	AGAGCCCTGGAGGCAGATCTATTG	GGAGGACTTGCTTTGCTGATCTTG
Slc11a2	10432573	NM_008732	GTATGTGTACCGCTGAGTGTTCC	AGCCTCAGACCTCTGCTAACAC
Syt10	10431625	NM_018803	GGACATCACTGGGTCATCAGATCC	AAGTCTTCGGCCCTCACACATC
Taf2	10428648	NM_001081288	TGCTTGGCACAGGCTTTAGCAC	TCAGCACCCATTCATCAGACCAAG
