# Supplementary material for: Temporal and Regional Regulation of Gene Expression by Calcium-Stimulated Adenylyl Cyclase Activity during Fear Memory
Source: PLoS One. 2010 Oct 14;5(10):e13385. doi: 10.1371/journal.pone.0013385 (PMC2954788; doi:10.1371/journal.pone.0013385)
Supplement: Table S8 — Amygdala gene cluster list. The table lists the genes represented within each cluster in the amygdala. (0.26 MB XLS) [file pone.0013385.s009.xls]

## Sheet: WT Cluster 1
Table S8.
Gene Symbol	0 hr	1 hr	48 hr	1 wk
2610301H18RIK	1.10191	1.16473	1.64718	1.24833
4930407I10RIK	1.17283	1.30134	1.71713	1.50525
4930481F22RIK	1.08673	1.02811	1.51572	1.54756
ALOXE3	1.1487	1.26576	1.50525	1.42405
ANKRD33	1.50525	1.33793	1.85318	1.6358
ARHGEF10L	1.22264	1.11729	1.52626	1.54756
AVIL	1.31039	1.16473	1.52626	1.30134
BC013712	1.29235	1.14076	1.60214	1.52626
CBFA2T3H	1.31951	1.17283	1.51572	1.46409
CCDC120	1.23114	1.10957	1.46409	1.51572
CHRM4	1.40444	1.20581	1.64718	1.54756
CLDND2	1.22264	1.18921	1.49485	1.24833
CPZ	1.18099	1.14076	1.52626	1.43396
CRYBB2	1.23114	1.16473	1.52626	1.41421
CYP26A1	1.14076	1.1487	1.6245	1.31039
D330050I23RIK	1.28343	1.11729	1.61328	1.3566
DHRSX	1.24833	1.07177	1.59107	1.59107
DMRT2	1.20581	1.01396	1.51572	1.34723
DMRTA1	1.21419	1.00696	1.77769	1.30134
DSP	1.03526	1	1.56917	1.43396
DUOXA1	1.21419	1.10191	1.60214	1.29235
DUPD1	1.20581	1.09429	1.48452	1.53688
EG266459	1.1487	1.00696	1.6245	1.11729
EG544888	1.26576	1.17283	1.55833	1.48452
EG546150	1.03526	1.04247	1.53688	1.31039
EG622129	1.15669	1.10191	1.52626	1.32869
EG623166	1.16473	1.17283	1.59107	1.30134
ELA3	1.07177	1.08673	1.64718	1.36604
ENSMUSG00000075035	1.1487	1.10191	1.56917	1.31039
ENTPD8	1.26576	1.05702	1.55833	1.49485
EPX	1.27456	1.05702	1.50525	1.23114
FCRL5	1.18921	1.05702	1.51572	1.45397
GALNTL2	1.23114	1.07177	1.50525	1.16473
GLYCAM1	1.28343	1.11729	1.55833	1.40444
GM854	1.10191	1.07923	1.55833	1.52626
H2-Q6	1.36604	1.31039	1.69349	1.41421
H2-Q8	1.09429	1.01396	1.55833	1.20581
HES3	1.18921	1.09429	1.58008	1.23971
HOXB9	1.24833	1.20581	1.50525	1.51572
IL13	1.27456	1.12506	1.59107	1.40444
IL9R	1.1487	1.13288	1.56917	1.32869
ISL2	1.23971	1.18921	1.60214	1.51572
ITGB4	1.20581	1.07177	1.50525	1.48452
KLK15	1.19748	1.02101	1.51572	1.36604
KLK1B11	1.02811	1.03526	1.91853	1.36604
KRT17	1.19748	1.18921	1.56917	1.48452
KRT71	1.02101	1.03526	1.61328	1.31039
KRT83	1.33793	1.04972	1.71713	1.49485
LAD1	1.16473	1.22264	1.61328	1.44393
LCN9	1.24833	1.17283	1.50525	1.43396
LHX2	1.37554	1.17283	1.59107	1.34723
LILRB3	1.28343	1.04247	1.65864	1.56917
LOC383531	1.14076	1.05702	1.53688	1.51572
LOC665370	1.10191	1.29235	1.75321	1.25701
LOC667233	1.25701	1.07177	1.64718	1.37554
LOC668321	1.20581	1.1487	1.6358	1.58008
LOC668919	1.02101	-1.05702	1.84038	1.39474
LOC670496	1.26576	1.23114	1.65864	1.52626
LY6G5B	1.22264	1.07923	1.53688	1.60214
MCHR1	1.22264	1.05702	1.52626	1.6358
MIP	1.24833	1.12506	1.49485	1.50525
MMP9	1.33793	1.21419	1.54756	1.41421
MSI1	1.21419	1.05702	1.58008	1.21419
NKX2-6	1.34723	1.1487	1.6245	1.52626
NRTN	1.10191	1.07177	1.59107	1.34723
OASL1	1.09429	1.18099	1.55833	1.19748
OLFR1138	1.04247	1.21419	1.50525	1.23971
OLFR118	1.23114	1.33793	1.91853	1.82766
OLFR1200	1.16473	1.06437	1.49485	1.32869
OLFR1329 // OLFR1329	1.26576	1.18921	1.60214	1.27456
OLFR1395	1.46409	1.27456	1.65864	1.46409
OLFR197	1.34723	1.1487	1.86607	1.64718
OLFR213	1.27456	1.18921	1.98618	1.21419
OLFR311 // OLFR311	1.28343	1.18921	1.51572	1.52626
OLFR447	1.13288	1.17283	1.54756	1.3566
OLFR491	1.13288	1.00696	1.51572	1.20581
OLFR632	1.20581	1.15669	1.58008	1.29235
OLFR645	1.25701	1.23971	1.52626	1.44393
OLFR91	1.25701	1.1487	1.52626	1.32869
ORAI2	1.10957	1.12506	1.50525	1.22264
OSBPL5	1.11729	1.1487	1.50525	1.17283
OSTA	1.12506	1.02101	1.50525	1.22264
PAK4	1.28343	1.1487	1.64718	1.61328
PIGR	1.3566	1.26576	1.70527	1.37554
PLEKHG4	1.23114	1.09429	1.51572	1.45397
POU4F3	1.25701	-1.00696	1.68179	1.50525
PP11R	1.17283	1.07177	1.51572	1.50525
PRF1	1.25701	1.11729	1.52626	1.39474
RAB3D	1.26576	1.10191	1.56917	1.3566
RBP3	1.23971	1.03526	1.6245	1.31951
RDH7	1.26576	1.12506	1.70527	1.69349
RHOX6	1.46409	1.05702	2.02792	1.53688
RILP	1.1487	-1.08673	1.54756	1.20581
RNASE1	1.27456	1.09429	1.53688	1.51572
SFRP5	1.23114	1.30134	1.79005	1.43396
SHMT1	1.14076	1.02811	1.49485	1.38511
SLC12A3	1.01396	1.03526	1.54756	1.18099
STFA1	1.30134	1.04247	1.85318	1.40444
TCAM1	1.1487	1.04247	1.49485	1.39474
TCP11	1.29235	1.15669	1.51572	1.50525
THSD3	1.31951	1.15669	1.65864	1.53688
TMEM166	1.1487	-1.01396	1.6358	1.42405
TNFRSF25	1.18099	1.04972	1.50525	1.23971
TRAPPC6A	1.27456	1.11729	1.54756	1.30134
TRP63	1.29235	1.24833	1.59107	1.40444
TRPM8	1.23971	1.10191	1.52626	1.55833
UMOD	1.08673	-1.02811	1.50525	1.23114

## Sheet: WT Cluster 2
Gene Symbol	0 hr	1 hr	48 hr	1 wk
1700001K19RIK	1.33793	-1.08673	1.47427	1.49485
1700018M17RIK	1.33793	1.00696	1.6245	1.44393
1700024G10RIK	1.28343	1.02811	1.29235	1.51572
2310076L09RIK	1.27456	1.04972	1.47427	1.68179
4930577N17RIK	1.50525	1.17283	1.32869	1.50525
4933400F03RIK	1.51572	1.09429	1.49485	1.33793
ABCG8	1.44393	1.09429	1.34723	1.61328
ACTR5	1.3566	1	1.70527	1.49485
ADAMTS7	1.39474	1.10957	1.33793	1.68179
ALPK1	1.97247	1.09429	1.56917	1.49485
ALX3	1.45397	1.17283	1.39474	1.68179
ANKRD1	1.54756	1.13288	1.55833	1.59107
ARPM1	1.38511	1.13288	1.51572	1.34723
ATOH7	1.38511	1.04247	1.6245	1.55833
ATP8B3	1.34723	1.1487	1.52626	1.53688
AU023871	1.36604	1.19748	1.38511	1.53688
AY702102	1.28343	-1.08673	1.54756	1.39474
AYM1	1.41421	1.11729	1.56917	1.6245
CD209E	1.45397	1.07923	1.50525	1.59107
CD3E	1.42405	1.03526	1.71713	1.58008
CDC42EP4	1.39474	1.11729	1.50525	1.46409
CDKN2B	1.64718	1.31039	1.61328	1.64718
CEBPE	1.26576	-1.02811	1.44393	1.55833
CES5	1.3566	1.02101	1.56917	1.40444
COL11A2	1.32869	1.10191	1.44393	1.53688
COL14A1	1.21419	1.05702	1.30134	1.49485
COL4A5	1.30134	1.13288	1.48452	1.49485
COL9A1	1.33793	1.16473	1.42405	1.55833
CSF3R	1.51572	1.04247	1.46409	1.31951
CTRB1	1.31951	1.14076	1.50525	1.58008
CTRC	1.31039	-1.01396	1.41421	1.54756
CYP2D40	1.20581	1.04972	1.34723	1.52626
CYP2D9	1.32869	1.02811	1.30134	1.55833
CYP2G1	1.42405	1.05702	1.54756	1.24833
DACT3	1.29235	-1.10191	1.45397	1.49485
DLX2	1.44393	1.09429	1.59107	1.53688
DUX	1.41421	1.13288	1.54756	1.64718
EG329763	1.36604	1.04972	1.3566	1.67018
EG544710	1.43396	1.1487	1.81504	1.94531
EG624855	1.52626	1.20581	1.38511	1.46409
EGFL8	1.31039	1.06437	1.42405	1.52626
ENTPD3	1.52626	1.04247	1.44393	1.3566
ESPNL	1.24833	1.01396	1.43396	1.54756
EXOSC5	1.46409	1.18099	1.38511	1.59107
F12	1.31039	1.06437	1.6245	1.6358
FGF22	1.37554	1.10191	1.40444	1.59107
GCM1	1.65864	1.26576	1.49485	1.56917
GFOD2	1.50525	1.12506	1.44393	1.34723
GFRA3	1.3566	-1.04972	1.36604	1.70527
GIF	1.33793	1.07923	1.27456	1.50525
GLULD1	1.21419	1	1.40444	1.58008
GM757	1.56917	1.10957	1.59107	1.79005
GPR81	1.55833	1.07177	1.75321	1.58008
GPR97	1.22264	-1.07177	1.25701	1.59107
HGFAC	1.34723	-1.04247	1.49485	1.34723
HOXA4	1.29235	1	1.54756	1.50525
INTS5	1.46409	1.14076	1.32869	1.54756
IQGAP3	1.38511	1.15669	1.55833	1.33793
IRX3	1.61328	1.02811	1.52626	1.54756
KCNQ4	1.28343	-1.01396	1.6245	1.58008
KCTD19	1.29235	1.00696	1.41421	1.55833
KLF17	1.6358	1.02101	1.24833	1.58008
KLK1	1.34723	1.02811	1.51572	1.45397
KLK4	1.37554	1.06437	1.52626	1.64718
KRTAP17-1	1.25701	-1.01396	1.54756	1.59107
LCE1B	1.41421	1.14076	1.55833	1.8025
LCE3B	1.61328	1.08673	1.25701	1.6358
LINGO4	1.53688	1.19748	1.65864	1.77769
LMNB2	1.25701	1.04972	1.33793	1.59107
LOC100040312	1.31039	1.06437	1.42405	1.56917
LOC100041397	1.43396	-1.22264	1.53688	1.31951
LOC100045396	1.27456	1.02101	1.52626	1.68179
LOC100047728	1.29235	-1.03526	1.54756	1.31951
LOC100048255	1.28343	1.01396	1.58008	1.60214
LOC546630	1.76541	1.00696	1.70527	1.94531
LOC631101	1.51572	1.12506	1.45397	1.56917
LOC664856	1.36604	-1.10957	1.59107	1.77769
LOC671003	1.32869	-1.09429	1.6358	1.47427
LOC677250	1.28343	-1.01396	1.7411	1.54756
MAFA	1.40444	-1.04972	1.70527	1.43396
MAGEA10	1.25701	1.02811	1.53688	1.60214
MILL1	1.48452	1.10957	1.52626	1.46409
MRGPRE	1.37554	1.04972	1.45397	1.71713
MYBPC3	1.32869	1.15669	1.52626	1.53688
NGFR	1.20581	1	1.41421	1.53688
NHLRC1	1.25701	1.10957	1.41421	1.49485
OLFR1342	1.28343	1.00696	1.40444	1.58008
OLFR1349	1.24833	-1.02101	1.50525	1.59107
OLFR1388	1.21419	-1.10957	1.27456	1.51572
OLFR1425	1.31039	1.07177	1.45397	1.56917
OLFR1437	1.29235	-1.00696	1.36604	1.53688
OLFR330	1.27456	-1.10191	1.38511	1.6245
OLFR332	1.54756	1.05702	1.6358	1.31951
OLFR367	1.36604	1.13288	1.42405	1.79005
OLFR463	1.29235	-1.01396	1.41421	1.69349
OLFR523	1.40444	-1.00696	1.44393	1.52626
OLFR654	1.31039	1.05702	1.44393	1.60214
OLFR767	1.55833	1.22264	1.71713	1.89212
OLFR97	1.49485	1.24833	1.44393	1.54756
PLAC1	1.31039	1.01396	1.50525	1.29235
PLCXD1	1.27456	1.07923	1.32869	1.55833
PODNL1	1.38511	1.21419	1.43396	1.58008
PRH1	1.31951	1.02811	1.67018	1.59107
PRM3	1.29235	1.04972	1.50525	1.33793
PRP2	1.46409	1.05702	2.08493	2.08493
QRFP	1.28343	1.07923	1.48452	1.6358
RIPK4	1.19748	1.02101	1.31951	1.56917
RSPO4	1.6358	1.08673	1.65864	1.79005
RTP2	1.42405	1.20581	1.43396	1.52626
SBPL	1.42405	1.12506	1.43396	1.55833
SDS	1.27456	1.02811	1.55833	1.49485
SEC31B	1.49485	1.12506	1.54756	1.47427
SFTPD	1.30134	1.02811	1.44393	1.52626
SLC22A7	1.30134	1.03526	1.48452	1.52626
SLC2A4	1.31039	1.14076	1.30134	1.55833
SLC4A1	1.24833	1.08673	1.44393	1.58008
SMTNL1	1.25701	-1.02101	1.31951	1.65864
SPON2	1.45397	1.09429	1.75321	1.67018
STK11IP	1.60214	1.03526	1.8025	1.6358
TAAR5	1.54756	1.24833	1.6358	1.58008
TBC1D10A	1.43396	-1.03526	1.31951	1.50525
TBC1D10B	1.24833	-1.03526	1.31951	1.50525
TEAD3	1.31039	-1.05702	1.56917	1.42405
TEX19	1.24833	1.04972	1.47427	1.53688
TMEM82	1.50525	1.07923	1.60214	1.64718
TNS4	1.20581	-1.02811	1.34723	1.49485
TRAV9-2	1.38511	1.11729	1.53688	1.7411
TRIM52	1.45397	-1.00696	1.44393	1.7411
TSSK6	1.58008	1.30134	1.54756	1.86607
UPK2	1.29235	-1.00696	1.59107	1.44393
VMO1	1.33793	-1.01396	1.31951	1.59107
VWC2	1.43396	1.16473	1.30134	1.50525
WFDC10	1.3566	1.01396	1.44393	1.59107
WNT6	1.3566	1.14076	1.31039	1.59107
ZMYND15	1.42405	1	1.55833	1.71713

## Sheet: WT Cluster 3
Gene Symbol	0 hr	1 hr	48 hr	1 wk
2010317E24RIK	1.18921	1.12506	1.47427	1.60214
4930403L05RIK	1.23971	1.18099	1.31039	1.51572
4932431P20RIK	1.30134	1.27456	1.47427	1.64718
9330154J02RIK	1.27456	1.33793	1.39474	1.65864
A930005F02RIK	1.19748	1.13288	1.25701	1.54756
AI132487	1.17283	1.10957	1.30134	1.53688
ART2B	1.24833	1.20581	1.47427	1.55833
BTNL9	1.06437	1.04247	1.36604	1.54756
C1QL2	1.14076	1	1.24833	1.6245
C1QL4	1.00696	1.00696	1.23114	1.52626
CAPNS2	1.11729	1.32869	1.53688	1.79005
CCNO	1.21419	1.23114	1.47427	1.59107
CDC6	-1.07923	1.22264	1.24833	1.53688
CDCP2	1.23971	1.26576	1.58008	1.93187
CDR2L	1.26576	1.23114	1.49485	1.6358
CDRT4	1.21419	1.17283	1.34723	1.53688
CHST3	1.13288	1.05702	1.36604	1.49485
CLDN13	1.09429	1.00696	1.42405	1.81504
CLEC4F	1.28343	1.15669	1.36604	1.54756
COL3A1	1.1487	1.09429	1.50525	1.58008
DBX1	1.26576	1.12506	1.61328	1.75321
DEFB35	1.23971	1.36604	1.7411	1.87905
DRD4	1.03526	1.04247	1.18921	1.54756
EG330496	1.16473	1.18099	1.64718	1.70527
EG434215	1.05702	1.05702	1.23114	1.61328
EG547347	1.16473	1.02811	1.25701	1.60214
EG622139	1.1487	1.27456	1.49485	1.53688
EG653016	1.20581	1.07923	1.39474	1.50525
EVX1	1.18099	1.08673	1.46409	1.55833
F830002L21RIK	1.22264	1.23114	1.55833	1.67018
FFAR2	1.18921	1.01396	1.31039	1.6245
FOXA1	1.13288	1.07923	1.48452	1.59107
GAL3ST1	1.3566	1.18099	1.60214	1.72907
GDF15	1.16473	1.07177	1.33793	1.6245
GFI1B	1.10191	1.00696	1.28343	1.50525
GM1549	1.12506	1.12506	1.27456	1.55833
GPR133	1.18099	1.15669	1.34723	1.55833
GPR157	1.19748	1.07923	1.31951	1.49485
H2-EB1	1.07177	1.10191	1.40444	1.54756
HIC2	1.10957	1.14076	1.28343	1.54756
HMGA2	1.25701	1.28343	1.45397	1.49485
HOXD4	1.03526	1.09429	1.36604	1.55833
HSD17B2	1.26576	1.13288	1.31951	1.54756
HTR3B	1.20581	1.14076	1.33793	1.51572
IKZF3	1.13288	1.00696	1.27456	1.61328
ILDR1	1.18921	1.08673	1.44393	1.59107
ITGA7	1.09429	1.03526	1.39474	1.53688
KCNK5	1.09429	1.10191	1.24833	1.52626
KLRB6	1.07923	1.08673	1.18921	1.55833
KRT23	1.18099	1.08673	1.32869	1.67018
KRT76	1.1487	1.1487	1.23971	1.51572
LCE3A	1.23114	1.10191	1.49485	2.21914
LCN3	1.14076	1.02811	1.23971	1.52626
LOC100042107	1.19748	1.42405	1.49485	1.53688
LOC100043722	1.14076	1.41421	1.58008	1.58008
LOC384021	1.25701	1.16473	1.29235	1.65864
LOC436219	1.28343	1.11729	1.43396	1.67018
LOC640094	1.23971	1.10191	1.50525	1.68179
LOC666840	1.02811	-1.02811	1.26576	1.56917
LOC666909	1.26576	1.15669	1.81504	2.12874
MSX2	1.10191	1.02811	1.39474	1.7411
MYH6	1.05702	1.13288	1.26576	1.6358
NKX6-1	1.14076	1.04247	1.51572	1.6245
OLFR1321	1.14076	1.03526	1.3566	1.54756
OLFR1331	1.05702	-1.00696	1.28343	1.65864
OLFR1510	1.10191	1.02101	1.31951	1.58008
OLFR216	1.28343	1.1487	1.29235	1.64718
OLFR234	1.18921	1.23971	1.36604	1.56917
OLFR26	1.15669	1.1487	1.3566	1.51572
OLFR272	1.23971	1.12506	1.43396	1.54756
OLFR273	1.39474	1.24833	1.50525	1.86607
OLFR601	1.21419	1.07177	1.25701	1.59107
OLFR63	1.14076	1.04247	1.43396	1.51572
OLFR656	1.23971	1.25701	1.47427	1.91853
OPLAH	1.24833	1.18921	1.39474	1.56917
OTTMUSG00000018066	1.07177	1.05702	1.32869	1.69349
PAX7	1.18099	1.04972	1.43396	1.52626
PCDH12	1.31951	1.23971	1.43396	1.77769
PDCD1	1.26576	1.17283	1.3566	1.54756
PLA2G10	1.1487	1.04972	1.33793	1.49485
PRSS29	1.12506	1.07177	1.51572	1.6245
RABEP2	1.06437	1.08673	1.34723	1.58008
RHOH	1.31039	1.22264	1.65864	1.71713
RP23-25C1.8	1.04247	1.26576	1.29235	1.61328
RRAD	1.13288	1.12506	1.16473	1.54756
RXFP3	1.1487	1.07177	1.19748	1.51572
S3-12	1.29235	1.25701	1.60214	1.65864
SERPINA3A	1.12506	1.02101	1.33793	1.56917
SLC26A9	1.19748	1.10191	1.27456	1.54756
SLCO2A1	1.1487	1.05702	1.36604	1.67018
SPAG5	1.23971	1.45397	1.48452	1.53688
SRD5A2	1.12506	1.10191	1.34723	1.53688
TEX22	1.13288	1.10957	1.26576	1.55833
TFF2	1.11729	1.03526	1.19748	1.52626
TMEM16G	1.14076	1.02101	1.32869	1.52626
TMEM61	1.27456	1.23971	1.31951	1.52626
TRIM15	1.27456	1.23971	1.41421	1.61328
TUBB1	-1.01396	1.05702	1.26576	1.53688
UHRF1	1.26576	1.15669	1.3566	1.70527

## Sheet: WT Cluster 4
Gene Symbol	0 hr	1 hr	48 hr	1 wk
0610008F07RIK	1.07923	-1.03526	1.11729	1.52626
1100001E04RIK	1.07923	-1.17283	-1.01396	1.6358
ALPI	1.14076	1.09429	1.1487	1.51572
APOB48R	1.27456	1.02811	1.20581	1.53688
ATP6V1G3	1.23971	1.11729	1.05702	1.54756
AU024076	1.24833	1.12506	1.15669	1.52626
BHLHB4	1.11729	-1.00696	1.12506	1.54756
CDX2	1.12506	1.01396	1.16473	1.56917
CXCR3	1.12506	1.00696	1.19748	1.51572
CYP24A1	1.22264	-1.01396	1.09429	1.65864
CYP2C39	1.31951	1.14076	1.20581	1.60214
EG435337	1.00696	-1.01396	-1.00696	1.50525
EG666875	1.22264	1.02101	1.25701	1.6358
ERBB2	1.34723	1.01396	1.13288	1.52626
IL12A	1.50525	-1.02101	1.21419	1.76541
ITGAL	1.12506	-1.00696	1.10957	1.50525
KCTD7	1.21419	1.09429	1.20581	1.59107
LY6D	1.1487	-1.10191	1.19748	1.60214
NMU	1.25701	1.09429	1.21419	1.53688
NPPC	1.20581	1.10191	1.12506	1.54756
OAS1F	1.12506	-1.03526	1.10957	1.64718
OLFR1015	1.21419	1.07177	1.23971	1.50525
OLFR1193	1.25701	1.04972	1.10191	1.50525
OLFR20	1.29235	-1.01396	1.22264	1.60214
OLFR285	1.21419	-1.05702	1.1487	1.56917
OLFR527	1.08673	-1.07177	1.12506	1.58008
OLFR776	1.25701	-1.04972	1.08673	1.52626
OLFR981	1.13288	1.00696	1.19748	1.59107
OVOL1	1.24833	1.01396	1.24833	1.6358
PAPLN	1.04247	-1.10191	1.11729	1.52626
PAWR	1.31951	1.1487	1.23971	1.54756
PIWIL1	1.21419	1.10191	1.21419	1.54756
REM1	1.10957	-1.04247	1.07923	1.54756
SLC28A3	1.08673	-1.15669	1.01396	1.50525
SLC4A11	1.10957	1.06437	1.14076	1.55833

## Sheet: WT Cluster 5
Gene Symbol	0 hr	1 hr	48 hr	1 wk
1110028A07RIK	1.06437	-1.02101	1.38511	1.6245
4930474N05RIK	1.20581	-1.01396	1.40444	1.56917
ADAMTS14	1.18921	-1.00696	1.38511	1.60214
ADRB1	1.17283	-1.16473	1.26576	1.50525
AMBP	1.18099	-1.01396	1.37554	1.51572
APOA5	1.18921	-1.02811	1.53688	1.51572
ASB9	-1.02101	-1.10191	1.36604	1.51572
ASGR2	1.10191	-1.01396	1.50525	1.53688
C730027J19RIK	1.05702	-1.04972	1.36604	1.8025
CARD11	1.06437	-1.12506	1.50525	1.32869
CASP9	1.21419	-1.04972	1.30134	1.61328
CCDC63	1.11729	1	1.46409	1.65864
CLDN9	1.04247	-1.04247	1.21419	1.52626
COL9A3	1.22264	-1.05702	1.56917	1.55833
CRIM2	1.19748	-1.07923	1.30134	1.52626
DEF6	1.28343	-1.01396	1.71713	1.7411
EAPA2	1.16473	-1.07177	1.27456	1.54756
EG330513	1.01396	-1.06437	1.45397	1.51572
FAIM3	1.26576	-1.08673	1.58008	1.56917
FOXI2	1.27456	-1.09429	1.6358	1.75321
FSCN2	-1.07177	-1.13288	1.24833	1.52626
FTHL17	1.09429	-1.02101	1.51572	1.47427
GOLT1A	1.11729	-1.04247	1.56917	1.50525
HAMP2	1.07177	-1.12506	1.51572	1.53688
ISG20	1.18921	1.01396	1.50525	1.51572
KISS1	1.10957	-1.08673	1.37554	1.54756
KRTAP5-1	1.15669	1.00696	1.46409	1.53688
KRTAP5-3	1.22264	-1.17283	1.36604	1.54756
LCE1I	1.27456	-1.39474	1.37554	1.49485
LCT	1.16473	-1.14076	1.49485	1.15669
LEFTY2	1.14076	-1.07923	1.75321	1.64718
LIF	1.18921	1.03526	1.46409	1.54756
LOC240156	-1.01396	-1.52626	1.12506	1.47427
LOC432789	1.10191	-1.32869	1.60214	1.40444
LOC636859	1.17283	-1.07923	1.61328	1.72907
LOC670467	1.23114	-1.04247	1.61328	1.52626
LOC676914	1.04972	-1.19748	1.29235	1.54756
MVP	1.10957	-1.04972	1.22264	1.54756
OLFR1336	1.11729	-1.18099	1.53688	1.27456
OLFR1337	1.06437	-1.04247	1.21419	1.51572
OLFR328	1.07923	-1.04247	1.26576	1.50525
OLFR685	1.20581	-1.05702	1.55833	1.70527
OLFR95	1.18099	-1.20581	1.51572	1.17283
OLFR992	1.1487	1.01396	1.47427	1.6358
PGC	1.14076	1.00696	1.29235	1.50525
POPDC3	1.21419	-1.23114	1.51572	1.12506
PRHOXNB	1.18921	-1.06437	1.43396	1.68179
PTPN7	1.03526	-1.09429	1.14076	1.50525
PXT1	1.08673	-1.02811	1.50525	1.45397
RDH16	1.19748	-1.36604	1.44393	1.53688
RHOX9	1.07923	-1.07923	1.31039	1.56917
RORC	1.22264	1	1.47427	1.77769
SLC25A45	1.16473	-1.04247	1.36604	1.54756
SOX1	-1.07923	-1.58008	1.04247	1.13288
SULT5A1	-1.18099	-1.51572	1.08673	1.04972
SYNPO2L	1.04247	-1.05702	1.51572	1.41421
TWIST2	1.13288	-1.08673	1.55833	1.32869
ZBTB12	1.15669	-1.12506	1.51572	1.18099
ZFP473	1.05702	-1.07177	1.42405	1.60214
ZFP775	1.21419	1	1.42405	1.67018

## Sheet: WT Cluster 6
Gene Symbol	0 hr	1 hr	48 hr	1 wk
2010012C16RIK	-1.3566	1.02811	-1.33793	-1.50525
ACTR6	-1.37554	1.02811	-1.46409	-1.51572
AK129341	-1.46409	1.02811	-1.58008	-1.43396
BMI1	-1.23971	1.07923	-1.64718	-1.75321
CCNYL1	-1.28343	1.03526	-1.67018	-1.55833
CHORDC1	-1.3566	1.10191	-1.68179	-1.58008
CRH	-1.79005	1.02101	-2.07053	-1.68179
DDX20	-1.30134	1.02101	-1.25701	-1.49485
DNALC1	-1.45397	1.12506	-1.64718	-1.65864
DUS4L	-1.22264	1.07177	-1.39474	-1.64718
E330009J07RIK	-1.3566	1.14076	-1.8025	-1.60214
ETAA1	-1.51572	1.06437	-1.81504	-1.69349
GHR	-1.34723	1.04972	-1.59107	-1.32869
GNAL	-1.26576	1.12506	-1.43396	-1.52626
GPBP1	-1.18921	1.00696	-1.44393	-1.49485
KLHL1	-1.38511	1.02101	-1.76541	-1.38511
LARP4	-1.23114	1.07923	-1.70527	-1.81504
LOC100040797	-1.38511	1.04247	-1.53688	-1.28343
LOC100048517	-1.43396	1.10191	-1.61328	-1.55833
LOC434275	-1.11729	1.51572	1.02811	-1.07923
LOC665565	-1.51572	1.05702	-1.59107	-1.61328
MGAT4A	-1.22264	1.11729	-1.52626	-1.52626
PCDHB19	-1.29235	1.21419	-1.49485	-1.84038
PLD5	-1.58008	1.10191	-1.79005	-1.44393
PMCH	-1.13288	1.82766	-1.10957	-1.02101
PPP4R2	-1.32869	1.04972	-1.51572	-1.36604
PRDX3	-1.19748	1.03526	-1.24833	-1.50525
PRRG3	-1.18099	1.05702	-1.50525	-1.55833
PTCHD1	-1.32869	1.09429	-1.60214	-1.60214
RARB	-1.24833	1.08673	-1.47427	-1.75321
RGS9	-1.44393	1.04247	-1.82766	-2.08493
RPL22L1	-1.32869	1.10191	-1.51572	-1.56917
SFRS3	-1.31039	1.08673	-1.56917	-1.69349
SNORD61	1.01396	1.76541	1.04972	1.05702
STARD6	-1.28343	1.10957	-1.56917	-1.44393
SYT10	-1.30134	1.01396	-1.52626	-1.39474
TAC1	-1.59107	1.04972	-2.11404	-1.84038
TARSL2	-1.21419	1.01396	-1.39474	-1.59107
TCEAL6	-1.23114	1.04972	-1.42405	-1.7411
THAP2	-1.30134	1.09429	-1.48452	-1.70527
TLK2	-1.21419	1.03526	-1.41421	-1.56917
TMEM126B	-1.33793	1.00696	-1.46409	-1.52626
TMEM68	-1.32869	1.08673	-1.21419	-1.54756

## Sheet: WT Cluster 7
Gene Symbol	0 hr	1 hr	48 hr	1 wk
1700049G17RIK	-1.15669	1.06437	-1.53688	-1.30134
2810487A22RIK	-1.06437	-1.11729	-2	-1.25701
4930488E11RIK	-1.17283	-1.01396	-1.6245	-1.54756
ABCG2	-1.17283	-1.03526	-1.52626	-1.47427
ADCY5	-1.23114	-1.00696	-1.51572	-1.48452
AP1S2	-1.44393	1.04247	-2.15846	-1.6358
API5	-1.17283	-1.07923	-1.6245	-1.29235
ASPN	-1.00696	1.13288	-1.77769	-1.34723
B230380D07RIK	-1.07177	1.10957	-1.70527	-1.45397
BTD	-1.20581	-1.03526	-1.50525	-1.40444
CDC42EP3	-1.41421	-1.08673	-2.02792	-1.69349
CHMP1B	-1.39474	-1.08673	-1.93187	-1.75321
CTAGE5	-1.18921	1.01396	-1.54756	-1.26576
D330017J20RIK	-1.19748	-1.06437	-1.58008	-1.44393
EFNA5	-1.1487	1.07177	-1.52626	-1.44393
EG214321	-1.22264	-1.13288	-1.77769	-1.26576
ELP4	-1.34723	-1.10191	-1.77769	-1.45397
ELTD1	-1.16473	1.01396	-1.52626	-1.52626
ENSMUSG00000053570	-1.15669	1.07923	-1.61328	-1.36604
FBXL21	-1.02101	-1.04247	-1.54756	-1.41421
GAL	-1.3566	-1.03526	-1.75321	-1.31039
GDAP10	-1.12506	1	-1.52626	-1.59107
GPR101	-1.26576	-1.01396	-1.69349	-1.31951
GPR137B-PS	-1.26576	-1.14076	-1.67018	-1.36604
GRIK1	-1.19748	1	-1.56917	-1.27456
HDAC8	-1.16473	-1.00696	-1.51572	-1.20581
HISPPD1	-1.23971	-1.11729	-1.75321	-1.65864
HIST2H3C2	-1.16473	1.10957	-2.25012	-1.48452
HRSP12	-1.20581	-1.09429	-1.50525	-1.23971
IFI203	-1.10957	-1.05702	-1.61328	-1.22264
JOSD3	-1.26576	-1.04247	-1.58008	-1.39474
KAZALD1	-1.14076	-1.05702	-1.49485	-1.32869
LIN28B	1.03526	1.02101	-1.52626	-1.33793
LOC218501	-1.13288	1.05702	-1.6358	-1.19748
MRG1	-1.07177	1.10957	-1.50525	-1.53688
MYNN	-1.07177	-1.09429	-1.64718	-1.40444
PNP	-1.19748	-1.10957	-1.70527	-1.37554
PRKAR2A	-1.18921	1.06437	-1.52626	-1.36604
PTPRC	1.01396	-1.07923	-1.56917	-1.26576
PWCR1	1.03526	1.12506	-1.53688	-1.28343
RABL2A	-1.20581	-1.04972	-1.65864	-1.32869
RGS2	-1.14076	1.07923	-1.49485	-1.45397
RIAN	1	1.22264	-1.69349	-1.19748
RNPC3	-1.1487	1	-1.58008	-1.33793
ROCK1	-1.10957	1.10957	-1.52626	-1.34723
RPS6KA3	-1.22264	-1.15669	-1.86607	-1.6245
RPS6KA5	1.00696	-1.11729	-1.61328	-1.27456
SCARB2	-1.10957	1.05702	-1.50525	-1.39474
SLC25A40	-1.18921	-1.07177	-1.49485	-1.36604
SNX6	-1.31039	-1.04247	-1.7411	-1.69349
SOCS6	-1.28343	1.03526	-1.70527	-1.30134
SPOCK3	-1.19748	1.05702	-1.52626	-1.33793
STCH	-1.04972	1.02101	-1.56917	-1.39474
TAF1A	1.00696	1.22264	-1.54756	-1.43396
TBC1D12	-1.25701	-1.18099	-1.61328	-1.36604
TNFAIP6	-1.09429	1.15669	-1.60214	-1.40444
TXNL2	-1.36604	-1.18921	-2.04202	-1.44393
UTP18	-1.19748	1.07923	-1.60214	-1.52626
ZZZ3	-1.07177	-1.05702	-1.53688	-1.27456

## Sheet: WT Cluster 8
Gene Symbol	0 hr	1 hr	48 hr	1 wk
1810030N24RIK	-1.42405	-1.31951	-1.49485	-1.30134
2810002N01RIK	-1.30134	-1.10957	-1.38511	-1.56917
2900073G15RIK	-1.39474	-1.23114	-1.49485	-1.39474
9030420J04RIK	-1.65864	-1.44393	-1.64718	-1.64718
9230105E10RIK	-1.44393	-1.23114	-1.65864	-1.52626
AA987161	-1.38511	-1.22264	-1.44393	-1.55833
ADAL	-1.33793	-1.09429	-1.53688	-1.31039
B330016D10RIK	-1.41421	-1.23114	-1.64718	-1.32869
CBLN1	-1.6245	-1.02101	-1.39474	-1.43396
CCDC90B	-1.33793	-1.08673	-1.52626	-1.48452
CD24A	-1.43396	-1.29235	-1.33793	-1.6358
CD55	-1.91853	-1.47427	-1.84038	-1.7411
CEP70	-1.23114	-1.05702	-1.31039	-1.52626
CFLAR	-1.44393	-1.18921	-1.50525	-1.24833
CYP2J6	-1.61328	-1.18921	-1.60214	-1.49485
D030018L15RIK	-1.30134	-1.13288	-1.49485	-1.53688
D830030K20RIK	-1.53688	-1.22264	-1.81504	-1.55833
DNAJB9	-1.33793	-1.07923	-1.55833	-1.56917
DNAJC15	-1.31039	-1.14076	-1.30134	-1.52626
DRD1A	-1.60214	-1.31951	-1.81504	-1.6245
ECHDC1	-1.47427	-1.17283	-1.34723	-1.50525
EG545391	-1.45397	-1.44393	-1.54756	-1.61328
FCMD	-1.34723	-1.04247	-1.50525	-1.52626
FUNDC2	-1.33793	-1.03526	-1.59107	-1.65864
GBE1	-1.37554	-1.10957	-1.71713	-1.3566
HIST1H2BC	-1.34723	-1.16473	-1.51572	-1.30134
KCNK9	-1.39474	-1.00696	-1.49485	-1.26576
KLHDC1	-1.33793	-1.10191	-1.50525	-1.47427
KLHL13	-1.53688	-1.04247	-1.76541	-1.46409
LAMP2	-1.44393	-1.30134	-1.56917	-1.45397
LNP	-1.28343	-1.05702	-1.47427	-1.49485
LOC100041565	-1.47427	-1.28343	-1.60214	-1.36604
LOC100041734	-1.32869	-1.12506	-1.54756	-1.37554
LOC100046583	-1.61328	-1.26576	-1.65864	-1.85318
LOC14210	-1.43396	-1.13288	-1.59107	-1.76541
LOC664840	-1.49485	-1.12506	-1.3566	-1.50525
LOC665967	-1.24833	-1.06437	-1.54756	-1.50525
LOC667370	-1.68179	-1.13288	-1.38511	-1.46409
LSM5	-1.26576	-1.06437	-1.29235	-1.54756
LY86	-1.42405	-1.27456	-1.45397	-1.76541
ME2	-1.31039	-1.07177	-1.40444	-1.53688
MME	-1.6245	-1.02811	-1.81504	-1.89212
MUM1L1	-1.56917	-1.22264	-1.47427	-1.31951
OBFC2A	-1.40444	-1.09429	-1.60214	-1.45397
OFD1	-1.29235	-1.12506	-1.58008	-1.61328
OSGEPL1	-1.28343	-1.17283	-1.56917	-1.40444
PBX3	-1.76541	-1.1487	-2.05623	-1.90528
PCBD1	-1.49485	-1.27456	-1.56917	-1.41421
PCDH11X	-1.51572	-1.18921	-1.71713	-1.71713
PCDHB7	-1.55833	-1.33793	-2.01391	-1.54756
PHLDA1	-1.28343	-1.05702	-1.36604	-1.51572
PLCXD3	-1.36604	-1.04972	-1.53688	-1.48452
PRIM2	-1.34723	-1.14076	-1.67018	-1.60214
RAB15	-1.24833	-1.06437	-1.25701	-1.51572
RAI14	-1.42405	-1.07923	-1.54756	-1.26576
RASGEF1B	-1.30134	-1.10191	-1.3566	-1.64718
RASGRP2	-1.33793	-1.01396	-1.56917	-1.79005
RP23-330D3.3	-1.79005	-1.11729	-2.60268	-2.54912
RXFP1	-1.54756	-1.3566	-1.39474	-1.46409
SCN4B	-1.32869	-1.10191	-1.42405	-1.68179
SENP8	-1.49485	-1.17283	-1.87905	-1.58008
SFT2D2	-1.58008	-1.28343	-1.45397	-1.45397
SFXN4	-1.40444	-1.22264	-1.51572	-1.42405
SLC35A3	-1.46409	-1.34723	-2.18859	-1.8025
SLC9A6	-1.53688	-1.04972	-1.53688	-1.72907
SLITRK6	-1.36604	-1.02811	-1.60214	-1.37554
SNX25	-1.45397	-1.20581	-1.40444	-1.54756
SPATA7	-1.37554	-1.16473	-1.46409	-1.70527
STAG2	-1.27456	-1.08673	-1.60214	-1.44393
STRN	-1.31039	-1.00696	-1.58008	-1.68179
SUMO1	-1.45397	-1.07923	-1.65864	-1.58008
SYT14	-1.26576	-1.18921	-1.53688	-1.44393
TLE4	-1.42405	-1.11729	-1.55833	-1.52626
TMCO5	-1.38511	-1.20581	-1.70527	-1.49485
TMEM77	-1.31039	-1.10957	-1.53688	-1.60214
TOX4	-1.29235	-1.13288	-1.49485	-1.38511
TXNDC10	-1.3566	-1.06437	-1.50525	-1.47427
UGT8A	-1.81504	-1.36604	-1.61328	-1.60214
USP24	-1.33793	-1.1487	-1.38511	-1.6245
ZFP709	-2.02792	-1.29235	-1.82766	-1.89212

## Sheet: WT Cluster 9
Gene Symbol	0 hr	1 hr	48 hr	1 wk
1700065O13RIK	-1.18921	-1.28343	-1.61328	-1.84038
2610028A01RIK	-1.18099	-1.05702	-1.24833	-1.50525
3230401D17RIK	-1.21419	-1.03526	-1.47427	-1.72907
6030490I01RIK	-1.21419	-1.07177	-1.42405	-1.55833
9330132A10RIK	-1.19748	1.06437	-1.7411	-1.97247
ARHGAP10	-1.22264	-1.10191	-1.52626	-1.49485
ARHGDIB	-1.26576	-1.31039	-1.69349	-1.50525
ARL6IP6	-1.18921	1	-1.31951	-1.60214
ATG4C	-1.16473	-1.13288	-1.34723	-1.6358
AY223547	-1.36604	-1.11729	-1.54756	-2.28153
C530047H08RIK	-1.07923	-1.22264	-1.3566	-1.50525
CCDC45	-1.23971	-1.14076	-1.31951	-1.49485
D0KIST2	-1.24833	-1.10191	-1.45397	-1.8025
D630028G08RIK	-1.28343	-1.31039	-1.85318	-1.91853
DEGS2	-1.09429	-1.24833	-1.31039	-1.55833
E2F3	-1.28343	-1.07923	-1.48452	-1.8025
EG382156	-1.27456	-1.20581	-1.33793	-1.55833
EPYC	-1.22264	-1.23114	-1.30134	-1.50525
ETF1	-1.13288	-1.02101	-1.43396	-1.59107
FIGF	-1.31951	-1.31039	-1.43396	-1.75321
GPATCH1	-1.22264	-1.19748	-1.31039	-1.7411
HINT3	-1.10957	-1.25701	-1.42405	-1.72907
IFITM3	-1.3566	-1.40444	-1.33793	-1.70527
IMPDH2	-1.18921	-1.01396	-1.40444	-1.56917
ITGA6	-1.01396	-1.02101	-1.50525	-1.67018
LOC667915	-1.27456	-1.05702	-1.59107	-1.75321
LOC668603	-1.47427	-1.21419	-1.69349	-2.20381
MGAT2	-1.02811	-1.07923	-1.52626	-1.60214
MTAP9	-1.16473	-1.03526	-1.41421	-1.52626
MUC15	-1.20581	-1.32869	-1.46409	-1.7411
MYO1B	-1.13288	1.01396	-1.33793	-1.52626
NEXN	-1.86607	-1.24833	-2.34567	-3.50642
NUDT10	-1.22264	-1.05702	-1.40444	-1.53688
OSBPL8	-1.20581	-1.11729	-1.53688	-1.64718
PAK2	-1.1487	-1.19748	-1.48452	-1.50525
PCDHB17	-1.18921	-1.01396	-1.32869	-1.52626
PCDHB18	-1.24833	-1.11729	-1.44393	-1.68179
PDE10A	-1.37554	-1.01396	-1.79005	-2.26577
PDE1B	-1.03526	-1.03526	-1.32869	-1.53688
PIK3R1	-1.16473	-1.02101	-1.37554	-1.51572
PKN2	-1.18099	-1.06437	-1.41421	-1.53688
PRRG4	-1.38511	-1.43396	-1.39474	-1.70527
RAB18	-1.20581	-1.05702	-1.47427	-1.61328
RAD17	-1.10191	-1.01396	-1.46409	-1.61328
RALA	-1.18099	-1.12506	-1.47427	-1.56917
RHOQ	-1.30134	-1.34723	-1.38511	-1.55833
RNGTT	-1.26576	-1.04247	-1.48452	-1.68179
RPGR	-1.07177	-1.02811	-1.41421	-1.51572
RRS1	-1.10191	-1.02811	-1.22264	-1.56917
SAP30L	-1.10191	-1.1487	-1.28343	-1.6245
SERPINB1A	-1.24833	-1.25701	-1.23114	-1.56917
SLC25A32	-1.17283	1.00696	-1.56917	-1.7411
SLCO1A4	-1.23971	-1.29235	-1.61328	-1.49485
SYNJ2BP	-1.16473	-1.02811	-1.31951	-1.50525
TRIM13	-1.23114	-1.27456	-1.39474	-1.70527
TRMT5	-1.17283	-1.23114	-1.47427	-1.50525
UBE2H	-1.23114	-1.18099	-1.46409	-1.6358
UBN1	-1.14076	-1.09429	-1.51572	-1.51572
USP1	-1.33793	-1.31951	-1.59107	-2.04202
UTX	-1.11729	-1.05702	-1.40444	-1.56917
YKT6	-1.07177	-1.02101	-1.31951	-1.52626
ZBTB25	-1.24833	-1.21419	-1.44393	-1.61328
ZFP160	-1.11729	-1.24833	-1.53688	-1.44393
ZFP62	-1.07923	1.01396	-1.42405	-1.52626
ZFP790	-1.20581	-1.26576	-1.3566	-1.53688

## Sheet: DKO Cluster 1
Gene Symbol	0 hr	1 hr	48 hr	1 wk
AU015228	1.03526	1.06437	1.56917	1.23971
EG544878	1.08673	1.23114	1.8025	1.23114
LOC100039477	1.18921	1.01396	2.17347	1.46409
LOC100040359	1.18921	1.01396	2.17347	1.46409
LOC100040457	1.18921	1.01396	2.17347	1.46409
LOC100041079	1.18921	1.01396	2.17347	1.46409
LOC100041308	1.18921	1.01396	2.17347	1.46409
LOC100041628	1.18921	1.01396	2.17347	1.46409
LOC100042086	1.18921	1.01396	2.17347	1.46409
LOC100042092	1.18921	1.01396	2.17347	1.46409
LOC100042220	1.18921	1.01396	2.17347	1.46409
LOC100042287	1.18921	1.01396	2.17347	1.46409
LOC100042858	1.18921	1.01396	2.17347	1.46409
LOC100042867	1.18921	1.01396	2.17347	1.46409
LOC100042917	1.18921	1.01396	2.17347	1.46409
LOC100043098	1.18921	1.01396	2.17347	1.46409
LOC100043267	1.18921	1.01396	2.17347	1.46409
LOC100043633	1.18921	1.01396	2.17347	1.46409
LOC100043775	1.18921	1.01396	2.17347	1.46409
LOC100043821	1.18921	1.01396	2.17347	1.46409
LOC100044145	1.18921	1.01396	2.17347	1.46409
LOC100046368	1.18921	1.01396	2.17347	1.46409
LOC100047013	1.18921	1.01396	2.17347	1.46409
LOC100047226	1.18921	1.01396	2.17347	1.46409
LOC100047884	1.18921	1.01396	2.17347	1.46409
LOC100048484	1.18921	1.01396	2.17347	1.46409
LOC666672	1.01396	1.06437	1.86607	1.1487
LOC667842	1.12506	1.24833	1.58008	1.3566
PRAMEF12	1.17283	1.17283	1.50525	1.36604
SERPIND1	1.25701	1.30134	1.58008	1.32869

[truncated: 8 more sheets: DKO Cluster 2, DKO Cluster 3, DKO Cluster 4, DKO Cluster 5, DKO Cluster 6, DKO Cluster 7, DKO Cluster 8, DKO Cluster 9]
