# Supplementary material for: Temporal and Regional Regulation of Gene Expression by Calcium-Stimulated Adenylyl Cyclase Activity during Fear Memory
Source: PLoS One. 2010 Oct 14;5(10):e13385. doi: 10.1371/journal.pone.0013385 (PMC2954788; doi:10.1371/journal.pone.0013385)
Supplement: Table S9 — Hippocampus gene cluster list. The table lists the genes represented within each cluster in the hippocampus. (0.16 MB XLS) [file pone.0013385.s010.xls]

## Sheet: WT Cluster 1
Table S9.
Gene Symbol	0 hr	1 hr	48 hr	1 wk
1700071K01RIK	1.56917	1.6245	1.51572	1.55833
2310005N03RIK	1.32869	1.53688	1.31951	1.27456
BIRC3	1.61328	1.44393	1.3566	1.49485
CDC34	1.31951	1.31039	1.50525	1.49485
CNTN6	1.53688	1.45397	1.7411	1.6358
CRNKL1	1.41421	1.56917	1.38511	1.30134
KBTBD8	1.43396	1.53688	1.6358	1.67018
LYSMD2	1.36604	1.3566	1.51572	1.40444
MIER3	1.30134	1.50525	1.32869	1.33793
NAP1L3	1.36604	1.40444	1.6245	1.40444
OLFR635	1.39474	1.27456	1.41421	1.6245
PTPLB	1.44393	1.41421	1.58008	1.3566
RCHY1	1.33793	1.40444	1.45397	1.50525
RIAN	1.50525	1.50525	1.50525	1.79005
RPAP3	1.3566	1.44393	1.55833	1.3566
SESN3	1.40444	1.3566	1.50525	1.34723
TMEM128	1.3566	1.47427	1.6358	1.41421
TRH	1.52626	1.34723	1.28343	1.48452
ZFP35	1.58008	1.81504	1.64718	1.64718

## Sheet: WT Cluster 2
Gene Symbol	0 hr	1 hr	48 hr	1 wk
0610038F07RIK	1.23114	1.52626	1.33793	1.26576
2010012C16RIK	1.13288	1.50525	1.39474	1.23114
AK129341	1.14076	1.56917	1.46409	1.16473
ARF2	1.17283	1.34723	1.52626	1.22264
BCL6	1.18921	1.50525	1.33793	1.27456
BEX4	1.10957	1.28343	1.51572	1.23114
BIRC2	1.07923	1.54756	1.37554	1.13288
BXDC2	1.12506	1.31951	1.53688	1.27456
C430048L16RIK	1.33793	1.51572	1.58008	1.31951
CCDC5	1.33793	1.50525	1.64718	1.3566
DIMT1	1.1487	1.45397	1.49485	1.23114
DSEL	1.14076	1.40444	1.52626	1.25701
ENDOGL1	1.23971	1.72907	1.42405	1.28343
ENSMUSG00000075527	1.22264	1.60214	1.51572	1.28343
IMPDH2	1.17283	1.43396	1.53688	1.14076
JMJD1A	1.27456	1.49485	1.45397	1.19748
LACTB	1.31039	1.6245	1.91853	1.40444
LOC621842	1.31039	1.51572	1.65864	1.42405
LRIG2	1.17283	1.53688	1.30134	1.19748
METTL4	1.29235	1.54756	1.40444	1.27456
PDXP	1.20581	1.32869	1.49485	1.3566
PNPLA8	1.16473	1.52626	1.52626	1.15669
POLR2F	1.14076	1.46409	1.54756	1.18099
PPP1R3C	1.22264	1.54756	1.48452	1.24833
PPP2R3C	1.04247	1.56917	1.28343	1.23114
PPP4R2	1.07177	1.69349	1.39474	1.11729
PRDX4	1.10957	1.50525	1.46409	1.10191
PWP1	1.01396	1.52626	1.44393	1.26576
RAD17	1.19748	1.60214	1.50525	1.28343
SCLT1	1.09429	1.56917	1.48452	1.14076
SFRS3	1.04247	1.56917	1.54756	1.10957
SNX1	1.07177	1.53688	1.34723	1.13288
SPINK8	1.29235	1.52626	1.87905	1.50525
TAF12	1.21419	1.45397	1.52626	1.22264
TAF2	1.09429	1.56917	1.31951	1.21419
TAF5	1.07177	1.53688	1.37554	1.29235
TOX4	1.23971	1.46409	1.58008	1.3566
TRPC4	1.29235	1.53688	1.34723	1.23971
ZCCHC8	-1.04247	1.51572	1.38511	1.12506
ZDHHC2	1.33793	1.72907	2.01391	1.43396
ZFP551	1.25701	1.39474	1.55833	1.31039

## Sheet: WT Cluster 3
Gene Symbol	0 hr	1 hr	48 hr	1 wk
2610528E23RIK	1.18099	1.40444	1.50525	1.10957
CADPS2	1.17283	1.26576	1.59107	1.18099
CDC42EP3	1.53688	1.47427	1.42405	1.20581
CHAC2	1.33793	1.56917	1.68179	1.29235
CNTN3	1.23971	1.23114	1.65864	1.11729
CPNE8	1.29235	1.33793	1.72907	1.21419
CTLA2A	1.33793	1.26576	1.56917	1.24833
GPR137B-PS	1.3566	1.75321	1.70527	1.18099
GPX1	1.37554	1.29235	1.58008	1.21419
GRM8	1.39474	1.31039	1.85318	1.34723
INTS12	1.30134	1.37554	1.49485	1.07923
LOC218501	1.31951	1.28343	1.50525	1.03526
MED10	1.44393	1.3566	1.53688	1.29235
MED21	1.30134	1.43396	1.52626	1.26576
MED31	1.37554	1.3566	1.6358	1.18099
NPSR1	1.40444	1.32869	1.71713	1.17283
PCSK1	1.38511	1.27456	1.68179	1.26576
PDE1A	1.18921	1.20581	1.54756	1.12506
PEF1	1.24833	1.31039	1.58008	1.21419
RMI1	1.23114	1.31039	1.52626	1.21419
SMARCA1	1.22264	1.29235	1.51572	1.16473
TAC1	1.28343	1.41421	1.98618	1.23971
THRB	1.27456	1.3566	1.49485	1.11729
TTC30B	1.33793	1.40444	1.85318	-1.02811
TTLL1	1.25701	1.33793	1.53688	1.13288
TUBD1	1.34723	1.39474	1.52626	1.25701
UFM1	1.30134	1.29235	1.58008	1.08673
WFS1	1.18099	1.21419	1.54756	1.11729
ZBTB1	1.47427	1.77769	1.70527	1.19748
ZCCHC12	1.36604	1.28343	1.75321	1.26576

## Sheet: WT Cluster 4
Gene Symbol	0 hr	1 hr	48 hr	1 wk
2610039C10RIK	1.29235	1.38511	1.6358	1.46409
9230105E10RIK	1.20581	-1.00696	1.64718	1.17283
9530009G21RIK	1.03526	1.08673	1.85318	1.23114
ANKFN1	-1.04247	1.02101	1.59107	1.21419
ASTN2	1.31951	1.1487	1.52626	1.3566
BC089491	1.25701	1.3566	1.53688	1.41421
CHRNA5	1.31951	1.37554	1.98618	1.34723
CRHBP	1.16473	1.15669	1.76541	1.26576
CRIP2	1.19748	1.26576	1.50525	1.37554
DPP10	1.03526	-1.06437	1.60214	1.22264
EFCBP1	1.07177	1.05702	1.84038	1.20581
GABRA3	1.23971	-1.00696	1.91853	1.23971
GABRG1	1.23971	1.16473	1.60214	1.22264
HCN1	1.19748	1.22264	1.52626	1.20581
IL1RAPL2	1.01396	1.04972	1.67018	1.28343
KCNH7	1.22264	1.31951	1.89212	1.31039
KCNJ14	1.15669	1.17283	1.76541	1.19748
LENG9	1.23971	1.08673	1.59107	1.27456
LOC629573	1.36604	1.23114	1.71713	1.34723
LOC667842	1.23971	1.18099	1.53688	1.27456
LPHN2	1.07177	1.11729	1.51572	1.15669
LYPD1	1.28343	1.22264	1.75321	1.30134
MGST3	1.30134	1.31039	1.67018	1.47427
MRPL47	1.15669	1.31039	1.67018	1.28343
NDST3	1.24833	1.20581	1.85318	1.38511
NELL1	1.09429	1.13288	1.49485	1.22264
NR2F2	-1.00696	-1.03526	1.82766	1.16473
OLFR43	1.04972	1	1.56917	1.20581
PCDH10	1.15669	1.10191	1.54756	1.27456
PENK1	1.10957	-1.03526	1.93187	1.04972
RESP18	1.52626	1.25701	2.17347	1.61328
RGSL1	1.04247	1.14076	1.50525	1.27456
RND3	1.29235	1.20581	1.52626	1.34723
RPL14	1.07923	1.21419	1.52626	1.26576
SAT1	1.18099	1.32869	1.72907	1.27456
SEMA3A	1.42405	1.32869	2.46229	1.59107
TMEM130	1.28343	1.18099	1.6245	1.23971
UBAC1	1.25701	1.32869	1.50525	1.36604
WDR12	1.18921	1.17283	1.49485	1.21419

## Sheet: WT Cluster 5
Gene Symbol	0 hr	1 hr	48 hr	1 wk
2010002N04RIK	1.26576	1.6245	1.37554	1.20581
4930488E11RIK	1.18099	1.6358	1.28343	1.11729
8430415E04RIK	1.25701	1.58008	1.19748	1.12506
ARL5B	1.24833	1.51572	1.17283	1.15669
CHORDC1	1.02101	1.7411	1.24833	1.09429
CNIH4	1.34723	1.56917	1.36604	1.23971
COQ10B	1.44393	1.67018	1.48452	1.18099
DHX33	1.23114	1.64718	1.17283	1.1487
E330009J07RIK	1.09429	1.68179	1.46409	-1.01396
ECHDC1	1.10957	1.71713	1.30134	1.15669
EG432879	1.34723	1.7411	1.20581	1.07923
GNG5	1.10191	1.91853	1.28343	1.12506
GTF2E2	1.23114	1.55833	1.32869	1.06437
HIST2H3C2	1.46409	2.20381	1.54756	1.31039
HPCA	1.24833	1.53688	1.20581	1.18099
IDE	1.19748	1.50525	1.10957	1
LARP4	1.10957	1.52626	1.24833	1.09429
LOC433168	1.54756	1.94531	1.65864	-1.12506
LOC668070	1.08673	1.53688	1.33793	1.04247
MERTK	1.33793	1.56917	1.12506	1.00696
MGAT4A	1.13288	1.6245	1.38511	1.08673
NEUROD1	1.10957	1.6245	1.25701	1.04972
NME5	1.11729	1.55833	1.24833	1.02811
NSBP1	1.07923	1.61328	1.36604	1.02811
ODC1	1.19748	1.58008	1.49485	1.04247
ORC2L	1.1487	1.52626	1.26576	1.09429
P4HA1	1.18099	1.54756	1.16473	1.12506
PEX11A	1.12506	1.59107	1.10957	1.07923
PLEKHF1	1.28343	1.55833	1.37554	-1.00696
PRKAR2A	1.10957	1.51572	1.31951	-1.02811
RNF138	1.18099	1.68179	1.42405	1.03526
RSRC1	1.14076	1.65864	1.27456	1.11729
SGK	1.13288	1.68179	1.04247	1.04972
STYX	1.19748	1.60214	1.41421	1.04247
TXNIP	1.31951	1.59107	1.04972	-1.07923
UBE2W	1.17283	1.68179	1.31039	1.19748

## Sheet: WT Cluster 6
Gene Symbol	0 hr	1 hr	48 hr	1 wk
2700094K13RIK	1.17283	1.22264	1.67018	1.12506
4930432O21RIK	1.08673	1.31039	1.72907	1.07177
9330132A10RIK	-1.01396	1.39474	1.70527	1.03526
ATP13A3	1.15669	1.43396	1.68179	1.17283
ATP2B4	-1.12506	-1.03526	1.64718	-1.07177
BEX1	1.10957	1.46409	1.77769	1.07177
BHLHB9	1.02101	1.41421	1.58008	1.04247
CAMK2D	-1.06437	1.04247	1.56917	1.07923
CCNYL1	1.05702	1.26576	1.52626	1.05702
CDH19	1	1.36604	1.50525	1.03526
D0KIST2	1.01396	1.18099	1.56917	1.09429
ENSMUSG00000053570	1.17283	1.19748	2.08493	1.07923
ETV1	1.18099	1.25701	1.77769	1.1487
GM561	1.05702	1.22264	1.56917	1.07177
HMGB1	1.06437	1.43396	1.6358	1.09429
NETO2	1.10191	1.49485	1.68179	1.01396
RBM7	1.15669	1.29235	1.53688	1.01396
RP23-330D3.3	1.46409	2.23457	3.34035	1.24833
S100A10	1.10957	1.1487	1.56917	1.05702
SERPINA1C	1.01396	1.32869	1.8025	-1.11729
SKP1A	1.10957	1.29235	1.50525	1.11729
USP46	1.00696	1.24833	1.50525	1.10191
WDR17	1.07923	1.28343	1.55833	1.14076

## Sheet: DKO Cluster 1
Gene Symbol	0 hr	1 hr	48 hr	1 wk
EID3	1.18921	1.26576	1.10957	1.49485
LOC100044193	1.47427	1.31039	1.11729	1.61328
LOC631097	1.17283	1.41421	1.18099	1.56917
MITD1	1.26576	1.33793	1.19748	1.50525
OLFR1029	1.29235	1.61328	1.26576	1.76541
PAIP1	1.38511	1.23971	1.06437	1.50525
PCDHB3	1.30134	1.23971	1.09429	1.53688
RNU35A	1.45397	1.43396	1.09429	1.58008
THAP2	1.23971	1.3566	1.02811	1.50525
ZBTB1	1.45397	1.36604	1.19748	1.58008

## Sheet: DKO Cluster 2
Gene Symbol	0 hr	1 hr	48 hr	1 wk
2310007A19RIK	1.53688	1.10191	1.17283	1.68179
4930488E11RIK	1.34723	1.10957	1.06437	1.55833
ABCB1B	1.31951	1.15669	1.13288	1.58008
CCNE2	1.12506	-1.00696	1.06437	1.54756
EG544878	1.44393	-1.00696	1.02101	1.49485
GNPNAT1	1.3566	1.17283	1.15669	1.58008
LOC100039477	1.17283	-1.04972	-1.00696	1.6358
LOC100040359	1.17283	-1.04972	-1.00696	1.6358
LOC100040457	1.17283	-1.04972	-1.00696	1.6358
LOC100041079	1.17283	-1.04972	-1.00696	1.6358
LOC100041308	1.17283	-1.04972	-1.00696	1.6358
LOC100041628	1.17283	-1.04972	-1.00696	1.6358
LOC100042086	1.17283	-1.04972	-1.00696	1.6358
LOC100042092	1.17283	-1.04972	-1.00696	1.6358
LOC100042220	1.17283	-1.04972	-1.00696	1.6358
LOC100042287	1.17283	-1.04972	-1.00696	1.6358
LOC100042858	1.17283	-1.04972	-1.00696	1.6358
LOC100042867	1.17283	-1.04972	-1.00696	1.6358
LOC100042917	1.17283	-1.04972	-1.00696	1.6358
LOC100043098	1.17283	-1.04972	-1.00696	1.6358
LOC100043267	1.17283	-1.04972	-1.00696	1.6358
LOC100043546	1.22264	1.18921	1.03526	1.69349
LOC100043633	1.17283	-1.04972	-1.00696	1.6358
LOC100043775	1.17283	-1.04972	-1.00696	1.6358
LOC100043821	1.17283	-1.04972	-1.00696	1.6358
LOC100044145	1.17283	-1.04972	-1.00696	1.6358
LOC100046368	1.17283	-1.04972	-1.00696	1.6358
LOC100047013	1.17283	-1.04972	-1.00696	1.6358
LOC100047226	1.17283	-1.04972	-1.00696	1.6358
LOC100047884	1.17283	-1.04972	-1.00696	1.6358
LOC100048484	1.17283	-1.04972	-1.00696	1.6358
LOC433168	1.61328	1.14076	-1.05702	2
OLFR1148	1.12506	-1.22264	-1.07177	1.64718
RP23-330D3.3	1.39474	1.02811	-1.18099	1.6358
SRPR	1.12506	1.12506	1.04247	1.68179
TIMP1	1.23971	1.16473	1.07923	1.56917

## Sheet: DKO Cluster 3
Gene Symbol	0 hr	1 hr	48 hr	1 wk
9530096D07RIK	1.00696	-1.01396	-1.58008	-1.18921
BC089597	-1.21419	-1.07177	-1.50525	-1.46409
CD55	-1.07923	-1.15669	-1.55833	-1.37554
CYSLTR1	-1.18921	-1.20581	-1.59107	-1.33793
EMX2	-1.18099	-1.17283	-1.70527	-1.29235
IFNA14	-1.12506	-1.05702	-1.8025	-1.1487
KRT8	1.01396	-1.21419	-1.89212	-1.71713
LOC668672	-1.14076	-1.09429	-1.65864	-1.17283
MYC	-1.04972	-1.05702	-1.50525	-1.10191
OLFR1341	-1.16473	-1.18921	-1.54756	-1.27456
TFF2	-1.07177	1	-1.53688	-1.13288
VPREB1	-1.11729	-1.18921	-1.90528	-1.71713

## Sheet: DKO Cluster 4
Gene Symbol	0 hr	1 hr	48 hr	1 wk
1700001K19RIK	-1.34723	-1.32869	-1.49485	-1.45397
9530009G21RIK	-1.32869	-1.14076	-1.54756	-1.26576
AF067061	-1.32869	-1.19748	-1.38511	-1.60214
LOC100045396	-1.31951	-1.18099	-1.31039	-1.6245
LOC240156	-1.29235	-1.22264	-1.51572	-1.33793
LOC631400	-1.41421	-1.24833	-1.93187	-1.46409
NDST4	-1.51572	-1.03526	-1.76541	-1.36604
NTS	-2.09943	-1.51572	-2.77022	-2.75108
OLFR444	-1.3566	-1.31039	-1.50525	-1.44393
OLFR632	-1.34723	-1.05702	-1.24833	-1.49485
OLFR963	-1.45397	-1.41421	-1.51572	-1.59107
PPYR1	-1.48452	-1.07177	-1.6358	-1.29235
RND1	-1.38511	-1.28343	-1.34723	-1.67018
RXFP1	-1.44393	-1.16473	-1.49485	-1.54756
SLC19A3	-1.41421	-1.32869	-1.56917	-1.45397
SNORD32A	-1.3566	-1.06437	-1.28343	-1.50525
TSHZ2	-1.60214	-1.23971	-2.02792	-2.05623
UXT	-1.61328	-1.18921	-1.81504	-1.79005
ZSCAN2	-1.43396	-1.38511	-1.39474	-1.52626

[truncated: 4 more sheets: DKO Cluster 5, DKO Cluster 6, DKO Cluster 7, DKO Cluster 8]
