# Supplementary material for: Temporal and Regional Regulation of Gene Expression by Calcium-Stimulated Adenylyl Cyclase Activity during Fear Memory
Source: PLoS One. 2010 Oct 14;5(10):e13385. doi: 10.1371/journal.pone.0013385 (PMC2954788; doi:10.1371/journal.pone.0013385)
Supplement: Table S10 — All the significant transcription factor binding sites found overrepresented in genes regulated at 48 hr. (0.05 MB XLSX) [file pone.0013385.s011.xlsx]

## Sheet: Sheet1
		Table S10. All the transcription factor binding sites overrepresented in genes regulated at 48hr
			WT					DKO
		Hippocampus		Amygdala			Hippocampus		Amygdala
	Upregulated	TF binding site	P-value	TF binding site	P-value	Upregulated	TF binding site	P-value	TF binding site	P-value
		Pou6f1	2.2751e-11	Areb6	0.000736885		N/A		N/A
		Pou1f1	2.52348e-11	Lfa1	0.00131978
		Tef	4.39542e-11	E12	0.00346019
		Crebatf	4.4761e-09	Gata2	0.00380102
		Gata3	1.90152e-08	Hoxa7	0.00507107
		Dr3	1.52405e-07	Pbx1	0.00543751
		Amef2	1.72504e-07	Foxp3	0.00580898
		Hp1sitefactor	5.96486e-07
		Hfh3	7.31139e-07
		Atf	1.02447e-06
		Sox5	1.42791e-06
		Cart1	1.55024e-06
		Hnf4alpha	3.01995e-06
		S8	3.50994e-06
		Vbp	3.73336e-06
		Tfiia	4.90908e-06
		Foxo4	7.15979e-06
		Foxo1	8.85116e-06
		Nkx25	1.85183e-05
		Nrf2	1.90152e-05
		Hfh8	4.10771e-05
		Barbie	4.38632e-05
		Gata	4.40656e-05
		Cmyb	4.44017e-05
		Foxp3	4.75773e-05
		Nkx61	5.7491e-05
		Sox9	5.96486e-05
		Err1	7.02102e-05
		Titf1	7.13674e-05
		Atf4	8.72569e-05
		Hfh4	0.000102754
		E2f1dp1	0.000123225
		Atf3	0.00012598
		Tgif	0.000129927
		Meis1	0.000137499
		E2f1dp2	0.000160472
		Ap4	0.000318787
		Hfh1	0.000344667
		Smad3	0.000381593
		Chx10	0.000399393
		Xfd1	0.000475116
		Cebp	0.000492153
		Lhx3	0.000506757
		Yy1	0.000522637
		Nanog	0.000537527
		Pou3f2	0.000654787
		Cdp	0.000860201
		Fxr	0.000969393
		Gata2	0.0016885
		Lbp1	0.00183147
		Crebp1	0.00219331
		Xfd2	0.00233722
		Myogenin	0.00269526
		Nmyc	0.00281773
		Crebp1cjun	0.00402903
	Downregulated	Pads	0.000159698	Lhx3	8.88383e-10	Downregulated	Tfiia	1.31583e-07	E47	3.64754e-05
		Meis1	0.000249804	Cart1	2.40602e-08		Foxo1	9.36052e-07	Areb6	0.000823379
		Tfiia	0.000382648	Pou6f1	3.37909e-08		Gata3	1.90853e-05	Cmyb	0.00229403
		Hp1sitefactor	0.00125545	Sox5	9.63163e-08		Foxo4	3.90931e-05	Crebp1cjun	0.00497164
		Gata2	0.00271082	Sox9	5.19996e-07		Lef1tcf1	4.81726e-05	Nmyc	0.00506641
		Areb6	0.00313329	Hif1	6.66346e-07		Dr3	9.27684e-05
				Nkx61	1.03777e-06		Hp1sitefactor	0.000161957
				Hp1sitefactor	2.24698e-06		Foxp3	0.000278099
				Vbp	2.75106e-06		Hfh4	0.000431122
				Gata3	2.85036e-06		Lhx3	0.000720112
				Meis1	3.91742e-06		Hnf4alpha	0.00087579
				Tef	6.77174e-06		Meis1	0.000985598
				Foxp3	7.55962e-06		Gata2	0.00106341
				S8	9.9954e-06		Ets1	0.00141319
				Nkx25	1.31311e-05		Rreb1	0.0015332
				Tfiia	1.59845e-05		Chx10	0.0020893
				Meis1ahoxa9	2.04268e-05		Barbie	0.00286352
				Chx10	0.000105027		Hfh1	0.00308177
				Titf1	0.000144245		Sox5	0.00316811
				Cmyb	0.000255094		Ik3	0.00329762
				Gata	0.000276758		Tcf4	0.00362577
				Cdpcr3	0.000316957		Irf1	0.00413143
				Hnf4alpha	0.000370595		Nfe2	0.00473151
				Cebp	0.000381505
				Dr3	0.000422377
				Hfh3	0.000443098
				Amef2	0.000485848
				Afp1	0.00115718
				Irf1	0.00139959
				Tgif	0.00140994
				Nrf2	0.00187759
				Meis1bhoxa9	0.00238013
				Xbp1	0.00244456
				R	0.00291877
				Foxo1	0.0030493
				Barbie	0.00377485
				Arnt	0.00419856
				Foxo4	0.00511682
